# Supplementary material for: Artificial escape from XCI by DNA methylation editing of the CDKL5 gene
Source: Nucleic Acids Res. 2020 Jan 11;48(5):2372–87. doi: 10.1093/nar/gkz1214 (PMC7049732; doi:10.1093/nar/gkz1214)
Supplement: gkz1214_Supplemental_Files [file gkz1214_supplemental_files.zip]

Archive with 4 entries (4 files):
- Supplementary_Figures__REVISED_.pdf
- Supplementary_Table_1.xlsx
- Supplementary_Table_2.1 Revised.xlsm
- Supplementary_Table_3.xlsx
