# Supplementary material for: Artificial escape from XCI by DNA methylation editing of the CDKL5 gene
Source: Nucleic Acids Res. 2020 Jan 11;48(5):2372–87. doi: 10.1093/nar/gkz1214 (PMC7049732; doi:10.1093/nar/gkz1214)
Supplement: gkz1214_Supplemental_Files [file gkz1214_supplemental_files.zip › Supplementary_Table_1.xlsx]

## Sheet: Sheet1
oligo name	function	5' -> 3' sequence
CDKL5 sgRNA1	spacer sequence	AGAGCATCGGACCGAAGCGG
CDKL5 sgRNA2	spacer sequence	GGGGGAGAACATACTCGGGG
CDKL5 sgRNA3	spacer sequence	CCCAGGTTGCTAGGGCTTGG
CDKL5 sgRNA4	spacer sequence	ATCGCCTGAA ACTTGTCCGG
CDKL5 sgRNA5	spacer sequence	CGAAAGGGTGTGAAAGAGGG
CDKL5 sgRNA6	spacer sequence	TGGGGAAGGTAAAGCGGCGA
rs1808_gDNA_F	Sanger sequencing	GCTTGAGCAATTTCGGACCC
rs1808_gDNA_R	Sanger sequencing	TGTGTCTCTTGCTGGTACCG
rs35478150_gDNA_F	Sanger sequencing	TGAGCCTGTGCCAGAGGATA
rs35478150_gDNA_R	Sanger sequencing	TCAACTTTGATTGCCAAGTGCA
rs35478150_cDNA_F	Sanger sequencing	GAGCAGTTCTGGAACCAACC
rs35478150_cDNA_R	Sanger sequencing	TTGAGGCCGAAGAGAGATGT
rs1808_cDNA_F	Sanger sequencing	CCTTGTGGAATTTGGGTCAT
rs1808_cDNA_R	Sanger sequencing	TCAAATGCAGGCACTTAGAAT
CDKL5_AmpSeqF	Amplicon sequencing	CAAGGAAAAAGAGAAGCAAGGA
CDKL5_AmpSeqR	Amplicon sequencing	ATTTTAATGGCTGGCTTTGG
CDKL5_BSS_F	Amplicon sequencing	TTTTAGTTTAGGTTGTTAGGGTTTG
CDKL5_BSS_R	Amplicon sequencing	TAAAAAAACACCTCAAATTTTACCC
CDKL5_ChIP_AF	ChIP-qPCR	TCATCCTCCTTGGAAACCCG
CDKL5_ChIP_AR	ChIP-qPCR	GTCATCGCCCAACCAGTACA
CDKL5_ChIP_BF	ChIP-qPCR	AGCAGCAGCAATGGACTTCG
CDKL5_ChIP_BR	ChIP-qPCR	AGAAATACAGGATGGAGGATGGT
CDKL5_ChIP_CF	ChIP-qPCR	AAGCGCTTCCTCCTCATTGG
CDKL5_ChIP_CR	ChIP-qPCR	AAAGCACCTCAGGTTTTGCC
MECP2_ChIP_F	ChIP-qPCR	AGCTGTTGATTGGCTGCTTT
MECP2_ChIP_R	ChIP-qPCR	TTCAAATTCCGCCCACTAAA
ChIP_SCML2F	ChIP-qPCR	CACCTCCCAGCTTCACTCTC
ChIP_SCML2R	ChIP-qPCR	CTGCGGGTTCATCTAGTTCC
CDKL5_common_F	ChIP-qPCR	ACAACCAGCATTCGATCCAT
CDKL5_A_allele_R	ChIP-qPCR	GCTGTCGGAATTGGGTACTGTTT
CDKL5_C_allele_R	ChIP-qPCR	GCTGTCGGAATTGGGTACTGTTG
CDKL5_qPCR_F	RT-qPCR	AACTCTTACTTGGCGCTCCC
CDKL5_qPCR_R	RT-qPCR	CTGTCCATCGCTAAGCTCCC
GAPDH_qPCR_F	RT-qPCR	AATCCCATCACCATCTTCCA
GAPDH_qPCR_R	RT-qPCR	CTCCATGGTGGTGAAGACG
