# Supplementary material for: Artificial escape from XCI by DNA methylation editing of the CDKL5 gene
Source: Nucleic Acids Res. 2020 Jan 11;48(5):2372–87. doi: 10.1093/nar/gkz1214 (PMC7049732; doi:10.1093/nar/gkz1214)
Supplement: gkz1214_Supplemental_Files [file gkz1214_supplemental_files.zip › Supplementary_Table_2.1 Revised.xlsm]

## Sheet: FunNorm_dCT_dC_FDR
X	logFC	AveExpr	t	P.Value	adj.P.Val	B	dCT_AVG	dC_AVG	deltaBeta	CHR	MAPINFO	Strand	Type	gene	feature	cgi	feat.cgi	UCSC_Islands_Name	SNP_ID	SNP_DISTANCE	dCT1_1	dCdT1_1	NT2_1	dCdT2_1	dC2_1	dCT2_1	dC1_1	NT1_1
cg13804561	-0.399651	0.621279	-94.4612	2.1e-07	0.0109061	6.15255	0.421453	0.821105	0.399651	9	3849070	F	II	GLIS3	Body	opensea	Body-opensea		rs562820349;rs7863744	20;47	0.423261	0.772354	0.807059	0.780174	0.821099	0.419646	0.82111	0.796975
cg18680834	-0.339275	0.682862	-80.4251	3.81e-07	0.0109061	6.02861	0.513224	0.852499	0.339275	19	30863349	F	II	ZNF536	1stExon	shelf	1stExon-shelf	chr19:30865683-30866490	rs565394284	9	0.512517	0.882993	0.869734	0.829955	0.854103	0.513932	0.850895	0.887104
cg16374005	-0.351071	0.562442	-69.3051	6.61e-07	0.0109061	5.88125	0.386907	0.737978	0.351071	9	129294042	F	II		IGR	opensea	IGR-opensea		rs143979779	6	0.38888	0.760176	0.656304	0.742704	0.741686	0.384934	0.734269	0.690519
cg23217765	-0.281452	0.693448	-66.3907	7.75e-07	0.0109061	5.832	0.552722	0.834174	0.281452	9	88224992	F	II	AGTPBP1	Body	opensea	Body-opensea				0.553506	0.841115	0.901729	0.850252	0.835843	0.551939	0.832504	0.891316
cg26470309	-0.282319	0.615891	-66.2128	7.83e-07	0.0109061	5.82881	0.474732	0.75705	0.282319	12	117626777	R	II	FBXO21	Body	shore	Body-shore	chr12:117627650-117628488	rs28737367;rs143573251	30;1	0.476639	0.714806	0.784749	0.736846	0.757435	0.472824	0.756666	0.793903
cg00211997	-0.28227	0.341451	-63.748	9.01e-07	0.0109061	5.78243	0.200316	0.482586	0.28227	4	160124241	R	II		IGR	opensea	IGR-opensea		rs527629841	33	0.201634	0.536304	0.552083	0.519446	0.48042	0.198997	0.484752	0.488399
cg22262702	-0.257536	0.761944	-63.4494	9.17e-07	0.0109061	5.7765	0.633176	0.890713	0.257536	20	60638679	F	I	TAF4	Body	island	Body-island	chr20:60638612-60638982	rs7272689	14	0.633314	0.848188	0.847782	0.851483	0.889933	0.633039	0.891492	0.822129
cg09289076	-0.256006	0.70775	-63.0188	9.4e-07	0.0109061	5.76784	0.579747	0.835753	0.256006	19	1833717	F	II	REXO1	Body	opensea	Body-opensea				0.58032	0.773363	0.810558	0.806528	0.835161	0.579175	0.836345	0.835919
cg22588640	-0.279452	0.476356	-62.9664	9.43e-07	0.0109061	5.76678	0.33663	0.616082	0.279452	2	95963179	R	I	KCNIP3	1stExon	opensea	1stExon-opensea		rs570538348;rs113604413;rs372889311	41;40;2	0.338888	0.602857	0.638755	0.608898	0.617305	0.334371	0.614859	0.589345
cg24554439	-0.268282	0.677528	-62.8888	9.47e-07	0.0109061	5.7652	0.543387	0.811669	0.268282	13	114187494	F	II	TMCO3	Body	shore	Body-shore	chr13:114185709-114186062	rs147586773;rs12430603	1;4	0.543388	0.788648	0.800366	0.774625	0.813623	0.543386	0.809714	0.810958
cg00131423	-0.249044	0.700658	-61.5312	1.03e-06	0.0109061	5.73677	0.576136	0.82518	0.249044	16	85498042	R	II		IGR	opensea	IGR-opensea				0.575958	0.778276	0.801707	0.792513	0.82583	0.576315	0.824531	0.805982
cg24015005	-0.245383	0.646426	-59.1788	1.19e-06	0.0109061	5.68373	0.523734	0.769118	0.245383	7	1574098	R	II	MAFK	5'UTR	shore	5'UTR-shore	chr7:1575736-1575993			0.522987	0.735397	0.775073	0.770874	0.767935	0.524481	0.770301	0.801715
cg02433515	-0.335232	0.729083	-58.9922	1.2e-06	0.0109061	5.6793	0.561467	0.896699	0.335232	15	37311908	F	II	MEIS2	Body	opensea	Body-opensea		rs185686669	25	0.560507	0.892755	0.880993	0.898985	0.902086	0.562427	0.891313	0.90008
cg03962019	-0.263136	0.723965	-58.3836	1.25e-06	0.0109061	5.66463	0.592397	0.855532	0.263136	1	41807865	R	II		IGR	opensea	IGR-opensea		rs556132537;rs576611354;rs539339063	50;34;29	0.589629	0.852383	0.856217	0.844792	0.855259	0.595165	0.855806	0.859562
cg05131526	-0.231344	0.63164	-56.0659	1.45e-06	0.0109061	5.60526	0.515968	0.747312	0.231344	15	91447195	R	II	MAN2A2	TSS1500	shore	TSS1500-shore	chr15:91445563-91446768	rs549500616;rs567620915;rs535004230	32;31;28	0.514708	0.702444	0.752619	0.746122	0.747559	0.517228	0.747066	0.749895
cg00498211	-0.325961	0.755843	-55.5484	1.5e-06	0.0109061	5.5912	0.592863	0.918823	0.325961	2	65217568	R	II	SLC1A4	Body	shore	Body-shore	chr2:65215598-65217212	rs187172919;rs143169874;rs573739708;rs542861680	51;42;3;1	0.598521	0.863444	0.908362	0.900473	0.920197	0.587204	0.91745	0.9083
cg12521187	-0.227975	0.67609	-55.0567	1.55e-06	0.0109061	5.57755	0.562102	0.790078	0.227975	15	77988657	R	II	LINGO1	TSS200	opensea	TSS200-opensea		rs546012311;rs189573365	43;26	0.560768	0.761611	0.702502	0.721855	0.790376	0.563437	0.789779	0.744489
cg09689011	-0.229721	0.806349	-54.9471	1.56e-06	0.0109061	5.57447	0.691488	0.921209	0.229721	12	49928900	F	II		IGR	shelf	IGR-shelf	chr12:49931623-49933637	rs368596594	22	0.690584	0.910726	0.904442	0.882309	0.919917	0.692392	0.922501	0.903645
cg02349468	-0.226598	0.678129	-54.4655	1.61e-06	0.0109061	5.56076	0.56483	0.791428	0.226598	5	1093661	R	I	SLC12A7	Body	island	Body-island	chr5:1093579-1093837	rs562501613;rs200024551;rs201651246	5;2;1	0.563474	0.739003	0.797751	0.736162	0.79085	0.566186	0.792005	0.813078
cg15460921	-0.22037	0.67732	-53.8563	1.68e-06	0.0109061	5.54301	0.567135	0.787505	0.22037	12	50819810	R	II	LARP4	Body	opensea	Body-opensea		rs572253136;rs188211548	15;2	0.566092	0.790237	0.77642	0.747794	0.787693	0.568177	0.787316	0.797149
cg27527874	-0.290218	0.66907	-53.7788	1.69e-06	0.0109061	5.54072	0.523961	0.814178	0.290218	6	29571074	F	II	GABBR1	3'UTR	opensea	3'UTR-opensea				0.52416	0.816768	0.819993	0.847266	0.809277	0.523762	0.81908	0.828991
cg26620356	-0.260024	0.581809	-53.6913	1.7e-06	0.0109061	5.53812	0.451797	0.711822	0.260024	5	175789238	R	II	KIAA1191	TSS1500	shore	TSS1500-shore	chr5:175788321-175788998	rs542872023;rs528352111	16;5	0.454832	0.685678	0.675808	0.671702	0.709736	0.448763	0.713907	0.717161
cg00803088	-0.225591	0.821452	-53.6273	1.71e-06	0.0109061	5.53622	0.708657	0.934248	0.225591	10	43600706	F	I	RET	Body	island	Body-island	chr10:43600146-43601165	rs531484238	46	0.709848	0.939888	0.953632	0.922374	0.933035	0.707466	0.93546	0.962799
cg21680502	-0.221147	0.669053	-53.2672	1.75e-06	0.0109061	5.5254	0.558479	0.779626	0.221147	17	36982073	R	II	CWC25	TSS1500	shore	TSS1500-shore	chr17:36981373-36981750	rs528065937	10	0.557053	0.764985	0.751817	0.742966	0.779576	0.559906	0.779677	0.766291
cg21463709	-0.258444	0.820893	-53.2127	1.76e-06	0.0109061	5.52375	0.691671	0.950115	0.258444	2	2124815	F	I	MYT1L	5'UTR	opensea	5'UTR-opensea		rs563630689	30	0.694981	0.953743	0.96635	0.948535	0.951803	0.688361	0.948426	0.963805
cg00544436	-0.244713	0.760045	-52.1614	1.89e-06	0.0109061	5.49109	0.637688	0.882402	0.244713	6	34203564	F	II	HMGA1	TSS1500	island	TSS1500-island	chr6:34202567-34206193			0.636059	0.860745	0.861479	0.854984	0.879533	0.639318	0.88527	0.864328
cg13515064	-0.232487	0.638123	-52.1542	1.89e-06	0.0109061	5.49087	0.52188	0.754367	0.232487	13	113611440	F	II		IGR	opensea	IGR-opensea		rs543767301	1	0.522119	0.724291	0.762468	0.716145	0.751747	0.52164	0.756986	0.749453
cg16575104	-0.224818	0.611844	-51.9425	1.92e-06	0.0109061	5.4841	0.499435	0.724253	0.224818	5	10308246	F	II	CMBL	TSS200	shore	TSS200-shore	chr5:10307520-10307913			0.499144	0.737855	0.742489	0.715496	0.726427	0.499726	0.722079	0.728849
cg11128662	-0.269172	0.721817	-51.6399	1.97e-06	0.0109061	5.47433	0.587231	0.856403	0.269172	19	4010256	R	II	PIAS4	Body	shelf	Body-shelf	chr19:4007161-4008167			0.590689	0.869098	0.87887	0.844429	0.85349	0.583773	0.859317	0.887336
cg19534475	-0.215194	0.60027	-51.5089	1.98e-06	0.0109061	5.47006	0.492673	0.707867	0.215194	3	141632139	R	II	ATP1B3	Body	opensea	Body-opensea		rs186309036;rs550456596	32;2	0.492173	0.70886	0.745059	0.695817	0.706387	0.493173	0.709347	0.715208
cg14443041	-0.287821	0.729804	-51.4934	1.99e-06	0.0109061	5.46955	0.585893	0.873714	0.287821	9	88475230	R	II		IGR	opensea	IGR-opensea		rs566200396;rs532103816;rs536199133;rs568798079	49;40;27;1	0.581442	0.851958	0.85586	0.846976	0.870854	0.590344	0.876575	0.867489
cg25459558	-0.286209	0.756321	-51.4532	1.99e-06	0.0109061	5.46824	0.613216	0.899425	0.286209	6	33161290	F	I	COL11A2	TSS1500	island	TSS1500-island	chr6:33160945-33161337	rs572263874;rs74648076;rs13437546;rs368327862	27;28;30;31	0.618295	0.885144	0.93007	0.866441	0.898145	0.608137	0.900705	0.896932
cg08271852	-0.281632	0.50225	-51.3908	2e-06	0.0109061	5.46619	0.361434	0.643066	0.281632	5	123730618	R	II		IGR	opensea	IGR-opensea		rs6595527	35	0.356426	0.575268	0.586367	0.573581	0.643881	0.366443	0.64225	0.625936
cg17571926	-0.228472	0.727039	-51.3611	2e-06	0.0109061	5.46521	0.612803	0.841275	0.228472	20	62332267	R	II	ARFRP1	Body	shelf	Body-shelf	chr20:62328013-62328558	rs558564969;rs565982203	36;2	0.614392	0.800007	0.823254	0.82448	0.843334	0.611214	0.839216	0.812622
cg19848460	-0.270008	0.748636	-50.9677	2.06e-06	0.0109061	5.45214	0.613632	0.88364	0.270008	19	35761435	F	II	USF2	Body	shore	Body-shore	chr19:35758201-35759670	rs28365138	33	0.608948	0.89495	0.885382	0.860456	0.883233	0.618315	0.884046	0.884663
cg06329972	-0.23142	0.679857	-50.6859	2.11e-06	0.0109061	5.44265	0.564146	0.795567	0.23142	15	33967607	R	II	RYR3	Body	opensea	Body-opensea				0.562252	0.79187	0.868229	0.774013	0.7933	0.566041	0.797833	0.846157
cg18788920	-0.341309	0.656172	-50.3736	2.15e-06	0.0109061	5.43197	0.485518	0.826826	0.341309	11	8806559	R	II	LOC102724784	Body	opensea	Body-opensea		rs540695678;rs561602521;rs191198443;rs182285652	51;49;47;10	0.492859	0.833522	0.800629	0.841769	0.827954	0.478176	0.825699	0.792337
cg07995295	-0.208297	0.68749	-50.2434	2.17e-06	0.0109061	5.42748	0.583341	0.791638	0.208297	4	84181849	F	II		IGR	opensea	IGR-opensea		rs182618983;rs534827620;rs555691931	1;15;40	0.584114	0.775473	0.772502	0.825861	0.7928	0.582569	0.790477	0.754934
cg01200442	-0.229249	0.764112	-50.0733	2.2e-06	0.0109061	5.42157	0.649487	0.878736	0.229249	1	26685827	F	II		IGR	shore	IGR-shore	chr1:26686516-26687281	rs200403703	1	0.652125	0.867835	0.886722	0.859172	0.880143	0.646849	0.877329	0.883365
cg22299097	-0.212382	0.63033	-50.0497	2.21e-06	0.0109061	5.42075	0.524139	0.736521	0.212382	3	97690590	R	II	MINA	5'UTR	shore	5'UTR-shore	chr3:97690785-97691409	rs553208257;rs573120230	31;19	0.522468	0.706878	0.704096	0.712318	0.735701	0.52581	0.73734	0.706563
cg20674658	-0.225405	0.461875	-49.8315	2.24e-06	0.0109061	5.4131	0.349173	0.574578	0.225405	1	201969012	R	II	RNPEP	Body	opensea	Body-opensea		rs556004802;rs561943740;rs3795623	49;39;18	0.346506	0.568815	0.569393	0.557483	0.573627	0.351839	0.575528	0.56848
cg23551979	-0.212844	0.813115	-49.815	2.24e-06	0.0109061	5.41252	0.706693	0.919538	0.212844	12	6165683	F	II	VWF	Body	shore	Body-shore	chr12:6165941-6166257	rs531365635;rs188198555;rs532882661	1;10;29	0.708135	0.924587	0.937188	0.920793	0.920897	0.705252	0.918178	0.923429
cg19975346	-0.288625	0.667699	-49.6216	2.28e-06	0.0109061	5.40566	0.523386	0.812011	0.288625	10	126366131	R	II	FAM53B	Body	opensea	Body-opensea		rs558930444;rs116841249	46;27	0.519207	0.723603	0.688108	0.733542	0.815925	0.527566	0.808097	0.712386
cg23129236	-0.250851	0.651503	-49.5446	2.29e-06	0.0109061	5.40292	0.526078	0.776928	0.250851	15	66907673	F	II	LINC01169	Body	opensea	Body-opensea		rs79449949;rs184709409	14;18	0.527447	0.730185	0.743795	0.726509	0.780894	0.524709	0.772963	0.743109
cg01564380	-0.230638	0.687288	-49.4584	2.31e-06	0.0109061	5.39984	0.571969	0.802607	0.230638	7	704899	F	II	PRKAR1B	Body	opensea	Body-opensea		rs574244940;rs4584046;rs563239509	0;6;14	0.57337	0.793267	0.789465	0.782818	0.805511	0.570569	0.799704	0.794439
cg18361024	-0.273816	0.748154	-49.4071	2.31e-06	0.0109061	5.39799	0.611246	0.885062	0.273816	5	180661392	F	II	TRIM41	Body	island	Body-island	chr5:180661182-180661555	rs543496463;rs377583043	1;47	0.609784	0.908607	0.909411	0.874505	0.89005	0.612708	0.880075	0.885148
cg18528563	-0.220585	0.787391	-49.2429	2.34e-06	0.0109061	5.39207	0.677099	0.897684	0.220585	1	229476515	R	I	CCSAP	Body	shore	Body-shore	chr1:229478014-229478935	rs187961142;rs190605100	47;35	0.679701	0.882225	0.872714	0.872626	0.898397	0.674496	0.896971	0.875169
cg10490795	-0.270115	0.714238	-48.9519	2.39e-06	0.0109061	5.38147	0.579181	0.849296	0.270115	5	150035893	R	II	SYNPO	Body	shore	Body-shore	chr5:150035968-150036629	rs534399353;rs530857071	42;40	0.58074	0.829151	0.823934	0.830715	0.854204	0.577622	0.844388	0.830512
cg03504274	-0.250328	0.716135	-48.9413	2.4e-06	0.0109061	5.38108	0.590972	0.841299	0.250328	15	64290887	R	II	DAPK2	Body	opensea	Body-opensea		rs541592022;rs147423048	22;1	0.592843	0.818933	0.852411	0.828726	0.845182	0.5891	0.837417	0.854201
cg12340687	-0.221662	0.631183	-48.5748	2.46e-06	0.0109061	5.36751	0.520352	0.742014	0.221662	17	57408255	R	II	YPEL2	TSS1500	shore	TSS1500-shore	chr17:57408787-57410145			0.518329	0.713351	0.781173	0.760975	0.744158	0.522374	0.739871	0.786401
cg13538006	-0.205317	0.737476	-48.3493	2.51e-06	0.0109061	5.35905	0.634817	0.840134	0.205317	9	95897313	R	II	NINJ1	TSS1500	shore	TSS1500-shore	chr9:95896007-95897016	rs533347472;rs551514983	24;2	0.636242	0.847975	0.802118	0.83234	0.841352	0.633392	0.838917	0.810352
cg20197525	-0.218119	0.725316	-48.2304	2.53e-06	0.0109061	5.35456	0.616256	0.834375	0.218119	3	52823768	F	II	ITIH1	Body	opensea	Body-opensea		rs138962464	3	0.618494	0.833129	0.823854	0.821991	0.832646	0.614019	0.836104	0.855674
cg11455230	-0.211887	0.715772	-47.7275	2.63e-06	0.0109061	5.33527	0.609829	0.821716	0.211887	4	6404621	F	II	PPP2R2C	Body	opensea	Body-opensea		rs13146368	41	0.611657	0.806791	0.828313	0.794354	0.819906	0.608	0.823526	0.833564
cg13229360	-0.206529	0.678698	-47.6005	2.66e-06	0.0109061	5.33033	0.575434	0.781962	0.206529	5	171882240	F	II	SH3PXD2B	TSS1500	shore	TSS1500-shore	chr5:171881182-171881547	rs569023925;rs77430072	36;37	0.573388	0.766561	0.769276	0.776056	0.78107	0.57748	0.782854	0.782621
cg13787775	-0.205162	0.816729	-47.5315	2.67e-06	0.0109061	5.32763	0.714148	0.91931	0.205162	1	204571258	R	II		IGR	opensea	IGR-opensea				0.716221	0.927279	0.93096	0.921168	0.91874	0.712076	0.919881	0.920617
cg22410083	-0.234062	0.720482	-47.5088	2.68e-06	0.0109061	5.32674	0.603451	0.837514	0.234062	3	59803976	F	II	FHIT	Body	opensea	Body-opensea		rs552698312	0	0.599633	0.834198	0.87234	0.839756	0.838218	0.60727	0.836809	0.852616
cg07987728	-0.195038	0.602322	-47.4965	2.68e-06	0.0109061	5.32626	0.504803	0.699841	0.195038	10	105499409	R	II	SH3PXD2A	Body	opensea	Body-opensea		rs545844865	47	0.505934	0.706524	0.734986	0.698803	0.700094	0.503671	0.699588	0.728754
cg20983194	-0.201113	0.736402	-47.4703	2.68e-06	0.0109061	5.32523	0.635845	0.836958	0.201113	17	80622496	R	II	RAB40B	Body	shore	Body-shore	chr17:80621841-80622060	rs183904404;rs2087049;rs540254108;rs74002927	46;24;20;15	0.635242	0.846437	0.798308	0.827246	0.835228	0.636448	0.838688	0.809795
cg25258843	-0.191882	0.685221	-47.401	2.7e-06	0.0109061	5.3225	0.58928	0.781163	0.191882	8	10587305	R	II	SOX7	Body	island	Body-island	chr8:10587304-10591109	rs180894717;rs6996056	49;42	0.589918	0.855317	0.769634	0.80776	0.781401	0.588643	0.780924	0.732271
cg26818165	-0.200222	0.481091	-47.1194	2.76e-06	0.0109061	5.31134	0.38098	0.581202	0.200222	19	6481857	F	II	DENND1C	TSS200	opensea	TSS200-opensea		rs556661362;rs573727211	0;2	0.379602	0.570342	0.638147	0.578745	0.582489	0.382359	0.579915	0.638992
cg01341338	-0.216864	0.643114	-47.0945	2.76e-06	0.0109061	5.31034	0.534682	0.751546	0.216864	8	891456	R	II	ERICH1-AS1	Body	shelf	Body-shelf	chr8:893459-893760	rs577446904;rs566326944;rs149020012;rs143090503;rs528744989	47;36;35;28;2	0.532928	0.772579	0.775801	0.745251	0.754059	0.536437	0.749034	0.770613
cg13344386	-0.273321	0.753561	-47.0474	2.77e-06	0.0109061	5.30846	0.6169	0.890221	0.273321	5	62697698	R	II		IGR	opensea	IGR-opensea		rs145113229;rs147147076	46;13	0.61911	0.896113	0.908092	0.88565	0.884953	0.61469	0.895489	0.915757
cg12017968	-0.22633	0.75492	-46.9674	2.79e-06	0.0109061	5.30525	0.641755	0.868085	0.22633	9	97848773	R	II	MIR3074	TSS1500	shore	TSS1500-shore	chr9:97848140-97848525	rs542682428	1	0.638594	0.900015	0.881546	0.889385	0.869855	0.644916	0.866314	0.87775
cg12737268	-0.28238	0.598261	-46.9428	2.8e-06	0.0109061	5.30426	0.45707	0.739451	0.28238	1	18208410	R	II		IGR	opensea	IGR-opensea		rs536652825;rs556155877;rs576420041;rs376308470	51;50;49;1	0.450975	0.788576	0.702626	0.747949	0.739442	0.463165	0.73946	0.692012
cg03066079	-0.204937	0.833305	-46.7279	2.84e-06	0.0109061	5.29557	0.730837	0.935774	0.204937	17	59432491	F	II	BCAS3	Body	opensea	Body-opensea				0.733045	0.936684	0.922089	0.919592	0.936703	0.728628	0.934844	0.926786
cg19241689	-0.309855	0.573833	-46.6468	2.86e-06	0.0109061	5.29226	0.418906	0.72876	0.309855	6	33245516	R	I	B3GALT4	1stExon	island	1stExon-island	chr6:33244677-33245554	rs139560819;rs114674755;rs146324236	46;28;16	0.412061	0.691915	0.688225	0.688795	0.730999	0.42575	0.726522	0.686887
cg17335081	-0.231919	0.721738	-46.6268	2.87e-06	0.0109061	5.29145	0.605778	0.837697	0.231919	19	4495814	R	II	HDGFRP2	Body	shore	Body-shore	chr19:4493567-4494183			0.602656	0.851182	0.84591	0.830172	0.835208	0.6089	0.840186	0.852732
cg06096805	-0.233924	0.565654	-46.484	2.9e-06	0.0109061	5.28559	0.448691	0.682616	0.233924	9	130743943	R	II	FAM102A	TSS1500	shore	TSS1500-shore	chr9:130742515-130743486	rs185662360	4	0.44777	0.633146	0.623871	0.624608	0.678594	0.449613	0.686638	0.620302
cg03585389	-0.255019	0.451285	-46.4558	2.91e-06	0.0109061	5.28443	0.323775	0.578794	0.255019	10	671628	F	II	DIP2C	Body	shelf	Body-shelf	chr10:669070-669336	rs562355575;rs531280612;rs115962906;rs74115083;rs527339557	1;6;17;22;34	0.325014	0.602406	0.566904	0.600762	0.583734	0.322536	0.573854	0.527552
cg04940060	-0.20812	0.517307	-46.4503	2.91e-06	0.0109061	5.28421	0.413247	0.621367	0.20812	1	100537860	R	II	HIAT1	Body	opensea	Body-opensea		rs553538549;rs543887555	35;24	0.415689	0.596239	0.596789	0.583407	0.62252	0.410804	0.620214	0.563063
cg17945976	-0.210972	0.697932	-46.3696	2.93e-06	0.0109061	5.28088	0.592446	0.803418	0.210972	2	66667433	R	II	MEIS1	Body	opensea	Body-opensea				0.590888	0.769202	0.740741	0.802848	0.805873	0.594004	0.800962	0.759525
cg19043207	-0.233327	0.655745	-46.2945	2.94e-06	0.0109061	5.27777	0.539082	0.772408	0.233327	19	47123947	R	II	PTGIR	3'UTR	shelf	3'UTR-shelf	chr19:47126782-47127478	rs191409361;rs533517493	27;1	0.535005	0.753482	0.684775	0.711578	0.771665	0.543158	0.773152	0.692858
cg19869698	-0.20769	0.579796	-46.2091	2.96e-06	0.0109061	5.27422	0.475951	0.683641	0.20769	17	80058686	F	II		IGR	island	IGR-island	chr17:80058665-80058884	rs138735879;rs537752225;rs549693141	22;26;27	0.47567	0.653388	0.668439	0.64936	0.680911	0.476232	0.68637	0.702915
cg02932204	-0.213028	0.591467	-46.036	3.01e-06	0.0109061	5.26698	0.484953	0.697981	0.213028	10	102773013	F	II	PDZD7	Body	opensea	Body-opensea		rs564826999;rs189042917	15;25	0.488066	0.682832	0.667541	0.692477	0.697691	0.481839	0.698271	0.669279
cg08631160	-0.20053	0.669918	-46.0261	3.01e-06	0.0109061	5.26656	0.569653	0.770183	0.20053	16	4506179	R	II	DNAJA3	3'UTR	opensea	3'UTR-opensea		rs11649010;rs532554679	40;35	0.567365	0.745068	0.773114	0.744173	0.769995	0.571942	0.770372	0.789931
cg14099685	-0.201155	0.534495	-46.008	3.01e-06	0.0109061	5.2658	0.433917	0.635073	0.201155	11	47546068	R	II	CUGBP1	5'UTR	opensea	5'UTR-opensea		rs547708608;rs553607817;rs571013717	39;29;9	0.43407	0.608601	0.668878	0.622037	0.632728	0.433765	0.637417	0.690903
cg18359618	-0.191105	0.736719	-45.9078	3.04e-06	0.0109061	5.26158	0.641167	0.832272	0.191105	14	104648508	R	II		IGR	shelf	IGR-shelf	chr14:104644800-104645074	rs551296558;rs565154338;rs149767427	39;32;1	0.640942	0.837098	0.824617	0.833916	0.830803	0.641391	0.833741	0.837487
cg05068615	-0.235513	0.624148	-45.6972	3.09e-06	0.0109061	5.25264	0.506391	0.741904	0.235513	11	1525222	F	II		IGR	opensea	IGR-opensea		rs147526224;rs140196145	33;35	0.510665	0.775396	0.720366	0.711685	0.740876	0.502118	0.742932	0.743065
cg05268623	-0.208161	0.754526	-45.5098	3.14e-06	0.0109061	5.24461	0.650446	0.858607	0.208161	19	11559394	F	II	PRKCSH	Body	shore	Body-shore	chr19:11560045-11560295	rs35659524;rs201787445;rs564392534;rs371595741;rs148975956;rs34318718	0;24;32;33;34;47	0.648953	0.858421	0.827971	0.839622	0.856031	0.651939	0.861182	0.855736
cg14305659	-0.195562	0.774033	-45.4157	3.16e-06	0.0109061	5.24054	0.676252	0.871814	0.195562	9	138696500	R	II		IGR	opensea	IGR-opensea				0.674343	0.860196	0.864433	0.841604	0.870912	0.678161	0.872716	0.873705
cg20883342	-0.257187	0.512651	-45.3918	3.17e-06	0.0109061	5.23951	0.384057	0.641244	0.257187	19	30863243	R	II	ZNF536	TSS200	shelf	TSS200-shelf	chr19:30865683-30866490			0.386959	0.63242	0.604759	0.606437	0.645844	0.381155	0.636644	0.608637
cg17133774	-0.226918	0.643861	-45.3402	3.18e-06	0.0109061	5.23727	0.530403	0.75732	0.226918	1	6198667	F	II	CHD5	Body	shelf	Body-shelf	chr1:6202118-6202359	rs535917743;rs554530054	33;49	0.533198	0.781311	0.783012	0.778099	0.760269	0.527607	0.754371	0.797647
cg13554136	-0.233828	0.752131	-45.2023	3.22e-06	0.0109061	5.23127	0.635217	0.869044	0.233828	10	134058741	F	II	STK32C	Body	opensea	Body-opensea		rs538458437	43	0.639219	0.865593	0.864808	0.867494	0.87096	0.631215	0.867129	0.874898
cg16232411	-0.196265	0.779719	-44.7649	3.33e-06	0.0109061	5.21196	0.681586	0.877852	0.196265	9	93652676	F	II	SYK	Body	opensea	Body-opensea		rs567925250	0	0.682904	0.87891	0.870888	0.846253	0.875856	0.680269	0.879847	0.864234
cg22160158	-0.183864	0.644414	-44.6725	3.36e-06	0.0109061	5.20783	0.552482	0.736346	0.183864	9	16824912	F	II	BNC2	Body	opensea	Body-opensea		rs144552928;rs554672995;rs10810640;rs543392283;rs114981703	0;1;9;10;49	0.553692	0.749214	0.780446	0.716756	0.736501	0.551272	0.736192	0.72556
cg04694057	-0.185405	0.697135	-44.6098	3.38e-06	0.0109061	5.20501	0.604433	0.789837	0.185405	12	49763589	F	II	SPATS2	5'UTR	shelf	5'UTR-shelf	chr12:49760221-49761127	rs148788424	21	0.603053	0.783523	0.803415	0.781861	0.789386	0.605812	0.790288	0.789224
cg00899365	-0.236993	0.606422	-44.5426	3.4e-06	0.0109061	5.20199	0.487925	0.724919	0.236993	21	37758542	F	II	CHAF1B	Body	shore	Body-shore	chr21:37757496-37758113	rs536115732;rs549681857	26;30	0.490448	0.726696	0.717027	0.727795	0.720895	0.485403	0.728943	0.73086
cg07505964	-0.314686	0.638021	-44.5384	3.4e-06	0.0109061	5.2018	0.480678	0.795364	0.314686	17	57229514	R	II	SKA2	Body	shelf	Body-shelf	chr17:57231855-57232655	rs576006982	34	0.473302	0.803485	0.804378	0.783478	0.7925	0.488053	0.798227	0.783529
cg05896295	-0.219353	0.75087	-44.4651	3.42e-06	0.0109061	5.19849	0.641193	0.860546	0.219353	19	41812492	R	II	HNRNPUL1	3'UTR	shelf	3'UTR-shelf	chr19:41816025-41816350	rs201978925;rs201085940	42;1	0.64509	0.832878	0.842296	0.82943	0.860652	0.637297	0.86044	0.840199
cg17890940	-0.182518	0.84238	-43.8735	3.59e-06	0.0109061	5.17133	0.751121	0.933639	0.182518	7	1782346	F	I	ELFN1	5'UTR	shore	5'UTR-shore	chr7:1784027-1786934	rs536684030;rs556532236	1;7	0.749651	0.927918	0.938031	0.933273	0.933723	0.752591	0.933554	0.916489
cg06663472	-0.206233	0.80747	-43.8011	3.61e-06	0.0109061	5.16796	0.704354	0.910587	0.206233	12	51592432	F	II	POU6F1	Body	opensea	Body-opensea				0.707251	0.911892	0.895774	0.905344	0.908918	0.701457	0.912255	0.915105
cg11939399	-0.259326	0.652121	-43.7085	3.64e-06	0.0109061	5.16362	0.522458	0.781784	0.259326	4	57773300	R	II	REST	TSS1500	shore	TSS1500-shore	chr4:57773867-57775602	rs185356430	42	0.521507	0.773868	0.770333	0.75662	0.775917	0.523409	0.787651	0.770977
cg24201814	-0.179568	0.659268	-43.6888	3.65e-06	0.0109061	5.16269	0.569484	0.749052	0.179568	21	46875372	F	II	COL18A1	TSS200	shore	TSS200-shore	chr21:46876168-46876752	rs568608028;rs553986145;rs554366449;rs75503020;rs114899519	6;30;38;45;51	0.569334	0.733011	0.753888	0.723573	0.750227	0.569634	0.747878	0.807832
cg21248007	-0.189424	0.611534	-43.6534	3.66e-06	0.0109061	5.16102	0.516821	0.706246	0.189424	2	80532201	F	II	LRRTM1	TSS1500	shore	TSS1500-shore	chr2:80531367-80531719			0.518911	0.652361	0.655481	0.669888	0.705457	0.514732	0.707034	0.684111
cg02882487	-0.24623	0.67779	-43.5616	3.69e-06	0.0109061	5.1567	0.554675	0.800905	0.24623	8	28560658	F	II	EXTL3	5'UTR	shore	5'UTR-shore	chr8:28558588-28559960	rs531890692	26	0.557117	0.778752	0.806544	0.802051	0.805736	0.552233	0.796074	0.811278
cg12382083	-0.194538	0.633525	-43.542	3.69e-06	0.0109061	5.15577	0.536256	0.730794	0.194538	17	78397362	R	II	ENDOV	Body	opensea	Body-opensea		rs548277311;rs41299812;rs113736988	38;27;1	0.537234	0.693528	0.677111	0.698031	0.728318	0.535277	0.733269	0.708555
cg26431779	-0.181417	0.774109	-43.5243	3.7e-06	0.0109061	5.15493	0.6834	0.864817	0.181417	2	71823285	R	II	DYSF	Body	opensea	Body-opensea				0.682796	0.850445	0.861736	0.870387	0.863429	0.684004	0.866205	0.8691
cg15678328	-0.179506	0.73073	-43.4662	3.72e-06	0.0109061	5.15218	0.640977	0.820483	0.179506	7	6090792	R	II	EIF2AK1	Body	opensea	Body-opensea		rs145937006;rs79219937;rs139441467	46;25;1	0.640569	0.805031	0.810756	0.791582	0.819244	0.641385	0.821722	0.810216
cg23095192	-0.178072	0.80769	-43.4439	3.73e-06	0.0109061	5.15112	0.718654	0.896725	0.178072	2	145271307	R	II	ZEB2	Body	shelf	Body-shelf	chr2:145273456-145275378	rs545143340	19	0.719696	0.907176	0.898864	0.91126	0.896346	0.717611	0.897105	0.885756
cg21678834	-0.18721	0.73802	-43.2568	3.79e-06	0.0109061	5.14218	0.644414	0.831625	0.18721	17	79787035	F	II	FAM195B	5'UTR	shelf	5'UTR-shelf	chr17:79790530-79791553			0.642709	0.848857	0.830108	0.830906	0.830247	0.64612	0.833003	0.848896
cg26982695	-0.190359	0.844736	-43.2502	3.79e-06	0.0109061	5.14186	0.749557	0.939915	0.190359	9	34591618	R	II		IGR	island	IGR-island	chr9:34589113-34591978	rs376965074;rs529247569;rs549309436	45;16;1	0.748994	0.916024	0.905034	0.924935	0.937532	0.75012	0.942298	0.891898
cg07273980	-0.177266	0.776952	-43.2234	3.8e-06	0.0109061	5.14058	0.688319	0.865585	0.177266	15	81718814	F	II	TMC3-AS1	Body	opensea	Body-opensea				0.687679	0.855833	0.863659	0.860345	0.86466	0.688959	0.866509	0.867755
cg04730047	-0.185732	0.59108	-43.1328	3.83e-06	0.0109061	5.13621	0.498214	0.683946	0.185732	3	99979355	R	II	TBC1D23	TSS1500	shore	TSS1500-shore	chr3:99979678-99980038	rs551923171	48	0.50019	0.659026	0.640637	0.668261	0.684689	0.496238	0.683203	0.640692
cg21829328	-0.214051	0.53593	-43.0766	3.84e-06	0.0109061	5.1335	0.428905	0.642956	0.214051	22	24188134	R	II		IGR	shelf	IGR-shelf	chr22:24191547-24191985	rs113223578;rs566295438	48;2	0.432375	0.654297	0.626519	0.628968	0.644908	0.425435	0.641003	0.61242
cg15548613	-0.292107	0.763549	-43.0606	3.85e-06	0.0109061	5.13272	0.617496	0.909603	0.292107	22	38610795	F	I	MAFF	Body	island	Body-island	chr22:38610335-38610828	rs575686077;rs537001159	9;17	0.624271	0.860182	0.894391	0.874773	0.912681	0.610722	0.906524	0.872399
cg23508534	-0.180897	0.6424	-43.0294	3.86e-06	0.0109061	5.13121	0.551952	0.732849	0.180897	5	190822	F	II	LRRC14B	TSS1500	shore	TSS1500-shore	chr5:191792-192544	rs528249013;rs185749153;rs190063322	5;28;31	0.553592	0.696783	0.741178	0.692263	0.733244	0.550311	0.732454	0.739243
cg06733733	-0.196417	0.74053	-42.8334	3.93e-06	0.0109061	5.12165	0.642322	0.838739	0.196417	10	81027632	R	II	ZMIZ1	Body	opensea	Body-opensea		rs187756871;rs148994240;rs78097963	23;2;1	0.64349	0.872051	0.836188	0.817525	0.835964	0.641153	0.841513	0.826831
cg02301019	-0.181391	0.687898	-42.7011	3.97e-06	0.0109061	5.11515	0.597203	0.778594	0.181391	16	85465191	R	II		IGR	island	IGR-island	chr16:85465046-85465284	rs189350893;rs571003564;rs539617955;rs536927454	50;33;14;10	0.598734	0.729648	0.702161	0.72312	0.777502	0.595672	0.779686	0.709419
cg01063935	-0.191031	0.664922	-42.6936	3.97e-06	0.0109061	5.11478	0.569406	0.760438	0.191031	1	10616085	R	II	PEX14	Body	opensea	Body-opensea		rs536815668	27	0.56679	0.713053	0.687849	0.720976	0.759843	0.572022	0.761032	0.723189
cg27426824	-0.403013	0.704605	-42.6639	3.98e-06	0.0109061	5.11331	0.503098	0.906112	0.403013	10	70426930	R	II	TET1	Body	opensea	Body-opensea		rs191530714;rs202188312;rs144272090	38;2;1	0.514377	0.47498	0.908618	0.472943	0.90324	0.49182	0.908983	0.906681
cg16148798	-0.201528	0.807544	-42.4163	4.07e-06	0.0109061	5.10101	0.70678	0.908308	0.201528	17	35108831	F	II		IGR	opensea	IGR-opensea				0.709017	0.910766	0.918317	0.902279	0.905676	0.704544	0.91094	0.917766
cg23035923	-0.263315	0.70288	-42.316	4.11e-06	0.0109061	5.09598	0.571223	0.834538	0.263315	22	25615557	F	II	CRYBB2	TSS200	opensea	TSS200-opensea		rs370623800;rs554632272;rs575962343;rs372513632	0;27;41;42	0.576546	0.829035	0.858652	0.799726	0.830862	0.5659	0.838214	0.850896
cg03585755	-0.172911	0.619386	-42.2972	4.11e-06	0.0109061	5.09504	0.53293	0.705841	0.172911	20	61463933	F	II	COL9A3	Body	shelf	Body-shelf	chr20:61467585-61468124	rs577136392;rs374514529;rs554974043	0;28;37	0.532058	0.689283	0.680217	0.698596	0.705289	0.533802	0.706393	0.687614
cg11075509	-0.188522	0.774127	-42.2907	4.12e-06	0.0109061	5.09471	0.679866	0.868387	0.188522	1	156182236	R	II	PMF1	TSS1500	shore	TSS1500-shore	chr1:156182584-156183097	rs549884422;rs188354213	28;7	0.681821	0.847486	0.860184	0.86295	0.870147	0.67791	0.866628	0.843588
cg19886914	-0.177733	0.827049	-42.2647	4.12e-06	0.0109061	5.0934	0.738183	0.915916	0.177733	9	139602426	F	II		IGR	shelf	IGR-shelf	chr9:139606300-139607433	rs574794165;rs115747108	41;45	0.739829	0.911836	0.916341	0.919621	0.915521	0.736537	0.916311	0.910645
cg24088438	-0.175638	0.790773	-42.1356	4.17e-06	0.0109061	5.08688	0.702954	0.878592	0.175638	11	63974229	F	II	FERMT3	1stExon	shore	1stExon-shore	chr11:63974829-63975048	rs146226857;rs537958500	8;48	0.702418	0.856529	0.868557	0.832436	0.877175	0.70349	0.880009	0.881292
cg07296260	-0.223157	0.714985	-42.1311	4.17e-06	0.0109061	5.08665	0.603406	0.826564	0.223157	21	46408093	R	II		IGR	island	IGR-island	chr21:46407925-46408143	rs188301673	33	0.6081	0.82163	0.826191	0.805364	0.826327	0.598713	0.8268	0.833639
cg18159289	-0.223893	0.763002	-41.975	4.23e-06	0.0109061	5.0787	0.651055	0.874948	0.223893	3	140811608	F	II	SPSB4	Body	shelf	Body-shelf	chr3:140813913-140814134	rs72981978;rs565957034;rs533598280	31;36;37	0.646418	0.863125	0.829094	0.84793	0.876093	0.655693	0.873803	0.851943
cg26068447	-0.180715	0.683926	-41.8678	4.27e-06	0.0109061	5.07321	0.593569	0.774284	0.180715	6	52935628	F	II	FBXO9	TSS200	opensea	TSS200-opensea		rs564029994;rs375762315	0;32	0.595334	0.757701	0.754587	0.775975	0.775511	0.591804	0.773056	0.779064
cg13514037	-0.242708	0.755163	-41.8022	4.3e-06	0.0109061	5.06983	0.63381	0.876517	0.242708	6	31600533	F	II	BAT2	Body	shore	Body-shore	chr6:31599519-31599761	rs549177191;rs115668528;rs529003217;rs9501151;rs568745012	0;1;26;27;31	0.628707	0.868388	0.856899	0.864097	0.873961	0.638912	0.879073	0.883342
cg05914088	-0.172732	0.764009	-41.7394	4.32e-06	0.0109061	5.06659	0.677643	0.850375	0.172732	4	919613	F	II	GAK	Body	opensea	Body-opensea		rs193042782	13	0.678096	0.855839	0.822209	0.825853	0.849099	0.67719	0.851651	0.830043
cg09308801	-0.170826	0.616965	-41.6963	4.34e-06	0.0109061	5.06436	0.531552	0.702378	0.170826	4	1985528	F	II	WHSC2	Body	shore	Body-shore	chr4:1987492-1988260	rs552749411;rs199604546	1;25	0.530898	0.694288	0.693691	0.685821	0.7015	0.532207	0.703257	0.700015
cg00657460	-0.200465	0.506572	-41.6756	4.34e-06	0.0109061	5.06329	0.40634	0.606805	0.200465	18	52901961	F	II	TCF4	Body	opensea	Body-opensea		rs142282264;rs556416859	34;51	0.409195	0.597836	0.659712	0.576981	0.604609	0.403485	0.609001	0.648911
cg07597011	-0.241136	0.748417	-41.649	4.35e-06	0.0109061	5.06191	0.627849	0.868985	0.241136	8	145065547	F	II	GRINA	Body	shore	Body-shore	chr8:145063919-145065386	rs372176314	10	0.632813	0.858261	0.907067	0.840229	0.871737	0.622885	0.866233	0.886444
cg13658433	-0.18287	0.440464	-41.4253	4.44e-06	0.0109061	5.05022	0.349029	0.531899	0.18287	19	14113453	R	II	RFX1	5'UTR	shelf	5'UTR-shelf	chr19:14116532-14118017			0.348047	0.526413	0.548912	0.526003	0.529609	0.350011	0.534189	0.540342
cg09630002	-0.204934	0.72943	-41.3645	4.47e-06	0.0109061	5.04703	0.626963	0.831897	0.204934	20	2778467	R	II	CPXM1	Body	shelf	Body-shelf	chr20:2780978-2781497	rs112717704;rs2073130;rs546101559	16;10;1	0.629745	0.84274	0.837211	0.809777	0.829097	0.624181	0.834697	0.857449
cg09468725	-0.17288	0.701471	-41.3511	4.47e-06	0.0109061	5.04632	0.615031	0.787911	0.17288	9	124888062	R	II		IGR	shore	IGR-shore	chr9:124888949-124889382	rs559060486;rs529698692	44;1	0.61584	0.758092	0.763068	0.78138	0.789264	0.614221	0.786557	0.792075
cg08006263	-0.173099	0.676917	-41.3364	4.48e-06	0.0109061	5.04554	0.590368	0.763467	0.173099	20	31127002	F	II	NOL4L	Body	shelf	Body-shelf	chr20:31123989-31124697			0.590671	0.730654	0.723915	0.751011	0.765048	0.590065	0.761886	0.747979
cg00189975	-0.197017	0.348405	-41.2442	4.51e-06	0.0109061	5.04067	0.249896	0.446913	0.197017	3	170767884	F	II		IGR	opensea	IGR-opensea		rs545152994	26	0.252354	0.45701	0.457502	0.451649	0.449431	0.247438	0.444396	0.463022
cg05962055	-0.19048	0.720959	-41.2404	4.52e-06	0.0109061	5.04047	0.625719	0.8162	0.19048	4	141566966	F	II	TBC1D9	Body	opensea	Body-opensea		rs539612196;rs575649992	40;49	0.62867	0.799255	0.787882	0.807306	0.81716	0.622769	0.815239	0.785782
cg08439271	-0.232782	0.545419	-41.2217	4.52e-06	0.0109061	5.03948	0.429028	0.66181	0.232782	11	70323886	R	II	SHANK2	Body	opensea	Body-opensea		rs530459342;rs548548489;rs567068066	37;18;2	0.432946	0.652933	0.596103	0.656705	0.65809	0.42511	0.66553	0.637246
cg16195673	-0.188857	0.800544	-41.1715	4.54e-06	0.0109061	5.03681	0.706116	0.894973	0.188857	3	195946793	F	II	SLC51A	Body	opensea	Body-opensea		rs190705620;rs535536498	34;50	0.708752	0.88454	0.81996	0.892239	0.896435	0.70348	0.89351	0.838291
cg25141766	-0.221771	0.856179	-41.1484	4.55e-06	0.0109061	5.03558	0.745293	0.967064	0.221771	17	79826316	F	I	ARHGDIA	3'UTR	shore	3'UTR-shore	chr17:79826700-79827675	rs151190257;rs557094400;rs140429915	15;30;42	0.747991	0.976822	0.97883	0.965023	0.962984	0.742595	0.971144	0.971161
cg23305899	-0.233284	0.67783	-41.0773	4.58e-06	0.0109061	5.03179	0.561188	0.794472	0.233284	14	101539489	F	I		IGR	opensea	IGR-opensea		rs569163708;rs184168314	26;38	0.560722	0.837813	0.74369	0.813959	0.789027	0.561655	0.799917	0.686774
cg04158148	-0.207098	0.797843	-40.997	4.62e-06	0.0109061	5.02749	0.694294	0.901392	0.207098	19	3482641	R	II		IGR	island	IGR-island	chr19:3482627-3483429	rs181690078;rs185648626	34;7	0.690522	0.87584	0.911693	0.916833	0.899615	0.698066	0.903169	0.901647
cg05055821	-0.2158	0.707035	-40.9115	4.65e-06	0.0109061	5.02289	0.599135	0.814935	0.2158	7	2758924	F	II		IGR	shore	IGR-shore	chr7:2758004-2758257	rs798558;rs568510168;rs537234871;rs183690355;rs570711514;rs141057731	11;15;16;18;36;38	0.603448	0.826088	0.824479	0.807639	0.816682	0.594822	0.813188	0.810182
cg21155870	-0.184383	0.71926	-40.88	4.67e-06	0.0109061	5.02119	0.627068	0.811451	0.184383	9	34591604	R	II		IGR	island	IGR-island	chr9:34589113-34591978	rs376965074;rs529247569	31;2	0.625223	0.792651	0.817497	0.812958	0.809356	0.628913	0.813547	0.765129
cg13202578	-0.171189	0.738523	-40.8562	4.68e-06	0.0109061	5.0199	0.652928	0.824117	0.171189	1	26081363	R	II	MAN1C1	Body	opensea	Body-opensea		rs553458568;rs145114254;rs188157762;rs571292140	40;38;37;2	0.653169	0.815757	0.811126	0.811546	0.822513	0.652688	0.825721	0.808339
cg20244933	-0.210916	0.678361	-40.8305	4.69e-06	0.0109061	5.01852	0.572903	0.783819	0.210916	15	85293796	F	II	ZNF592	5'UTR	shelf	5'UTR-shelf	chr15:85291079-85291697	rs563849330	36	0.571291	0.786025	0.818149	0.797537	0.779703	0.574514	0.787936	0.818929
cg04959572	-0.17642	0.654279	-40.83	4.69e-06	0.0109061	5.01849	0.566069	0.742489	0.17642	22	28145955	F	II	MN1	3'UTR	opensea	3'UTR-opensea		rs373570532;rs528183804;rs182108513	0;28;41	0.568222	0.716978	0.754719	0.74641	0.742735	0.563917	0.742243	0.761369
cg25552098	-0.176306	0.672891	-40.8016	4.7e-06	0.0109061	5.01695	0.584737	0.761044	0.176306	1	31358506	F	II	SDC3	Body	opensea	Body-opensea		rs565192295;rs575098120	9;45	0.585922	0.780103	0.80685	0.783305	0.759229	0.583553	0.762858	0.815646
cg00816080	-0.292961	0.597026	-40.7436	4.72e-06	0.0109061	5.0138	0.450546	0.743507	0.292961	16	49518084	R	II		IGR	opensea	IGR-opensea		rs138487545	48	0.451317	0.745215	0.754071	0.746545	0.735425	0.449774	0.751588	0.758923
cg10197482	-0.196332	0.739012	-40.7359	4.73e-06	0.0109061	5.01339	0.640846	0.837178	0.196332	10	75562248	F	II	ZSWIM8-AS1	TSS1500	opensea	TSS1500-opensea				0.641411	0.833419	0.839222	0.801251	0.840759	0.64028	0.833597	0.834848
cg21149639	-0.208193	0.669483	-40.7286	4.73e-06	0.0109061	5.01299	0.565387	0.773579	0.208193	4	8194643	F	II		IGR	opensea	IGR-opensea		rs184539384;rs535690972;rs7692549	0;11;16	0.563623	0.786853	0.803056	0.752641	0.777505	0.56715	0.769654	0.855019
cg05507380	-0.259526	0.705094	-40.7224	4.73e-06	0.0109061	5.01265	0.575331	0.834857	0.259526	14	95402488	R	II		IGR	opensea	IGR-opensea				0.576561	0.843431	0.789641	0.792941	0.828235	0.574101	0.841479	0.764386
cg07625020	-0.194566	0.712861	-40.7015	4.74e-06	0.0109061	5.01151	0.615578	0.810144	0.194566	15	78113344	F	II	LINGO1	TSS1500	shore	TSS1500-shore	chr15:78110841-78112853	rs548070652;rs569319996;rs151302891	6;24;48	0.618516	0.834218	0.849929	0.832664	0.812096	0.61264	0.808192	0.832034
cg27505260	-0.303411	0.681858	-40.6329	4.77e-06	0.0109061	5.00777	0.530152	0.833563	0.303411	21	45564049	R	II	C21orf33	Body	shelf	Body-shelf	chr21:45560662-45560999	rs557027393;rs532362739	51;33	0.529073	0.81302	0.843278	0.809312	0.825063	0.531231	0.842063	0.846094
cg12397009	-0.191133	0.659046	-40.615	4.78e-06	0.0109061	5.00679	0.56348	0.754612	0.191133	2	236567579	R	II	AGAP1	Body	opensea	Body-opensea				0.564272	0.73781	0.731969	0.734166	0.757854	0.562688	0.751371	0.720043
cg21183664	-0.172675	0.526143	-40.6017	4.78e-06	0.0109061	5.00607	0.439806	0.612481	0.172675	5	178594526	R	II	ADAMTS2	Body	island	Body-island	chr5:178593903-178594656	rs573945796	18	0.440714	0.598016	0.602866	0.573297	0.610811	0.438898	0.614151	0.613887
cg13877631	-0.183639	0.448594	-40.5326	4.82e-06	0.0109061	5.00228	0.356775	0.540413	0.183639	4	3124167	R	II	HTT	Body	opensea	Body-opensea		rs538935309;rs558848499	45;1	0.357705	0.558287	0.609402	0.521505	0.537717	0.355844	0.543109	0.608049
cg08468274	-0.17121	0.751585	-40.52	4.82e-06	0.0109061	5.00158	0.66598	0.83719	0.17121	3	49196050	F	II		IGR	opensea	IGR-opensea		rs534715728;rs553354720;rs545550736	5;17;44	0.666579	0.83133	0.791791	0.818046	0.835511	0.665381	0.83887	0.823391
cg11682528	-0.166157	0.674939	-40.4908	4.83e-06	0.0109061	4.99998	0.591861	0.758018	0.166157	16	751317	F	II	FBXL16	5'UTR	island	5'UTR-island	chr16:750398-751451			0.59274	0.741072	0.768419	0.741405	0.757291	0.590981	0.758745	0.757409
cg05681859	-0.281745	0.74825	-40.4767	4.84e-06	0.0109061	4.9992	0.607377	0.889122	0.281745	6	30698734	R	I	FLOT1	Body	opensea	Body-opensea		rs138717826;rs200009722;rs576921685	38;18;15	0.608349	0.896811	0.913708	0.89636	0.881445	0.606405	0.896799	0.919403
cg25858132	-0.227138	0.600553	-40.4751	4.84e-06	0.0109061	4.99911	0.486984	0.714121	0.227138	17	1808671	R	I		IGR	island	IGR-island	chr17:1808572-1808773	rs557720550;rs113395886;rs537103309	24;5;1	0.486957	0.700226	0.665483	0.648277	0.708787	0.487011	0.719455	0.674052
cg00670942	-0.204806	0.429177	-40.4721	4.84e-06	0.0109061	4.99895	0.326775	0.53158	0.204806	17	74836683	F	II		IGR	opensea	IGR-opensea		rs78032560	23	0.327756	0.514536	0.407282	0.541891	0.527508	0.325793	0.535653	0.404655
cg07333030	-0.199462	0.729466	-40.3767	4.88e-06	0.0109061	4.99368	0.629735	0.829197	0.199462	9	140373906	R	II	PNPLA7	Body	shore	Body-shore	chr9:140375366-140375581	rs550558424;rs567399273;rs185922850	36;25;2	0.633405	0.847522	0.81221	0.797602	0.827836	0.626066	0.830559	0.797449
cg10588705	-0.289016	0.652531	-40.3741	4.89e-06	0.0109061	4.99354	0.508023	0.797038	0.289016	17	20903244	R	II	USP22	3'UTR	opensea	3'UTR-opensea		rs111780012;rs560707171;rs114342930	22;17;9	0.51296	0.788068	0.751115	0.768957	0.803416	0.503085	0.790661	0.770981
cg18817678	-0.175059	0.575287	-40.3185	4.91e-06	0.0109061	4.99045	0.487757	0.662816	0.175059	22	45035105	R	II		IGR	opensea	IGR-opensea		rs557260945;rs148192593;rs114069471	26;24;23	0.488849	0.625555	0.617363	0.60693	0.664776	0.486666	0.660857	0.625273
cg11549025	-0.22694	0.56119	-40.285	4.93e-06	0.0109061	4.98859	0.44772	0.67466	0.22694	7	75994082	R	II		IGR	opensea	IGR-opensea		rs551412677	1	0.453095	0.657483	0.636641	0.64435	0.674552	0.442345	0.674768	0.644164
cg08793894	-0.211786	0.404997	-40.2224	4.95e-06	0.0109061	4.9851	0.299104	0.51089	0.211786	17	7227737	F	I	NEURL4	Body	shore	Body-shore	chr17:7227416-7227698	rs557173066	1	0.297307	0.492494	0.544835	0.493197	0.506619	0.3009	0.515161	0.548631
cg01614426	-0.165654	0.767382	-40.1358	4.99e-06	0.0109061	4.98026	0.684555	0.850209	0.165654	9	137114085	F	II		IGR	opensea	IGR-opensea		rs554555328;rs147406048;rs571878415	30;31;40	0.685806	0.856626	0.836197	0.863019	0.849895	0.683304	0.850522	0.851661
cg22486991	-0.184705	0.714198	-40.0199	5.05e-06	0.0109061	4.97375	0.621845	0.80655	0.184705	2	97532830	F	II	SEMA4C	Body	shore	Body-shore	chr2:97534100-97536270	rs578090625;rs62152866;rs562239344;rs570288567	1;19;40;51	0.619016	0.798438	0.852034	0.795816	0.805299	0.624674	0.807801	0.834063
cg03483727	-0.185547	0.642992	-39.9657	5.07e-06	0.0109061	4.97069	0.550218	0.735765	0.185547	15	33487681	F	II	FMN1	TSS1500	shore	TSS1500-shore	chr15:33486847-33487290			0.549154	0.75538	0.722534	0.750672	0.732781	0.551283	0.738749	0.742494
cg27024852	-0.266001	0.726873	-39.9081	5.1e-06	0.0109061	4.96743	0.593872	0.859873	0.266001	7	4824506	F	II	KIAA0415	Body	island	Body-island	chr7:4824365-4824680	rs73671921	28	0.601056	0.825907	0.855495	0.82423	0.860774	0.586688	0.858973	0.850727
cg08255207	-0.206875	0.662082	-39.8766	5.11e-06	0.0109061	4.96564	0.558645	0.76552	0.206875	1	212629642	F	II		IGR	opensea	IGR-opensea		rs547376482;rs559706705	13;24	0.561762	0.72128	0.76139	0.75957	0.762317	0.555528	0.768722	0.77272
cg08593467	-0.163962	0.6083	-39.8293	5.14e-06	0.0109061	4.96295	0.526319	0.690281	0.163962	9	38363502	F	II		IGR	opensea	IGR-opensea		rs368197152;rs530365947	19;21	0.527225	0.697288	0.725285	0.68295	0.689456	0.525413	0.691105	0.743019
cg14622897	-0.270824	0.745627	-39.8198	5.14e-06	0.0109061	4.96241	0.610215	0.881038	0.270824	10	30328751	R	II	KIAA1462	Body	opensea	Body-opensea		rs573091605;rs138924483;rs181540452	51;43;17	0.613187	0.860374	0.878987	0.80521	0.887893	0.607242	0.874184	0.860949
cg05741395	-0.195824	0.745417	-39.7598	5.17e-06	0.0109061	4.95899	0.647505	0.84333	0.195824	15	42173869	F	II	SPTBN5	Body	shore	Body-shore	chr15:42174084-42174855	rs111934711;rs530694999	14;15	0.648051	0.813688	0.847492	0.83883	0.84717	0.646959	0.839489	0.869539
cg01930746	-0.160869	0.46518	-39.7249	5.19e-06	0.0109061	4.95699	0.384745	0.545614	0.160869	2	10950511	R	II	PDIA6	Body	shore	Body-shore	chr2:10952402-10953384	rs558558862;rs576814629	38;1	0.385371	0.580227	0.593695	0.580974	0.545921	0.384119	0.545308	0.594792
cg15107203	-0.165098	0.779346	-39.7198	5.19e-06	0.0109061	4.9567	0.696797	0.861895	0.165098	1	150529170	R	II	ADAMTSL4	Body	shore	Body-shore	chr1:150529655-150529904	rs202041000;rs144197372	49;2	0.69649	0.832527	0.868793	0.822482	0.860474	0.697104	0.863316	0.868784
cg19526425	-0.177467	0.723149	-39.7197	5.19e-06	0.0109061	4.9567	0.634416	0.811883	0.177467	8	146019265	R	II	RPL8	TSS1500	shore	TSS1500-shore	chr8:146016927-146018664	rs7006570;rs111455450	43;39	0.632635	0.794363	0.819099	0.805523	0.813863	0.636196	0.809903	0.813693
cg26414472	-0.189654	0.512741	-39.7021	5.2e-06	0.0109061	4.95569	0.417914	0.607567	0.189654	7	154666084	R	II	DPP6	Body	opensea	Body-opensea		rs536439380;rs571272910;rs576037679;rs190471823	40;34;15;4	0.421377	0.593128	0.694299	0.621148	0.606944	0.414451	0.608191	0.700589
cg04060308	-0.171774	0.749955	-39.6935	5.2e-06	0.0109061	4.9552	0.664068	0.835842	0.171774	16	1071208	F	I		IGR	island	IGR-island	chr16:1070956-1071221	rs142151887;rs8058902	9;22	0.665023	0.815132	0.814932	0.817937	0.83387	0.663113	0.837813	0.87185
cg16024613	-0.190583	0.52492	-39.6877	5.21e-06	0.0109061	4.95486	0.429628	0.620212	0.190583	19	17163492	R	II	HAUS8	Body	opensea	Body-opensea		rs113400361;rs542894969	8;5	0.432894	0.60503	0.644033	0.608072	0.61874	0.426363	0.621684	0.677498
cg03040622	-0.222737	0.550037	-39.6507	5.22e-06	0.0109061	4.95274	0.438668	0.661405	0.222737	7	5536937	F	II	MIR589	TSS1500	shelf	TSS1500-shelf	chr7:5539957-5541567	rs544503858;rs138023232;rs192049463	0;1;30	0.438144	0.665298	0.656991	0.681202	0.666725	0.439192	0.656086	0.671157
cg25929589	-0.192843	0.625598	-39.63	5.23e-06	0.0109061	4.95155	0.529177	0.72202	0.192843	2	24238867	F	II	MFSD2B	Body	opensea	Body-opensea		rs555947504;rs577324369	15;32	0.5257	0.725628	0.722194	0.699553	0.723394	0.532653	0.720646	0.737043
cg16474293	-0.253441	0.620037	-39.5685	5.26e-06	0.0109061	4.94801	0.493317	0.746758	0.253441	1	167657602	R	II	RCSD1	Body	opensea	Body-opensea		rs573713720;rs544384631;rs184341923	44;29;23	0.486671	0.704255	0.738907	0.7204	0.748157	0.499962	0.745359	0.759833
cg14326805	-0.206493	0.656252	-39.5617	5.27e-06	0.0109061	4.94762	0.553005	0.759498	0.206493	9	71737756	F	II	TJP2	5'UTR	shore	5'UTR-shore	chr9:71736074-71737367	rs554971748	36	0.557167	0.757705	0.678862	0.750043	0.761302	0.548842	0.757694	0.686965
cg09106903	-0.286205	0.743033	-39.5346	5.28e-06	0.0109061	4.94605	0.59993	0.886135	0.286205	1	217309568	R	I	ESRRG	5'UTR	shore	5'UTR-shore	chr1:217310749-217311178	rs567250593;rs60382057;rs555901202	42;28;2	0.606159	0.878816	0.891391	0.895826	0.880805	0.593701	0.891465	0.885887
cg16381797	-0.203388	0.683599	-39.4886	5.3e-06	0.0109061	4.94339	0.581905	0.785293	0.203388	5	95997312	R	II	CAST	TSS1500	shore	TSS1500-shore	chr5:95997717-95999117	rs4267886;rs4590196;rs191447512	48;29;2	0.579145	0.779885	0.776941	0.76984	0.788704	0.584666	0.781882	0.774549
cg18248939	-0.158638	0.774343	-39.3915	5.35e-06	0.0109061	4.93775	0.695024	0.853662	0.158638	1	11142681	R	II	EXOSC10	Body	opensea	Body-opensea		rs545276263;rs560696405	51;34	0.695168	0.838683	0.822375	0.844604	0.854023	0.69488	0.853301	0.855511
cg10419597	-0.16406	0.799466	-39.3724	5.36e-06	0.0109061	4.93664	0.717436	0.881496	0.16406	17	38150973	F	II	PSMD3	Body	opensea	Body-opensea		rs574311380;rs112476982;rs563276982;rs2241245	0;9;15;41	0.717614	0.831486	0.895452	0.869211	0.882992	0.717258	0.879999	0.875855
cg14899408	-0.27371	0.61045	-39.2984	5.4e-06	0.0109061	4.93232	0.473596	0.747305	0.27371	11	117698932	R	II	FXYD2	TSS200	opensea	TSS200-opensea		rs186498677	1	0.475662	0.731882	0.781912	0.737612	0.739841	0.471529	0.75477	0.755852
cg01238361	-0.162554	0.778122	-39.2457	5.43e-06	0.0109061	4.92923	0.696845	0.859399	0.162554	7	158225896	R	II	PTPRN2	Body	opensea	Body-opensea				0.697457	0.865481	0.888102	0.844924	0.860629	0.696232	0.858169	0.899323
cg08902205	-0.183644	0.714248	-39.2054	5.45e-06	0.0109061	4.92687	0.622426	0.80607	0.183644	16	85658997	F	II	KIAA0182	5'UTR	island	5'UTR-island	chr16:85658742-85658998			0.61938	0.785923	0.806045	0.800927	0.804856	0.625473	0.807284	0.851521
cg11988591	-0.164421	0.823575	-39.2011	5.45e-06	0.0109061	4.92662	0.741364	0.905785	0.164421	8	144451909	F	I	RHPN1	Body	shore	Body-shore	chr8:144450376-144451557	rs185167231;rs532164563	1;16	0.739726	0.878285	0.89971	0.870033	0.905669	0.743002	0.905901	0.891547
cg20517854	-0.164541	0.668928	-39.1832	5.46e-06	0.0109061	4.92556	0.586658	0.751198	0.164541	19	32697218	R	II		IGR	opensea	IGR-opensea		rs550404854;rs563826362;rs145467623	46;30;17	0.585631	0.750321	0.766009	0.763004	0.749886	0.587684	0.75251	0.761169
cg02294138	-0.177864	0.667239	-39.1808	5.46e-06	0.0109061	4.92543	0.578307	0.75617	0.177864	10	126716959	R	II	CTBP2	TSS1500	shore	TSS1500-shore	chr10:126715728-126715929			0.580887	0.737074	0.737444	0.735777	0.754895	0.575727	0.757446	0.748901
cg17066494	-0.184011	0.599381	-39.15	5.47e-06	0.0109061	4.92361	0.507375	0.691386	0.184011	9	116327218	R	I	RGS3	TSS200	opensea	TSS200-opensea		rs538433768;rs558352611;rs188955257	40;10;4	0.510693	0.700449	0.766001	0.67588	0.691216	0.504058	0.691557	0.77987
cg08081156	-0.248431	0.346026	-39.0759	5.51e-06	0.0109061	4.91924	0.221811	0.470242	0.248431	8	101661976	F	I	SNX31	TSS200	island	TSS200-island	chr8:101661671-101662022	rs186644218;rs529792913	38;51	0.215828	0.430147	0.198537	0.39221	0.467208	0.227793	0.473275	0.296401
cg11167922	-0.167163	0.851177	-38.9978	5.55e-06	0.0109061	4.9146	0.767595	0.934758	0.167163	12	94655039	R	II	PLXNC1	TSS1500	opensea	TSS1500-opensea		rs562726848	2	0.769547	0.920262	0.938933	0.938136	0.934179	0.765643	0.935338	0.930218
cg18788725	-0.161672	0.788632	-38.9892	5.56e-06	0.0109061	4.9141	0.707796	0.869468	0.161672	19	45512122	R	II	RELB	Body	shelf	Body-shelf	chr19:45515163-45515560	rs534373093;rs554572857;rs149625707	40;39;1	0.706499	0.849144	0.827838	0.832318	0.869996	0.709092	0.868941	0.839348
cg02855778	-0.296426	0.691682	-38.9608	5.57e-06	0.0109061	4.9124	0.543469	0.839894	0.296426	7	157462914	R	II	PTPRN2	Body	opensea	Body-opensea		rs539236019;rs188099392	15;14	0.551519	0.843036	0.802872	0.811844	0.83635	0.535419	0.843439	0.82902
cg00361219	-0.249076	0.65016	-38.9215	5.59e-06	0.0109061	4.91007	0.525623	0.774698	0.249076	14	105715841	R	II	BTBD6	Body	island	Body-island	chr14:105714491-105716325	rs201575024	16	0.530632	0.743484	0.697765	0.760294	0.770128	0.520613	0.779269	0.728326
cg08008088	-0.194931	0.793731	-38.9177	5.6e-06	0.0109061	4.90984	0.696266	0.891197	0.194931	8	143609509	F	II	BAI1	Body	island	Body-island	chr8:143609378-143609602	rs577541865;rs376096953	0;10	0.698768	0.88161	0.884136	0.865773	0.887984	0.693764	0.89441	0.900432
cg13351161	-0.287651	0.754054	-38.9053	5.6e-06	0.0109061	4.9091	0.610228	0.897879	0.287651	8	27490921	F	II	SCARA3	TSS1500	shore	TSS1500-shore	chr8:27490959-27491775	rs34447567	51	0.615521	0.889839	0.837247	0.887918	0.904466	0.604935	0.891293	0.849479
cg10569577	-0.195947	0.707263	-38.874	5.62e-06	0.0109061	4.90723	0.609289	0.805236	0.195947	22	21350221	F	II	LZTR1	Body	opensea	Body-opensea		rs376248685;rs534259664	15;35	0.612735	0.79422	0.815402	0.800536	0.802933	0.605844	0.807539	0.827444
cg18612255	-0.343674	0.65812	-38.8365	5.64e-06	0.0109061	4.90498	0.486283	0.829957	0.343674	12	1770715	R	I		IGR	island	IGR-island	chr12:1770701-1771476			0.489423	0.824658	0.851206	0.765157	0.819693	0.483143	0.840221	0.820585
cg13664079	-0.245878	0.573096	-38.7641	5.68e-06	0.0109061	4.90065	0.450157	0.696034	0.245878	6	90696018	R	II	BACH2	Body	opensea	Body-opensea		rs4053614;rs544435607	39;20	0.453804	0.686289	0.714984	0.688128	0.701633	0.44651	0.690436	0.67334
cg21545605	-0.158959	0.721066	-38.758	5.68e-06	0.0109061	4.90027	0.641587	0.800545	0.158959	1	36590481	F	II		IGR	shore	IGR-shore	chr1:36590761-36591121	rs578204739	39	0.642013	0.823277	0.817941	0.787205	0.799503	0.641161	0.801587	0.814635
cg07139863	-0.169309	0.803638	-38.7395	5.69e-06	0.0109061	4.89917	0.718983	0.888293	0.169309	17	72953074	F	II	HID1	Body	opensea	Body-opensea		rs189276668	14	0.716654	0.870616	0.895582	0.87682	0.888031	0.721312	0.888554	0.870265
cg15070454	-0.205739	0.484921	-38.5785	5.78e-06	0.0109061	4.88943	0.382051	0.587791	0.205739	12	113486943	F	II		IGR	opensea	IGR-opensea		rs143921839;rs538301470;rs556695711	8;14;25	0.380633	0.60332	0.669127	0.604928	0.59235	0.38347	0.583231	0.618496
cg23024050	-0.200273	0.6967	-38.5624	5.79e-06	0.0109061	4.88846	0.596563	0.796836	0.200273	22	45608023	F	II	KIAA0930	Body	opensea	Body-opensea		rs188505705	40	0.592109	0.754388	0.765734	0.770117	0.796352	0.601018	0.797321	0.782441
cg26988853	-0.16068	0.754452	-38.5606	5.79e-06	0.0109061	4.88834	0.674112	0.834793	0.16068	16	67695978	F	II	PARD6A	Body	shore	Body-shore	chr16:67693451-67695560	rs201069165	18	0.675266	0.820478	0.827753	0.813512	0.835763	0.672959	0.833822	0.825371
cg15101623	-0.225623	0.610953	-38.5513	5.8e-06	0.0109061	4.88778	0.498142	0.723765	0.225623	8	96952925	F	II		IGR	opensea	IGR-opensea		rs561845170;rs112941267	29;46	0.499282	0.670249	0.735693	0.658835	0.718084	0.497002	0.729445	0.686862
cg25713625	-0.175138	0.638687	-38.5474	5.8e-06	0.0109061	4.88755	0.551118	0.726256	0.175138	2	120022835	R	II	STEAP3	3'UTR	shore	3'UTR-shore	chr2:120020675-120020970	rs568761735;rs536042681	24;18	0.553904	0.727789	0.713339	0.683766	0.727025	0.548333	0.725487	0.753468
cg06320126	-0.205536	0.748506	-38.5329	5.81e-06	0.0109061	4.88666	0.645738	0.851274	0.205536	11	66886141	R	I	KDM2A	TSS1500	island	TSS1500-island	chr11:66885275-66887330			0.646051	0.854875	0.811946	0.839443	0.856041	0.645425	0.846507	0.813001
cg25462790	-0.176071	0.699396	-38.5266	5.81e-06	0.0109061	4.88628	0.611361	0.787432	0.176071	17	80602200	F	II	WDR45B	Body	shelf	Body-shelf	chr17:80605301-80606324	rs570740981;rs538102289	29;43	0.610823	0.774715	0.74825	0.771227	0.790349	0.611898	0.784514	0.766934
cg12543753	-0.160432	0.699138	-38.5046	5.82e-06	0.0109061	4.88494	0.618922	0.779354	0.160432	12	6647682	F	II		IGR	shore	IGR-shore	chr12:6649677-6649897	rs375207406;rs115624253;rs190436145;rs575436478	0;22;44;51	0.619957	0.781245	0.805848	0.777255	0.778261	0.617887	0.780447	0.790965
cg12982177	-0.163724	0.610968	-38.463	5.85e-06	0.0109061	4.8824	0.529106	0.69283	0.163724	16	10962668	R	II		IGR	opensea	IGR-opensea		rs573165189;rs545368232	29;2	0.53023	0.664083	0.649951	0.654119	0.691278	0.527982	0.694382	0.647317
cg24749861	-0.160807	0.742175	-38.3867	5.89e-06	0.0109061	4.87773	0.661772	0.822578	0.160807	7	127233880	F	II	FSCN3	5'UTR	opensea	5'UTR-opensea		rs571077203;rs147376646	0;46	0.663315	0.819523	0.813178	0.807742	0.823062	0.660228	0.822095	0.828015
cg08410928	-0.175762	0.817801	-38.3611	5.9e-06	0.0109061	4.87616	0.729919	0.905682	0.175762	5	40790562	R	II	PRKAA1	Body	opensea	Body-opensea		rs139089094;rs550106424;rs145968411;rs10074991;rs116763504	33;23;17;13;7	0.72763	0.917789	0.936139	0.912419	0.90762	0.732208	0.903743	0.897523
cg18569661	-0.284745	0.731376	-38.3031	5.94e-06	0.0109061	4.8726	0.589004	0.873749	0.284745	12	678853	F	II	NINJ2	Body	shore	Body-shore	chr12:678959-679299	rs548700223	15	0.591468	0.858985	0.867286	0.869291	0.865598	0.58654	0.8819	0.883706
cg26377198	-0.190649	0.54196	-38.1576	6.02e-06	0.0109061	4.86361	0.446635	0.637285	0.190649	4	86747511	R	II	ARHGAP24	Body	opensea	Body-opensea		rs186319806;rs141381637	19;1	0.448603	0.614809	0.605535	0.617772	0.633751	0.444667	0.640818	0.617364
cg24025538	-0.230906	0.814608	-38.1436	6.03e-06	0.0109061	4.86274	0.699155	0.930061	0.230906	19	50364499	F	I	PNKP	3'UTR	shore	3'UTR-shore	chr19:50364835-50366286	rs372955191;rs142180374;rs112217838;rs144086713;rs146478958	0;15;35;45;50	0.701977	0.925817	0.929991	0.91185	0.92458	0.696333	0.935542	0.934241
cg05061107	-0.182829	0.769817	-38.1357	6.03e-06	0.0109061	4.86225	0.678402	0.861231	0.182829	11	64532875	F	II	SF1	Body	shore	Body-shore	chr11:64532936-64533763	rs138240356	25	0.675482	0.887886	0.883081	0.86196	0.863271	0.681322	0.859191	0.864122
cg06950309	-0.154531	0.788482	-38.1258	6.04e-06	0.0109061	4.86163	0.711217	0.865748	0.154531	1	154843314	F	II	KCNN3	TSS1500	opensea	TSS1500-opensea		rs2335407	33	0.710491	0.874913	0.881343	0.860357	0.865861	0.711943	0.865635	0.887056
cg01541903	-0.159403	0.810769	-38.1196	6.04e-06	0.0109061	4.86125	0.731067	0.89047	0.159403	4	2700010	R	II	FAM193A	Body	opensea	Body-opensea		rs231713;rs533293356	40;2	0.732137	0.847919	0.901536	0.868675	0.889306	0.729998	0.891635	0.888094
cg23998240	-0.232517	0.761463	-38.0597	6.08e-06	0.0109061	4.85752	0.645205	0.877721	0.232517	14	105166740	R	II	INF2	5'UTR	shore	5'UTR-shore	chr14:105167277-105167501	rs571070455	36	0.650526	0.856605	0.869865	0.865407	0.874413	0.639884	0.88103	0.884292
cg22582578	-0.168532	0.556991	-38.0391	6.09e-06	0.0109061	4.85624	0.472725	0.641258	0.168532	22	37219286	F	II		IGR	opensea	IGR-opensea		rs568318327	3	0.473992	0.648071	0.632862	0.638356	0.639052	0.471458	0.643464	0.658552
cg10734892	-0.191618	0.645869	-38.0283	6.1e-06	0.0109061	4.85556	0.550059	0.741678	0.191618	8	27468923	F	II	CLU	5'UTR	shelf	5'UTR-shelf	chr8:27471954-27472523			0.546789	0.738953	0.724285	0.764545	0.739138	0.55333	0.744218	0.73325
cg14259902	-0.172438	0.611893	-37.9441	6.15e-06	0.0109061	4.85029	0.525674	0.698112	0.172438	19	11489054	F	II	EPOR	Body	shelf	Body-shelf	chr19:11491559-11492740	rs192441411;rs35586415;rs569851700	6;22;51	0.523567	0.663361	0.699848	0.674253	0.700094	0.527782	0.696131	0.702964
cg07507481	-0.17527	0.754612	-37.9337	6.15e-06	0.0109061	4.84964	0.666977	0.842247	0.17527	20	49923279	F	II		IGR	opensea	IGR-opensea		rs140564837;rs16995893;rs187662023	8;20;23	0.669896	0.796432	0.81297	0.786201	0.843311	0.664057	0.841182	0.819485
cg07238642	-0.156654	0.54616	-37.9141	6.16e-06	0.0109061	4.84841	0.467834	0.624487	0.156654	8	21902060	R	I	FGF17	Body	shelf	Body-shelf	chr8:21905461-21905757	rs546664601;rs184854023	48;4	0.467516	0.565603	0.632234	0.610874	0.62321	0.468151	0.625765	0.62101
cg10566048	-0.153776	0.833997	-37.8473	6.2e-06	0.0109061	4.8442	0.757109	0.910885	0.153776	12	40500111	F	II	SLC2A13	TSS1500	shore	TSS1500-shore	chr12:40498962-40500017	rs536720169	29	0.756351	0.889889	0.885791	0.889106	0.910548	0.757867	0.911222	0.88583
cg09904907	-0.159485	0.769317	-37.8401	6.21e-06	0.0109061	4.84375	0.689574	0.849059	0.159485	11	66024375	R	II	KLC2	TSS1500	shore	TSS1500-shore	chr11:66024910-66026253	rs548065868;rs113784489;rs61890332	35;24;22	0.689454	0.875987	0.819453	0.854562	0.850792	0.689694	0.847327	0.779802
cg14677296	-0.207917	0.721684	-37.784	6.24e-06	0.0109061	4.84021	0.617725	0.825642	0.207917	7	4170594	R	II	SDK1	Body	shore	Body-shore	chr7:4169481-4169753			0.617903	0.815026	0.835794	0.798921	0.820526	0.617547	0.830759	0.808637
cg14493637	-0.218033	0.688324	-37.7507	6.26e-06	0.0109061	4.8381	0.579307	0.79734	0.218033	9	124029872	R	II	GSN	TSS1500	opensea	TSS1500-opensea		rs531947519;rs549730125	37;26	0.574313	0.764836	0.791883	0.749502	0.7947	0.584301	0.799981	0.781307
cg11846141	-0.199569	0.777078	-37.7502	6.26e-06	0.0109061	4.83807	0.677294	0.876863	0.199569	21	46714226	F	II	LOC642852	Body	shore	Body-shore	chr21:46714984-46715206	rs558924095	37	0.681173	0.885902	0.860256	0.853304	0.879479	0.673415	0.874247	0.88376
cg22927302	-0.160398	0.809134	-37.7431	6.27e-06	0.0109061	4.83762	0.728935	0.889333	0.160398	3	50304463	R	II	SEMA3B	TSS1500	opensea	TSS1500-opensea		rs587731953;rs587627446;rs114816066	50;48;2	0.729084	0.854467	0.863148	0.839967	0.891215	0.728787	0.887451	0.857755
cg01797371	-0.178775	0.560136	-37.7242	6.28e-06	0.0109061	4.83642	0.470749	0.649523	0.178775	3	195578240	R	I		IGR	opensea	IGR-opensea		rs190158822;rs537511509;rs550069473	43;36;4	0.470723	0.65105	0.737605	0.6291	0.652946	0.470775	0.646101	0.670932
cg06608613	-0.186809	0.769648	-37.6771	6.31e-06	0.0109061	4.83343	0.676244	0.863053	0.186809	1	110366515	F	II		IGR	opensea	IGR-opensea		rs181457870;rs571583722;rs186631719;rs145507430;rs574040205	0;12;24;36;44	0.677256	0.840336	0.854213	0.849357	0.859228	0.675232	0.866877	0.87295
cg02347652	-0.161651	0.835316	-37.6368	6.33e-06	0.0109061	4.83086	0.75449	0.916141	0.161651	12	122332665	R	II	PSMD9	Body	opensea	Body-opensea		rs34149356;rs143782226	51;15	0.753075	0.915601	0.926018	0.896409	0.91765	0.755906	0.914632	0.904959
cg15577767	-0.168396	0.774449	-37.6105	6.35e-06	0.0109061	4.82918	0.690251	0.858647	0.168396	15	101212275	F	II		IGR	opensea	IGR-opensea				0.692234	0.833968	0.837024	0.857653	0.860468	0.688269	0.856826	0.876054
cg01134643	-0.151983	0.233087	-37.5449	6.39e-06	0.0109061	4.82499	0.157095	0.309078	0.151983	10	5406948	R	II	UCN3	TSS200	opensea	TSS200-opensea				0.156462	0.318133	0.309429	0.315065	0.309326	0.157728	0.30883	0.279998
cg25784565	-0.243357	0.58632	-37.5128	6.41e-06	0.0109061	4.82293	0.464641	0.707999	0.243357	17	48208476	R	II	SAMD14	TSS1500	shore	TSS1500-shore	chr17:48206663-48207601	rs11868719;rs565330936	23;1	0.46938	0.695594	0.708201	0.708164	0.702936	0.459903	0.713061	0.731475
cg09538129	-0.190292	0.695212	-37.4988	6.42e-06	0.0109061	4.82203	0.600065	0.790358	0.190292	7	99691888	F	II	MIR25	TSS1500	opensea	TSS1500-opensea		rs185060588;rs143337655;rs544161945	11;29;40	0.601184	0.795378	0.810469	0.784805	0.794428	0.598947	0.786287	0.832414
cg06339780	-0.16318	0.8042	-37.4775	6.43e-06	0.0109061	4.82066	0.72261	0.88579	0.16318	3	5101744	F	II		IGR	opensea	IGR-opensea		rs570121501;rs574921108;rs9821656	4;16;43	0.720944	0.879108	0.879156	0.88082	0.887355	0.724276	0.884224	0.890296
cg14709479	-0.184278	0.797077	-37.4752	6.44e-06	0.0109061	4.82052	0.704938	0.889216	0.184278	1	1108924	R	I	TTLL10	TSS1500	shore	TSS1500-shore	chr1:1109314-1110145	rs577979419;rs117101808	26;1	0.708141	0.886471	0.91266	0.885902	0.88706	0.701735	0.891371	0.887138
cg03897139	-0.204404	0.717255	-37.4642	6.44e-06	0.0109061	4.81981	0.615053	0.819457	0.204404	10	134018809	R	II	DPYSL4	3'UTR	shore	3'UTR-shore	chr10:134019500-134019776	rs566404246;rs151101675;rs551311124	13;12;10	0.613344	0.80511	0.809262	0.807285	0.814731	0.616762	0.824183	0.83434
cg24173502	-0.180275	0.742644	-37.4467	6.45e-06	0.0109061	4.81868	0.652506	0.832781	0.180275	3	47207554	F	II	KIF9-AS1	Body	shore	Body-shore	chr3:47204789-47206336	rs143697416;rs116035344	22;37	0.650208	0.815945	0.803826	0.803318	0.835567	0.654804	0.829995	0.824437
cg27409485	-0.15826	0.666228	-37.381	6.5e-06	0.0109061	4.81445	0.587099	0.745358	0.15826	12	114169451	F	II		IGR	opensea	IGR-opensea		rs183199351;rs569492336;rs149044019	0;1;18	0.588176	0.732002	0.748505	0.707321	0.746825	0.586021	0.743892	0.761555
cg22058606	-0.176209	0.532466	-37.3427	6.52e-06	0.0109061	4.81197	0.444362	0.62057	0.176209	13	43935238	R	II	ENOX1	Body	opensea	Body-opensea		rs576821118	43	0.442462	0.61191	0.721876	0.647072	0.617786	0.446261	0.623354	0.718181
cg14583124	-0.166561	0.575919	-37.3406	6.52e-06	0.0109061	4.81184	0.492638	0.659199	0.166561	4	186207871	F	II	SNX25	Body	opensea	Body-opensea		rs192272200;rs533031158	1;39	0.49376	0.63804	0.71746	0.679415	0.65681	0.491516	0.661589	0.72839
cg04425489	-0.205604	0.686693	-37.3235	6.53e-06	0.0109061	4.81072	0.583891	0.789495	0.205604	1	3410724	F	II	MEGF6	Body	opensea	Body-opensea		rs539165321;rs556256956;rs576198753	14;22;41	0.578939	0.791273	0.76468	0.788663	0.788147	0.588842	0.790842	0.810032
cg14757388	-0.15056	0.676674	-37.3057	6.54e-06	0.0109061	4.80957	0.601394	0.751954	0.15056	1	167599213	F	II	RCSD1	TSS1500	shore	TSS1500-shore	chr1:167599464-167599839			0.600895	0.716857	0.728925	0.736875	0.751775	0.601892	0.752133	0.745712
cg17956145	-0.151002	0.595171	-37.2986	6.55e-06	0.0109061	4.80911	0.51967	0.670672	0.151002	16	12241816	F	II	SNX29	Body	opensea	Body-opensea		rs564486723;rs533444291;rs543981496;rs563863870;rs529425841;rs78415362	0;2;11;44;49;51	0.519716	0.627696	0.662421	0.641621	0.671356	0.519625	0.669989	0.703191
cg09971626	-0.171014	0.789043	-37.2978	6.55e-06	0.0109061	4.80906	0.703536	0.87455	0.171014	20	3691986	R	II		IGR	opensea	IGR-opensea		rs546938058	2	0.706539	0.885968	0.873717	0.87228	0.874744	0.700533	0.874355	0.884327
cg05766442	-0.156391	0.80135	-37.2854	6.56e-06	0.0109061	4.80826	0.723155	0.879546	0.156391	4	151172991	R	II	DCLK2	Body	opensea	Body-opensea		rs565179176;rs527465258	31;1	0.724382	0.873439	0.867322	0.861213	0.880638	0.721927	0.878454	0.88778
cg15739863	-0.182437	0.742715	-37.2619	6.57e-06	0.0109061	4.80673	0.651497	0.833933	0.182437	10	73217201	R	II	CDH23	Body	opensea	Body-opensea		rs139286193;rs554729389;rs144308357	51;27;2	0.650047	0.823574	0.852789	0.831035	0.837457	0.652947	0.83041	0.854641
cg03406535	-0.172267	0.784076	-37.1891	6.62e-06	0.0109061	4.80199	0.697943	0.870209	0.172267	1	10056957	F	II	RBP7	TSS1500	shore	TSS1500-shore	chr1:10057121-10058108	rs77531287	20	0.700393	0.922401	0.877418	0.877624	0.872173	0.695493	0.868246	0.827919
cg02438545	-0.176287	0.541992	-37.1856	6.62e-06	0.0109061	4.80176	0.453848	0.630135	0.176287	9	99380444	R	II	CDC14B	Body	shore	Body-shore	chr9:99380814-99382236	rs534579394	35	0.451184	0.618544	0.594837	0.561794	0.632291	0.456512	0.62798	0.626502
cg02403288	-0.164164	0.653572	-37.1818	6.63e-06	0.0109061	4.80151	0.57149	0.735655	0.164164	17	40573547	F	II	PTRF	Body	shore	Body-shore	chr17:40573740-40575526	rs568699703	51	0.570362	0.692224	0.656414	0.698197	0.737879	0.572618	0.73343	0.660608
cg22764374	-0.150343	0.680829	-37.145	6.65e-06	0.0109061	4.7991	0.605658	0.756	0.150343	12	12163421	R	II		IGR	opensea	IGR-opensea		rs550306942;rs149834468	42;40	0.606124	0.743361	0.75742	0.734422	0.755514	0.605192	0.756487	0.7652
cg05629653	-0.260137	0.657622	-37.0725	6.7e-06	0.0109061	4.79435	0.527553	0.78769	0.260137	18	20838430	F	II	CABLES1	3'UTR	opensea	3'UTR-opensea				0.52286	0.785896	0.760119	0.768322	0.78142	0.532247	0.79396	0.801274
cg20927731	-0.172957	0.843211	-37.0325	6.72e-06	0.0109061	4.79172	0.756732	0.929689	0.172957	15	74726561	F	I	SEMA7A	TSS1500	shore	TSS1500-shore	chr15:74725323-74726487	rs571340652;rs116744792	14;40	0.759868	0.932263	0.893515	0.90887	0.92886	0.753597	0.930518	0.888188
cg02336827	-0.151467	0.769308	-37.0203	6.73e-06	0.0109061	4.79093	0.693575	0.845042	0.151467	3	45636190	R	II	LIMD1	TSS200	shore	TSS200-shore	chr3:45635090-45635932			0.694624	0.823328	0.81886	0.802122	0.844914	0.692525	0.84517	0.845347
cg26561313	-0.165019	0.796066	-37.0188	6.73e-06	0.0109061	4.79082	0.713556	0.878575	0.165019	17	48190171	R	II	SAMD14	3'UTR	opensea	3'UTR-opensea		rs568125584;rs537250349;rs557242874	37;25;2	0.711226	0.875827	0.871127	0.849127	0.879795	0.715887	0.877355	0.869926
cg24765162	-0.15774	0.537254	-36.9919	6.75e-06	0.0109061	4.78905	0.458385	0.616124	0.15774	7	23224700	F	II	NUPL2	ExonBnd	shelf	ExonBnd-shelf	chr7:23221406-23221980	rs150791680;rs139056954	34;47	0.459297	0.634506	0.706319	0.58799	0.617845	0.457472	0.614404	0.656513
cg14890224	-0.162158	0.604984	-36.9739	6.76e-06	0.0109061	4.78787	0.523905	0.686063	0.162158	11	2156694	F	II	MIR483	TSS1500	shelf	TSS1500-shelf	chr11:2158951-2162484	rs200510687;rs142012621;rs146334276	0;1;39	0.523264	0.667252	0.692123	0.691886	0.683754	0.524546	0.688371	0.71078
cg15480358	-0.153519	0.639865	-36.9638	6.77e-06	0.0109061	4.7872	0.563106	0.716625	0.153519	22	21011497	F	II		IGR	opensea	IGR-opensea		rs145259133;rs11704753;rs112755231;rs577925192;rs537213874;rs189423946;rs11912231;rs542697182;rs552698459;rs572466567;rs548445212	0;24;30;31;32;34;36;37;40;50;51	0.563822	0.717748	0.694734	0.681048	0.717869	0.56239	0.71538	0.691237
cg24551418	-0.170316	0.6951	-36.9237	6.8e-06	0.0109061	4.78455	0.609943	0.780258	0.170316	1	2437112	F	II		IGR	shore	IGR-shore	chr1:2435041-2435257	rs79791399;rs576045311	0;45	0.607982	0.778366	0.79716	0.802986	0.782642	0.611903	0.777875	0.782215
cg18970169	-0.162293	0.717834	-36.8738	6.83e-06	0.0109061	4.78124	0.636688	0.79898	0.162293	22	24110877	F	II	CHCHD10	TSS1500	island	TSS1500-island	chr22:24110029-24110995	rs115743663;rs567421052;rs62241576	1;30;33	0.638853	0.755982	0.761003	0.766206	0.797838	0.634522	0.800123	0.78612
cg08471846	-0.215562	0.321654	-36.8633	6.84e-06	0.0109061	4.78054	0.213873	0.429435	0.215562	19	799621	R	II	PTBP1	Body	shore	Body-shore	chr19:796506-798936	rs541197638;rs534934763;rs370227086;rs116145006	32;30;13;12	0.213375	0.466889	0.491593	0.408805	0.423672	0.21437	0.435198	0.490039
cg11512009	-0.166564	0.755154	-36.8543	6.85e-06	0.0109061	4.77995	0.671872	0.838436	0.166564	17	38220694	F	II	THRA	5'UTR	shore	5'UTR-shore	chr17:38219084-38219880	rs185409105;rs373815431	1;14	0.6696	0.817313	0.863662	0.832499	0.836767	0.674144	0.840105	0.858038
cg04362886	-0.159405	0.453778	-36.7815	6.9e-06	0.0109061	4.7751	0.374076	0.53348	0.159405	14	36353105	F	II		IGR	opensea	IGR-opensea		rs577977676	36	0.375223	0.553296	0.600802	0.563637	0.535373	0.372928	0.531587	0.519751
cg06076500	-0.189182	0.809494	-36.7303	6.93e-06	0.0109061	4.77168	0.714903	0.904085	0.189182	9	130627384	R	II		IGR	opensea	IGR-opensea		rs539603008;rs553153669;rs566770424	9;2;1	0.719087	0.903284	0.891813	0.915588	0.902761	0.710719	0.905408	0.907641
cg01881265	-0.157346	0.209982	-36.7129	6.94e-06	0.0109061	4.77052	0.131309	0.288655	0.157346	17	934534	R	II	ABR	Body	island	Body-island	chr17:934417-935088	rs572616258	27	0.132701	0.24956	0.250125	0.254712	0.290137	0.129917	0.287172	0.266309
cg04851702	-0.153093	0.687782	-36.7071	6.95e-06	0.0109061	4.77013	0.611236	0.764328	0.153093	16	81528974	R	II	CMIP	1stExon	opensea	1stExon-opensea		rs545177794;rs17777059	39;23	0.609753	0.787341	0.777921	0.757456	0.763968	0.612719	0.764689	0.821269
cg11078128	-0.215647	0.75221	-36.6959	6.96e-06	0.0109061	4.76938	0.644387	0.860033	0.215647	1	6336743	F	II	ACOT7	Body	shelf	Body-shelf	chr1:6339948-6340268	rs557254508;rs575861527;rs112906640;rs143917421	0;21;32;45	0.650188	0.857326	0.844432	0.880146	0.859375	0.638585	0.860692	0.860146
cg04845065	-0.211833	0.674697	-36.684	6.96e-06	0.0109061	4.76858	0.56878	0.780613	0.211833	22	34189040	F	II	LARGE	5'UTR	opensea	5'UTR-opensea		rs147584408	18	0.563168	0.751209	0.794785	0.738705	0.77999	0.574392	0.781236	0.806167
cg01440638	-0.160334	0.746123	-36.6669	6.98e-06	0.0109061	4.76744	0.665956	0.82629	0.160334	22	20100939	F	II	TRMT2A	ExonBnd	shelf	ExonBnd-shelf	chr22:20103648-20103923	rs199501172;rs201281385;rs139389661	1;37;42	0.665495	0.826818	0.826337	0.803148	0.823984	0.666416	0.828596	0.821788
cg07760125	-0.152369	0.718145	-36.6516	6.99e-06	0.0109061	4.76641	0.641961	0.794329	0.152369	17	41608097	R	II	ETV4	TSS1500	opensea	TSS1500-opensea		rs79827161;rs538904775	34;17	0.642303	0.834355	0.867719	0.828732	0.792913	0.641619	0.795746	0.861441
cg11078875	-0.152396	0.353871	-36.6474	6.99e-06	0.0109061	4.76613	0.277673	0.430069	0.152396	1	5805293	F	II		IGR	opensea	IGR-opensea		rs146446680;rs538937367	24;40	0.276589	0.425136	0.403311	0.435245	0.429086	0.278757	0.431052	0.43816
cg09300179	-0.184227	0.765183	-36.6282	7e-06	0.0109061	4.76484	0.67307	0.857297	0.184227	15	74726696	F	II	SEMA7A	TSS1500	shore	TSS1500-shore	chr15:74725323-74726487			0.677127	0.815048	0.803463	0.829293	0.858014	0.669013	0.85658	0.800416
cg15677293	-0.1765	0.618338	-36.5967	7.03e-06	0.0109061	4.76272	0.530088	0.706588	0.1765	1	236559595	R	II	EDARADD	Body	shore	Body-shore	chr1:236558459-236559336			0.532375	0.722631	0.710416	0.691708	0.703766	0.5278	0.709411	0.710369
cg13136003	-0.159319	0.449194	-36.5801	7.04e-06	0.0109061	4.7616	0.369534	0.528853	0.159319	17	7801354	F	II	CHD3	Body	opensea	Body-opensea		rs138276799;rs553587846	34;46	0.371805	0.487859	0.559019	0.488391	0.528549	0.367263	0.529158	0.557416
cg02747822	-0.159609	0.770192	-36.5766	7.04e-06	0.0109061	4.76137	0.690388	0.849997	0.159609	19	1826707	F	II	REXO1	Body	shore	Body-shore	chr19:1826829-1828546	rs10413639;rs565154878	34;49	0.688075	0.808194	0.835139	0.806341	0.849816	0.692701	0.850177	0.846158
cg13712197	-0.186488	0.482327	-36.5658	7.05e-06	0.0109061	4.76064	0.389083	0.575572	0.186488	12	124844874	F	I	NCOR2	Body	opensea	Body-opensea		rs539440793;rs557533915;rs576096630;rs138077296;rs11831370;rs573539061;rs117797983	10;11;42;43;47;48;49	0.39086	0.562585	0.642209	0.580102	0.579463	0.387307	0.57168	0.554152
cg11376375	-0.17685	0.586624	-36.5638	7.05e-06	0.0109061	4.76051	0.498199	0.675049	0.17685	1	223398015	R	II	SUSD4	Body	opensea	Body-opensea		rs375151789;rs73120291;rs577303132;rs538827665	35;21;2;1	0.495815	0.677838	0.685875	0.683875	0.672263	0.500584	0.677835	0.711364
cg15046818	-0.166695	0.171943	-36.5552	7.06e-06	0.0109061	4.75992	0.0885953	0.25529	0.166695	12	96587840	F	I	ELK3	TSS1500	island	TSS1500-island	chr12:96587839-96588090	rs570060189	42	0.0882228	0.228264	0.18477	0.189509	0.258205	0.0889677	0.252376	0.128129
cg07220650	-0.195949	0.689077	-36.4812	7.11e-06	0.0109061	4.75492	0.591102	0.787052	0.195949	1	2336575	R	II	PEX10	3'UTR	shelf	3'UTR-shelf	chr1:2339876-2340246	rs77863194;rs142302722;rs150136015;rs546887000	48;17;15;2	0.59307	0.794049	0.828729	0.796968	0.791489	0.589135	0.782615	0.811682
cg09329275	-0.172837	0.549568	-36.4492	7.13e-06	0.0109061	4.75275	0.463149	0.635986	0.172837	3	32509543	F	II		IGR	shore	IGR-shore	chr3:32509265-32509525	rs150847683;rs188265769;rs548272697;rs566407273	10;13;20;28	0.465453	0.588087	0.643125	0.608601	0.638527	0.460845	0.633446	0.622958
cg23989336	-0.224756	0.812193	-36.4262	7.15e-06	0.0109061	4.75119	0.699815	0.924571	0.224756	17	79283915	F	I	C17orf55	TSS1500	island	TSS1500-island	chr17:79283863-79284131	rs190417739;rs564222916	0;40	0.69399	0.920804	0.854893	0.87583	0.927161	0.705641	0.921981	0.877275
cg10627428	-0.147163	0.541775	-36.4195	7.15e-06	0.0109061	4.75073	0.468193	0.615356	0.147163	3	122514814	F	II	DIRC2	Body	shore	Body-shore	chr3:122513726-122514477	rs141011859	33	0.467893	0.569322	0.622648	0.592598	0.614842	0.468493	0.61587	0.599036
cg22497068	-0.180531	0.700506	-36.402	7.17e-06	0.0109061	4.74954	0.61024	0.790771	0.180531	2	13147704	F	II		IGR	opensea	IGR-opensea		rs568962510;rs536419249;rs13412561;rs139711247	0;6;17;17	0.614196	0.814742	0.825974	0.786861	0.790608	0.606284	0.790934	0.816294
cg17848003	-0.146225	0.827286	-36.3846	7.18e-06	0.0109061	4.74836	0.754174	0.900399	0.146225	1	3704513	F	I	LRRC47	Body	shore	Body-shore	chr1:3703672-3703908	rs370947933;rs554615749;rs186773126;rs139709858;rs553341900	29;35;39;46;47	0.754011	0.878644	0.871794	0.887622	0.900401	0.754337	0.900396	0.873402
cg17841440	-0.15012	0.697309	-36.3347	7.21e-06	0.0109061	4.74496	0.622249	0.772369	0.15012	19	1861356	R	II	KLF16	Body	shore	Body-shore	chr19:1861711-1861914	rs568875538	31	0.6227	0.751355	0.798567	0.752714	0.773604	0.621798	0.771134	0.780054
cg22251584	-0.227481	0.740448	-36.312	7.23e-06	0.0109061	4.74341	0.626707	0.854188	0.227481	5	112393406	F	II	MCC	Body	opensea	Body-opensea		rs532283559;rs4705762;rs565654893	1;14;15	0.627832	0.824881	0.811746	0.861808	0.847742	0.625582	0.860635	0.822867
cg16040058	-0.199191	0.728618	-36.3037	7.24e-06	0.0109061	4.74284	0.629023	0.828214	0.199191	11	123573098	F	II		IGR	opensea	IGR-opensea		rs190326834	33	0.634042	0.880917	0.876312	0.892027	0.827381	0.624004	0.829047	0.88251
cg23508813	-0.164255	0.380917	-36.2914	7.25e-06	0.0109061	4.742	0.29879	0.463044	0.164255	3	137488094	R	II		IGR	shore	IGR-shore	chr3:137489051-137489409	rs369096231;rs563694525	37;1	0.299829	0.44849	0.437986	0.431014	0.465686	0.297751	0.460403	0.457122
cg22769105	-0.169779	0.588504	-36.2793	7.26e-06	0.0109061	4.74117	0.503615	0.673394	0.169779	12	54430771	R	II	HOXC4	5'UTR	shelf	5'UTR-shelf	chr12:54427025-54428709	rs188717136;rs569726021	37;2	0.501747	0.666959	0.629736	0.658307	0.676076	0.505482	0.670712	0.646524
cg03191045	-0.282241	0.793886	-36.2764	7.26e-06	0.0109061	4.74097	0.652766	0.935007	0.282241	20	36040903	R	I		IGR	opensea	IGR-opensea		rs376812002;rs569653672;rs11697275;rs558647769	45;25;14;5	0.66073	0.936747	0.945819	0.927471	0.930666	0.644802	0.939348	0.926906
cg10036075	-0.163161	0.756734	-36.2168	7.3e-06	0.0109061	4.73688	0.675154	0.838315	0.163161	16	85345476	F	II		IGR	opensea	IGR-opensea		rs577977540;rs540888213;rs140328157;rs12929332	0;34;42;50	0.677927	0.799283	0.812026	0.817608	0.838181	0.672381	0.838449	0.828713
cg13151269	-0.173077	0.811421	-36.2017	7.31e-06	0.0109061	4.73585	0.724883	0.89796	0.173077	3	52023041	F	II	ACY1	Body	opensea	Body-opensea		rs6804746;rs121912701;rs199634670	0;1;11	0.727282	0.865884	0.883923	0.844837	0.900547	0.722483	0.895372	0.884154
cg26202327	-0.16389	0.578618	-36.1846	7.33e-06	0.0109061	4.73467	0.496673	0.660563	0.16389	2	233193151	R	II	DIS3L2	Body	opensea	Body-opensea				0.496652	0.60117	0.576613	0.596476	0.663411	0.496694	0.657715	0.603801
cg06193788	-0.176575	0.554896	-36.1828	7.33e-06	0.0109061	4.73455	0.466608	0.643184	0.176575	19	32895186	R	II	DPY19L3	TSS1500	shore	TSS1500-shore	chr19:32895975-32897233	rs11084637;rs11084638	17;11	0.47033	0.589898	0.625086	0.594667	0.643795	0.462886	0.642573	0.624727
cg05341260	-0.17075	0.5797	-36.176	7.33e-06	0.0109061	4.73408	0.494325	0.665075	0.17075	17	37730450	R	II		IGR	shore	IGR-shore	chr17:37729711-37730315	rs533199065	28	0.491041	0.669706	0.682067	0.68339	0.664304	0.49761	0.665846	0.677029
cg22031606	-0.157456	0.792264	-36.1753	7.33e-06	0.0109061	4.73403	0.713536	0.870992	0.157456	4	62303554	R	II		IGR	opensea	IGR-opensea		rs534127112	44	0.714595	0.855085	0.895813	0.850077	0.873013	0.712477	0.868971	0.886833
cg26191422	-0.212738	0.685938	-36.1708	7.34e-06	0.0109061	4.73372	0.579569	0.792307	0.212738	10	3281803	F	II		IGR	opensea	IGR-opensea		rs73588038;rs191676192	23;50	0.581446	0.748962	0.740371	0.761261	0.786769	0.577692	0.797845	0.760999
cg04016004	-0.176146	0.633014	-36.163	7.34e-06	0.0109061	4.73318	0.544941	0.721087	0.176146	19	11434656	R	II	TSPAN16	Body	opensea	Body-opensea		rs541232650;rs573521011;rs150646450;rs1061327	35;34;26;11	0.548673	0.736947	0.69729	0.71071	0.721447	0.541208	0.720727	0.713752
cg00811358	-0.154119	0.439904	-36.1442	7.36e-06	0.0109061	4.73189	0.362844	0.516963	0.154119	22	31219164	R	II	OSBP2	Body	shore	Body-shore	chr22:31218226-31218893	rs141515990	39	0.360919	0.491829	0.46006	0.509572	0.51725	0.364769	0.516676	0.454375
cg13115165	-0.249634	0.733549	-36.0949	7.39e-06	0.0109061	4.72848	0.608732	0.858366	0.249634	10	81045939	R	II	ZMIZ1	Body	opensea	Body-opensea		rs187752136	19	0.616392	0.870532	0.826173	0.829558	0.858571	0.601071	0.85816	0.791186
cg14673933	-0.225408	0.587704	-36.0853	7.4e-06	0.0109061	4.72782	0.475001	0.700408	0.225408	16	85626765	R	II		IGR	opensea	IGR-opensea		rs552546331;rs572836484;rs535342198	44;42;2	0.481364	0.686381	0.664842	0.704921	0.699028	0.468637	0.701789	0.688129
cg01588379	-0.152294	0.862345	-36.0701	7.41e-06	0.0109061	4.72676	0.786198	0.938492	0.152294	7	151433326	F	I	PRKAG2	Body	opensea	Body-opensea		rs569251431	33	0.787513	0.95502	0.964461	0.943158	0.937309	0.784882	0.939676	0.961031
cg16264616	-0.164162	0.77182	-36.0564	7.42e-06	0.0109061	4.72582	0.689739	0.853901	0.164162	12	54390824	R	II		IGR	shore	IGR-shore	chr12:54389113-54389520	rs555819836	49	0.691808	0.847289	0.860996	0.8183	0.851844	0.687671	0.855958	0.871998
cg24771793	-0.160087	0.719109	-36.0551	7.42e-06	0.0109061	4.72573	0.639065	0.799153	0.160087	6	43189132	F	II	CUL9	Body	opensea	Body-opensea		rs556419987;rs117005262;rs113351105;rs570427966;rs539020772	1;4;27;33;43	0.641268	0.779958	0.817292	0.801761	0.79782	0.636863	0.800485	0.809423
cg05303901	-0.223974	0.435315	-36.0488	7.43e-06	0.0109061	4.72529	0.323328	0.547302	0.223974	7	28338625	R	II	CREB5	TSS1500	opensea	TSS1500-opensea		rs548154278	43	0.317845	0.539135	0.575331	0.538914	0.550703	0.328811	0.543902	0.563153
cg13557534	-0.198046	0.797644	-35.9576	7.5e-06	0.0109061	4.71895	0.698621	0.896667	0.198046	9	138777875	R	II	CAMSAP1	Body	opensea	Body-opensea		rs528881813;rs193186123;rs560824562	29;11;2	0.697262	0.886704	0.884471	0.876967	0.901613	0.699981	0.891721	0.876192
cg09650086	-0.150586	0.282121	-35.9507	7.5e-06	0.0109061	4.71847	0.206829	0.357414	0.150586	6	111805847	F	II	REV3L	TSS1500	shore	TSS1500-shore	chr6:111803556-111805509	rs528963009	25	0.208216	0.320761	0.295491	0.307503	0.358242	0.205441	0.356587	0.302328
cg14236389	-0.173804	0.740108	-35.9296	7.52e-06	0.0109061	4.717	0.653206	0.82701	0.173804	20	58631038	F	II	C20orf197	1stExon	opensea	1stExon-opensea		rs561446849	22	0.654552	0.78765	0.830722	0.77603	0.830422	0.65186	0.823597	0.842458
cg02217035	-0.184614	0.861451	-35.9194	7.53e-06	0.0109061	4.71628	0.769144	0.953758	0.184614	14	103574144	R	I	C14orf73	Body	shelf	Body-shelf	chr14:103568365-103571499	rs542321796	49	0.764809	0.950699	0.943395	0.952175	0.954268	0.773478	0.953248	0.933973
cg05933762	-0.1484	0.368053	-35.9087	7.54e-06	0.0109061	4.71554	0.293853	0.442253	0.1484	9	102586828	R	II	NR4A3	5'UTR	island	5'UTR-island	chr9:102581791-102587561			0.29482	0.475418	0.443774	0.439964	0.441352	0.292887	0.443154	0.452824
cg13801161	-0.158851	0.387144	-35.8963	7.55e-06	0.0109061	4.71467	0.307718	0.46657	0.158851	17	20896312	F	II		IGR	opensea	IGR-opensea		rs540853023;rs73301764	26;34	0.307975	0.478488	0.481414	0.471779	0.464056	0.307462	0.469084	0.500357
cg10201141	-0.168876	0.828755	-35.8442	7.59e-06	0.0109061	4.71103	0.744317	0.913194	0.168876	12	7032793	F	II	ENO2	3'UTR	opensea	3'UTR-opensea		rs3205231	18	0.740967	0.899446	0.891255	0.893885	0.913274	0.747667	0.913114	0.897685
cg11922086	-0.159508	0.741454	-35.8394	7.59e-06	0.0109061	4.71069	0.6617	0.821208	0.159508	20	60783424	F	II		IGR	shore	IGR-shore	chr20:60781192-60781493	rs539100985	19	0.661557	0.821263	0.84161	0.810021	0.818604	0.661843	0.823813	0.831169
cg06586376	-0.155113	0.642389	-35.7955	7.62e-06	0.0109061	4.70761	0.564832	0.719945	0.155113	13	114991864	F	II		IGR	opensea	IGR-opensea		rs555249924;rs573825524;rs535567026	1;4;6	0.562736	0.715083	0.604357	0.712749	0.72065	0.566929	0.719239	0.583617
cg09082490	-0.170795	0.703979	-35.7951	7.62e-06	0.0109061	4.70759	0.618581	0.789377	0.170795	5	139155080	R	II		IGR	opensea	IGR-opensea		rs192584825;rs564948872	28;15	0.618565	0.775564	0.778166	0.750542	0.792882	0.618598	0.785872	0.774556
cg14947478	-0.191902	0.841124	-35.7812	7.64e-06	0.0109061	4.7066	0.745173	0.937075	0.191902	20	34025962	R	I	GDF5	1stExon	shelf	1stExon-shelf	chr20:34022007-34022502	rs542485112;rs572670662	37;22	0.749981	0.938929	0.94306	0.942299	0.936547	0.740365	0.937603	0.948667
cg20567140	-0.177333	0.806806	-35.7804	7.64e-06	0.0109061	4.70655	0.71814	0.895473	0.177333	12	48152038	F	II	RAPGEF3	1stExon	shore	1stExon-shore	chr12:48153329-48153551	rs139570113;rs149309704;rs538967820;rs558575992	0;8;9;18	0.722042	0.892258	0.887059	0.891272	0.894848	0.714238	0.896097	0.893638
cg01675953	-0.161831	0.767881	-35.7259	7.68e-06	0.0109061	4.70271	0.686966	0.848797	0.161831	13	113698931	F	II	MCF2L	Body	shelf	Body-shelf	chr13:113701833-113702280	rs373718146;rs568635007;rs80173072;rs369957154	1;11;16;21	0.687058	0.858938	0.861612	0.852187	0.845949	0.686873	0.851645	0.863213
cg26933281	-0.185235	0.7648	-35.7119	7.69e-06	0.0109061	4.70173	0.672183	0.857418	0.185235	14	71257050	R	II	MAP3K9	Body	opensea	Body-opensea		rs578237712	1	0.671468	0.848137	0.840392	0.823898	0.853009	0.672898	0.861827	0.860071
cg24048517	-0.179217	0.327449	-35.6589	7.73e-06	0.0109061	4.69797	0.237841	0.417058	0.179217	17	47440172	F	I	ZNF652	TSS1500	shore	TSS1500-shore	chr17:47438906-47439938	rs556259991	32	0.241072	0.386426	0.44092	0.428038	0.4196	0.234609	0.414516	0.430535
cg16829042	-0.209178	0.798064	-35.6398	7.75e-06	0.0109061	4.69662	0.693475	0.902653	0.209178	7	101754920	F	II	CUX1	Body	opensea	Body-opensea		rs554230501;rs200855040	16;24	0.688449	0.888714	0.91094	0.874308	0.899709	0.698502	0.905597	0.898473
cg02728611	-0.157917	0.497605	-35.6357	7.75e-06	0.0109061	4.69633	0.418646	0.576564	0.157917	9	117012365	R	II	COL27A1	Body	opensea	Body-opensea		rs566322601;rs534910625	31;24	0.417899	0.583041	0.562913	0.588746	0.574129	0.419394	0.578998	0.60953
cg10956864	-0.150681	0.637638	-35.6107	7.77e-06	0.0109061	4.69456	0.562298	0.712979	0.150681	2	242835182	F	II	LINC01237	Body	shore	Body-shore	chr2:242832999-242833229	rs551020495;rs80276058	19;47	0.56361	0.71145	0.675012	0.707279	0.714224	0.560985	0.711733	0.692001
cg00128386	-0.177431	0.571777	-35.5995	7.78e-06	0.0109061	4.69376	0.483061	0.660492	0.177431	16	85665539	R	I	KIAA0182	5'UTR	shore	5'UTR-shore	chr16:85666621-85667149	rs569908118;rs538396213;rs116302764;rs565705646;rs534288933;rs554871495;rs187289135	51;40;37;35;12;10;1	0.486971	0.619944	0.577186	0.594718	0.659576	0.479151	0.661408	0.577628
cg04605681	-0.14857	0.752091	-35.5988	7.78e-06	0.0109061	4.69371	0.677806	0.826376	0.14857	4	8229159	R	II	SH3TC1	Body	opensea	Body-opensea		rs148384602;rs141562329;rs199498104	38;21;15	0.678548	0.826635	0.830443	0.818661	0.827727	0.677064	0.825026	0.841255
cg24336215	-0.225515	0.712374	-35.568	7.81e-06	0.0109061	4.69152	0.599617	0.825132	0.225515	21	47027295	F	II		IGR	opensea	IGR-opensea				0.596988	0.823083	0.839582	0.833961	0.818993	0.602246	0.83127	0.835547
cg21158737	-0.169743	0.824184	-35.552	7.82e-06	0.0109061	4.69039	0.739313	0.909056	0.169743	9	140343617	R	I	NELF	3'UTR	island	3'UTR-island	chr9:140343603-140343955	rs116710329	29	0.739962	0.911419	0.932829	0.893008	0.912508	0.738664	0.905603	0.920268
cg26723162	-0.143198	0.386748	-35.5165	7.85e-06	0.0109061	4.68786	0.315149	0.458347	0.143198	4	5957410	F	II		IGR	opensea	IGR-opensea		rs562158088	25	0.314699	0.413886	0.298285	0.428904	0.458213	0.315599	0.458482	0.312782
cg09567511	-0.184653	0.48151	-35.5084	7.86e-06	0.0109061	4.68728	0.389183	0.573836	0.184653	4	6155914	F	I	JAKMIP1	5'UTR	opensea	5'UTR-opensea		rs4522942	13	0.384772	0.519524	0.517682	0.549869	0.572969	0.393594	0.574703	0.535352
cg05924717	-0.151944	0.514324	-35.4981	7.86e-06	0.0109061	4.68654	0.438352	0.590296	0.151944	16	84099362	F	II	MBTPS1	ExonBnd	opensea	ExonBnd-opensea		rs111227293;rs181626447;rs17849037	3;26;44	0.439781	0.65215	0.677704	0.56655	0.588879	0.436923	0.591712	0.699908
cg04786592	-0.156052	0.730726	-35.4834	7.88e-06	0.0109061	4.68549	0.6527	0.808752	0.156052	13	52375776	F	II	DHRS12	5'UTR	shelf	5'UTR-shelf	chr13:52377821-52378573	rs535087328;rs75675548;rs114239864	7;33;34	0.655127	0.793632	0.791774	0.809819	0.808534	0.650273	0.808971	0.782784
cg26629969	-0.151431	0.568928	-35.436	7.91e-06	0.0109061	4.6821	0.493213	0.644644	0.151431	19	51069496	F	I	LRRC4B	5'UTR	island	5'UTR-island	chr19:51069359-51069600			0.495191	0.650743	0.710247	0.638641	0.644491	0.491234	0.644797	0.740378
cg20104616	-0.147622	0.607351	-35.3932	7.95e-06	0.0109061	4.67904	0.53354	0.681162	0.147622	2	25420867	F	II		IGR	opensea	IGR-opensea				0.53426	0.664304	0.660242	0.677784	0.68251	0.53282	0.679814	0.683813
cg11754952	-0.174807	0.767333	-35.3674	7.97e-06	0.0109061	4.67718	0.679929	0.854737	0.174807	1	15348161	R	II	KAZN	Body	opensea	Body-opensea		rs183145535;rs547158558;rs77324826;rs535530011	43;31;16;2	0.683624	0.849459	0.871405	0.850531	0.856047	0.676235	0.853426	0.866387
cg03856144	-0.161779	0.668296	-35.3593	7.98e-06	0.0109061	4.6766	0.587407	0.749186	0.161779	1	7705567	R	II	CAMTA1	Body	opensea	Body-opensea		rs541227798;rs559741289;rs191043924	40;24;7	0.588367	0.700963	0.683805	0.718624	0.746364	0.586446	0.752008	0.677644
cg16014412	-0.159358	0.68136	-35.2203	8.1e-06	0.0109061	4.66656	0.601681	0.761039	0.159358	1	9687471	F	II		IGR	shore	IGR-shore	chr1:9687125-9687367	rs554518667	13	0.604514	0.753251	0.71245	0.714862	0.761123	0.598848	0.760955	0.743751
cg22396755	-0.152419	0.83796	-35.2057	8.11e-06	0.0109061	4.6655	0.761751	0.91417	0.152419	1	21995097	F	I	RAP1GAP	5'UTR	island	5'UTR-island	chr1:21995063-21995914			0.760401	0.884535	0.811349	0.865458	0.915904	0.763101	0.912436	0.83079
cg05966699	-0.237937	0.268317	-35.1256	8.18e-06	0.0109061	4.65968	0.149348	0.387285	0.237937	3	111830759	R	II	C3orf52	Body	opensea	Body-opensea		rs536196397	2	0.148123	0.404444	0.39018	0.384511	0.394608	0.150574	0.379962	0.373471
cg24328568	-0.186963	0.690584	-35.1249	8.18e-06	0.0109061	4.65963	0.597103	0.784066	0.186963	4	3776474	R	II		IGR	shelf	IGR-shelf	chr4:3773851-3774062	rs569441016;rs548976155;rs565366420	41;37;24	0.593406	0.756924	0.782216	0.7593	0.787054	0.6008	0.781078	0.791391
cg20156116	-0.147354	0.619024	-35.123	8.18e-06	0.0109061	4.65949	0.545347	0.692701	0.147354	1	156699437	R	II	C1orf66	Body	shore	Body-shore	chr1:156698111-156698916			0.546359	0.700896	0.746192	0.676347	0.694	0.544334	0.691401	0.716022
cg18437039	-0.167812	0.706214	-35.1031	8.2e-06	0.0109061	4.65804	0.622308	0.79012	0.167812	19	1444202	F	II		IGR	shore	IGR-shore	chr19:1444918-1447214	rs146724653	3	0.6199	0.762952	0.797879	0.779162	0.792698	0.624716	0.787541	0.787318
cg16257804	-0.231581	0.585447	-35.103	8.2e-06	0.0109061	4.65803	0.469656	0.701237	0.231581	1	25015150	R	II		IGR	opensea	IGR-opensea		rs16829923;rs560095486	38;9	0.476671	0.720198	0.732355	0.699443	0.702476	0.462641	0.699999	0.744742
cg24233679	-0.162865	0.669602	-35.1008	8.2e-06	0.0109061	4.65787	0.58817	0.751035	0.162865	19	18761792	F	II	KLHL26	Body	shore	Body-shore	chr19:18761272-18761669	rs185344057;rs537234514;rs557250322;rs577094718	12;13;40;45	0.585476	0.716691	0.711125	0.719457	0.749381	0.590863	0.752689	0.759269
cg04662123	-0.164104	0.742166	-35.0821	8.21e-06	0.0109061	4.65651	0.660114	0.824218	0.164104	2	128177317	R	II	PROC	5'UTR	shelf	5'UTR-shelf	chr2:128173475-128173793			0.657907	0.827003	0.808691	0.795989	0.826621	0.662321	0.821815	0.826676
cg05755646	-0.159566	0.791635	-35.0628	8.23e-06	0.0109061	4.6551	0.711852	0.871418	0.159566	15	91306100	F	II	BLM	Body	opensea	Body-opensea		rs143177399;rs534924701;rs553255018	0;18;27	0.714319	0.879026	0.883273	0.843631	0.869872	0.709386	0.872964	0.851561
cg17654094	-0.19143	0.775512	-35.0499	8.24e-06	0.0109061	4.65416	0.679797	0.871227	0.19143	20	2743277	F	II		IGR	opensea	IGR-opensea		rs140742604;rs150111879;rs572369853	0;10;49	0.684833	0.875752	0.875738	0.869522	0.871104	0.674761	0.87135	0.876962
cg16502726	-0.147359	0.703994	-35.0491	8.24e-06	0.0109061	4.6541	0.630315	0.777674	0.147359	16	75282608	R	II	BCAR1	TSS1500	shelf	TSS1500-shelf	chr16:75284680-75285821	rs554344412	39	0.631833	0.754192	0.744122	0.726299	0.778414	0.628797	0.776933	0.766673
cg04700669	-0.15542	0.417507	-35.0275	8.26e-06	0.0109061	4.65252	0.339797	0.495216	0.15542	2	48243953	F	II		IGR	opensea	IGR-opensea				0.337253	0.488688	0.491001	0.475241	0.494888	0.342341	0.495545	0.465589
cg14750475	-0.15798	0.620224	-35.0078	8.28e-06	0.0109061	4.65107	0.541234	0.699214	0.15798	19	50139654	F	II	RRAS	Body	shelf	Body-shelf	chr19:50143223-50143975	rs531230310;rs549781507	1;47	0.541933	0.669195	0.684116	0.695457	0.696503	0.540535	0.701924	0.70882
cg07451554	-0.183098	0.53797	-34.9601	8.32e-06	0.0109061	4.64757	0.44642	0.629519	0.183098	12	48207316	F	II	HDAC7	Body	shore	Body-shore	chr12:48206721-48207126	rs575883597;rs544572722	22;29	0.442117	0.645665	0.680456	0.65244	0.631071	0.450724	0.627967	0.713978
cg24175014	-0.174447	0.523917	-34.9245	8.35e-06	0.0109061	4.64495	0.436693	0.61114	0.174447	2	43086226	R	II		IGR	opensea	IGR-opensea		rs532767400;rs140347990;rs563226106	24;21;20	0.433213	0.650813	0.679082	0.626952	0.613194	0.440174	0.609087	0.638453
cg04760471	-0.161318	0.437493	-34.9032	8.37e-06	0.0109061	4.64338	0.356834	0.518152	0.161318	1	68696499	R	II	WLS	Body	shore	Body-shore	chr1:68696639-68697628	rs147248268;rs533352474;rs566512021	32;30;2	0.358807	0.500772	0.493354	0.456594	0.515746	0.354861	0.520557	0.49855
cg16151352	-0.144398	0.783031	-34.8806	8.39e-06	0.0109061	4.64171	0.710832	0.85523	0.144398	12	117100649	R	II		IGR	opensea	IGR-opensea				0.711988	0.830792	0.848387	0.834136	0.85451	0.709676	0.85595	0.871917
cg21151899	-0.15539	0.767114	-34.8449	8.42e-06	0.0109061	4.63908	0.689419	0.844809	0.15539	22	42337657	F	II	CENPM	TSS1500	opensea	TSS1500-opensea		rs113605045;rs144097124	0;15	0.686808	0.836423	0.837704	0.836905	0.845175	0.69203	0.844444	0.847484
cg16010516	-0.161306	0.208331	-34.8241	8.44e-06	0.0109061	4.63753	0.127678	0.288984	0.161306	10	134349958	R	II	INPP5A	TSS1500	shore	TSS1500-shore	chr10:134350302-134351119			0.12581	0.281932	0.327436	0.265069	0.286461	0.129545	0.291508	0.325509
cg15304404	-0.156165	0.59816	-34.8172	8.45e-06	0.0109061	4.63702	0.520077	0.676242	0.156165	6	163826969	F	II		IGR	opensea	IGR-opensea		rs143809282	1	0.518608	0.687509	0.708348	0.688189	0.678527	0.521546	0.673958	0.707046
cg18589102	-0.148568	0.761842	-34.8047	8.46e-06	0.0109061	4.6361	0.687558	0.836126	0.148568	10	132683444	R	II		IGR	opensea	IGR-opensea		rs79972537;rs75345881	25;1	0.68884	0.833317	0.856749	0.830519	0.834637	0.686275	0.837615	0.872017
cg21987552	-0.153869	0.740971	-34.8023	8.46e-06	0.0109061	4.63592	0.664036	0.817905	0.153869	1	226288782	R	II		IGR	opensea	IGR-opensea		rs567688268	41	0.663849	0.808804	0.769669	0.818272	0.815398	0.664223	0.820412	0.7712
cg04483863	-0.226436	0.811071	-34.7993	8.46e-06	0.0109061	4.63569	0.697853	0.924289	0.226436	5	173171737	R	II		IGR	opensea	IGR-opensea		rs563938500;rs577710417	41;32	0.703708	0.925393	0.906598	0.913981	0.920512	0.691998	0.928067	0.924684
cg14332592	-0.147112	0.739615	-34.7565	8.5e-06	0.0109061	4.63252	0.666059	0.813171	0.147112	10	126698513	F	II	CTBP2	Body	opensea	Body-opensea				0.665815	0.77593	0.79356	0.771554	0.811372	0.666303	0.81497	0.814371
cg21428874	-0.149069	0.606213	-34.7519	8.51e-06	0.0109061	4.63218	0.531679	0.680748	0.149069	10	43593193	R	II	RET	Body	opensea	Body-opensea		rs141575017	26	0.530001	0.683498	0.685928	0.699617	0.681922	0.533357	0.679574	0.70967
cg13716414	-0.196655	0.673666	-34.7327	8.52e-06	0.0109061	4.63075	0.575339	0.771993	0.196655	11	2207583	F	II		IGR	opensea	IGR-opensea		rs147617437	6	0.578682	0.806166	0.793856	0.801077	0.767712	0.571996	0.776274	0.798813
cg22051470	-0.142763	0.610716	-34.7251	8.53e-06	0.0109061	4.63018	0.539335	0.682098	0.142763	22	37782781	F	II	ELFN2	5'UTR	opensea	5'UTR-opensea		rs566271532	43	0.53876	0.684527	0.690662	0.698311	0.681055	0.539909	0.683141	0.740526
cg18856043	-0.152265	0.753452	-34.7124	8.54e-06	0.0109061	4.62924	0.67732	0.829585	0.152265	6	31845739	R	II	SLC44A4	Body	opensea	Body-opensea		rs185666583;rs188799896	20;16	0.675512	0.811618	0.832059	0.806823	0.831161	0.679127	0.828008	0.86545
cg26548187	-0.162578	0.83208	-34.7038	8.55e-06	0.0109061	4.6286	0.75079	0.913369	0.162578	19	3208840	F	I	NCLN	3'UTR	shore	3'UTR-shore	chr19:3207920-3208157	rs550314550;rs568495392;rs312074	8;38;50	0.749987	0.920832	0.895201	0.899217	0.91655	0.751593	0.910187	0.905947
cg26877594	-0.150911	0.730337	-34.6955	8.56e-06	0.0109061	4.62798	0.654882	0.805793	0.150911	8	297359	F	II		IGR	opensea	IGR-opensea		rs555048994;rs543429922;rs191648180	0;23;45	0.654054	0.821787	0.828254	0.794832	0.803678	0.655709	0.807907	0.799664
cg04496824	-0.158263	0.612954	-34.6045	8.64e-06	0.0109061	4.62118	0.533822	0.692085	0.158263	1	38276835	F	II	MTF1	3'UTR	shelf	3'UTR-shelf	chr1:38273374-38274402	rs76151238;rs530200051	6;34	0.531523	0.73353	0.782114	0.712706	0.693975	0.536121	0.690196	0.717399
cg11686792	-0.16718	0.692652	-34.5976	8.65e-06	0.0109061	4.62066	0.609062	0.776242	0.16718	13	114876061	R	II	RASA3	Body	shore	Body-shore	chr13:114876499-114877101	rs532411397	44	0.608149	0.724274	0.740666	0.73272	0.772702	0.609976	0.779782	0.779454
cg14017242	-0.173991	0.808156	-34.5961	8.65e-06	0.0109061	4.62055	0.72116	0.895152	0.173991	8	74332550	F	II	STAU2-AS1	Body	opensea	Body-opensea				0.723443	0.893581	0.877729	0.877537	0.898581	0.718878	0.891723	0.88328
cg09406865	-0.14561	0.729908	-34.57	8.67e-06	0.0109061	4.61859	0.657103	0.802713	0.14561	16	706339	F	II	WDR90	Body	opensea	Body-opensea		rs548521204	32	0.658029	0.788391	0.796774	0.796631	0.801259	0.656177	0.804167	0.816748
cg00526275	-0.20092	0.740294	-34.5658	8.68e-06	0.0109061	4.61828	0.639834	0.840754	0.20092	12	118811551	F	II	TAOK3	TSS1500	shore	TSS1500-shore	chr12:118809324-118811021	rs528493508	18	0.640602	0.829795	0.829424	0.851289	0.835086	0.639066	0.846421	0.798146
cg04589008	-0.148833	0.759248	-34.5429	8.7e-06	0.0109061	4.61656	0.684832	0.833665	0.148833	2	660692	F	II		IGR	island	IGR-island	chr2:660666-660909	rs150016303;rs550800219;rs562836701	29;37;41	0.685624	0.832801	0.832129	0.809987	0.831698	0.684039	0.835632	0.847116
cg09277823	-0.147874	0.828486	-34.5407	8.7e-06	0.0109061	4.61639	0.754549	0.902424	0.147874	20	37554683	R	II	FAM83D	TSS1500	shore	TSS1500-shore	chr20:37554754-37555835	rs62201398	5	0.756336	0.909459	0.928265	0.913973	0.903356	0.752763	0.901491	0.904722
cg00528640	-0.280343	0.337571	-34.5402	8.7e-06	0.0109061	4.61635	0.1974	0.477742	0.280343	2	97536287	R	I	SEMA4C	TSS1500	shore	TSS1500-shore	chr2:97534100-97536270	rs536124578;rs553155448	51;26	0.189267	0.485496	0.43645	0.471283	0.47264	0.205532	0.482845	0.434893
cg05922437	-0.155294	0.709152	-34.5051	8.73e-06	0.0109061	4.61371	0.631505	0.786798	0.155294	15	70874926	F	II		IGR	shelf	IGR-shelf	chr15:70877380-70877958	rs114578014;rs555423440	3;51	0.631152	0.77206	0.779585	0.746761	0.789538	0.631857	0.784058	0.795319
cg23296904	-0.223958	0.733248	-34.4929	8.74e-06	0.0109061	4.61278	0.621269	0.845226	0.223958	1	211705677	F	II		IGR	opensea	IGR-opensea				0.616646	0.84376	0.87182	0.853365	0.840045	0.625892	0.850408	0.835831
cg22223244	-0.178286	0.778691	-34.4745	8.76e-06	0.0109061	4.6114	0.689548	0.867834	0.178286	12	133218333	F	II	POLE	Body	opensea	Body-opensea		rs373272795;rs201967886;rs200128464	0;13;40	0.691307	0.871278	0.861926	0.869104	0.863764	0.68779	0.871904	0.848297
cg01624768	-0.140883	0.896823	-34.4396	8.79e-06	0.0109061	4.60877	0.826381	0.967264	0.140883	16	85465657	R	I		IGR	shore	IGR-shore	chr16:85465046-85465284	rs922980;rs568488176;rs537418024;rs557747602	50;43;31;2	0.827397	0.964573	0.963125	0.96206	0.966992	0.825365	0.967536	0.931401
cg25875617	-0.141561	0.765524	-34.4348	8.8e-06	0.0109061	4.6084	0.694744	0.836305	0.141561	16	2036894	F	II	GFER	3'UTR	shelf	3'UTR-shelf	chr16:2040034-2040628	rs565739180;rs528428688;rs11542302;rs11859311	0;5;41;43	0.694207	0.808942	0.818612	0.815556	0.837366	0.695281	0.835243	0.825862
cg17022727	-0.14359	0.739704	-34.4347	8.8e-06	0.0109061	4.60839	0.667909	0.811499	0.14359	7	99691652	F	II	MIR25	TSS1500	opensea	TSS1500-opensea		rs72631827;rs370912855	0;1	0.669427	0.848628	0.867391	0.826127	0.811614	0.66639	0.811385	0.850917
cg15765813	-0.202536	0.717233	-34.4066	8.83e-06	0.0109061	4.60626	0.615965	0.818501	0.202536	14	100197052	R	II		IGR	island	IGR-island	chr14:100196443-100197077			0.612784	0.815653	0.839445	0.855678	0.813582	0.619146	0.823419	0.843388
cg00925722	-0.195021	0.840363	-34.3956	8.84e-06	0.0109061	4.60543	0.742852	0.937874	0.195021	16	67918030	R	I	EDC4	Body	shore	Body-shore	chr16:67918679-67918909	rs556777532;rs138978378;rs142793660	9;7;2	0.748216	0.924885	0.951615	0.935627	0.938822	0.737489	0.936926	0.942214
cg07416876	-0.167847	0.635245	-34.3868	8.84e-06	0.0109061	4.60476	0.551321	0.719168	0.167847	4	17787644	F	II		IGR	opensea	IGR-opensea		rs573838058	0	0.547562	0.718835	0.7588	0.7137	0.719505	0.555081	0.718831	0.771952
cg02201087	-0.176445	0.763635	-34.3726	8.86e-06	0.0109061	4.60368	0.675413	0.851858	0.176445	3	197081990	F	II		IGR	opensea	IGR-opensea		rs532224588	11	0.672776	0.870025	0.84679	0.857663	0.855318	0.67805	0.848398	0.816131
cg23860743	-0.14804	0.805917	-34.371	8.86e-06	0.0109061	4.60356	0.731897	0.879937	0.14804	2	232508037	R	II		IGR	opensea	IGR-opensea		rs192653255	14	0.73048	0.872657	0.877734	0.861873	0.881508	0.733313	0.878366	0.86619
cg02170478	-0.180062	0.724886	-34.3679	8.86e-06	0.0109061	4.60333	0.634855	0.814917	0.180062	4	55100995	R	II	PDGFRA	5'UTR	shore	5'UTR-shore	chr4:55096185-55100331			0.637249	0.83792	0.850994	0.829717	0.818819	0.63246	0.811014	0.841507
cg12950030	-0.233361	0.670831	-34.364	8.87e-06	0.0109061	4.60303	0.554151	0.787511	0.233361	14	104356109	R	II		IGR	opensea	IGR-opensea		rs534396102	26	0.560854	0.780645	0.817064	0.783381	0.784253	0.547447	0.79077	0.833741
cg02384546	-0.194829	0.725431	-34.3503	8.88e-06	0.0109061	4.60199	0.628017	0.822846	0.194829	17	80798013	F	II	TBCD	Body	opensea	Body-opensea		rs114841871;rs528462057	1;36	0.626321	0.8035	0.776994	0.809017	0.817666	0.629712	0.828026	0.797666
cg18823825	-0.140187	0.54944	-34.3472	8.88e-06	0.0109061	4.60176	0.479346	0.619533	0.140187	3	159480896	F	II	IQCJ-SCHIP1	Body	shore	Body-shore	chr3:159480946-159483023	rs556636673	45	0.480329	0.57881	0.512554	0.595458	0.61956	0.478363	0.619507	0.501453
cg26636312	-0.137885	0.773719	-34.3016	8.93e-06	0.0109061	4.59829	0.704777	0.842661	0.137885	11	1023573	F	I	MUC6	Body	shore	Body-shore	chr11:1024003-1024492	rs199791807;rs138887092	32;49	0.704581	0.844166	0.83682	0.835449	0.842617	0.704972	0.842705	0.832982
cg22964184	-0.195061	0.443754	-34.2869	8.94e-06	0.0109061	4.59717	0.346224	0.541285	0.195061	2	177508658	R	II	LINC01117	Body	opensea	Body-opensea		rs540403672;rs2594950	45;38	0.350392	0.522998	0.499512	0.534864	0.537721	0.342055	0.544849	0.51178
cg20340026	-0.152274	0.718746	-34.2839	8.94e-06	0.0109061	4.59694	0.642609	0.794883	0.152274	8	49715917	R	II		IGR	opensea	IGR-opensea		rs531101462;rs141916235;rs114153609;rs116461966	38;28;27;14	0.640053	0.798357	0.793378	0.787861	0.794537	0.645165	0.795229	0.791479
cg25618916	-0.140396	0.791332	-34.2652	8.96e-06	0.0109061	4.59551	0.721134	0.86153	0.140396	1	10825554	R	II	CASZ1	5'UTR	opensea	5'UTR-opensea		rs545909050;rs566234618	43;3	0.721828	0.844771	0.883905	0.866593	0.860678	0.720439	0.862381	0.872986
cg01025296	-0.161567	0.758092	-34.2573	8.97e-06	0.0109061	4.59491	0.677308	0.838876	0.161567	2	200818776	R	II	C2orf47	TSS1500	shore	TSS1500-shore	chr2:200820053-200820716			0.677422	0.832002	0.842152	0.822391	0.842238	0.677195	0.835514	0.847913
cg07054253	-0.195716	0.470977	-34.2539	8.97e-06	0.0109061	4.59465	0.373119	0.568835	0.195716	19	3801294	R	II	MATK	5'UTR	shore	5'UTR-shore	chr19:3801392-3801819	rs564711216;rs114135708;rs372434178	31;17;11	0.370069	0.550577	0.533043	0.55071	0.57345	0.376169	0.564221	0.545806
cg10636426	-0.190242	0.811733	-34.2269	9e-06	0.0109061	4.59259	0.716612	0.906854	0.190242	15	40637511	F	II		IGR	opensea	IGR-opensea		rs76830226;rs16970617;rs577340972	0;11;19	0.719278	0.909168	0.898718	0.899579	0.902355	0.713946	0.911352	0.90173
cg12968041	-0.193239	0.693788	-34.2243	9e-06	0.0109061	4.59239	0.597169	0.790408	0.193239	22	29280932	R	II	ZNRF3	5'UTR	shore	5'UTR-shore	chr22:29279412-29280287			0.59189	0.796712	0.774837	0.777931	0.789267	0.602448	0.791549	0.785358
cg01079651	-0.195761	0.658807	-34.2169	9.01e-06	0.0109061	4.59182	0.560927	0.756688	0.195761	21	46847648	R	II	COL18A1	Body	island	Body-island	chr21:46847505-46847773	rs549759228	2	0.566153	0.758838	0.744161	0.762156	0.754834	0.5557	0.758542	0.760403
cg06226150	-0.150612	0.704958	-34.1998	9.02e-06	0.0109061	4.59051	0.629652	0.780264	0.150612	20	62369956	F	II	SLC2A4RG	TSS1500	island	TSS1500-island	chr20:62368955-62371962	rs371829959;rs1151625;rs138923752	40;41;44	0.63207	0.763562	0.777078	0.776128	0.779828	0.627234	0.7807	0.761815
cg04543273	-0.157208	0.766426	-34.1886	9.04e-06	0.0109061	4.58965	0.687822	0.84503	0.157208	5	176758413	R	II		IGR	shore	IGR-shore	chr5:176759071-176759361			0.685154	0.801096	0.829392	0.812315	0.8465	0.69049	0.843559	0.833775
cg26855515	-0.147792	0.792834	-34.1871	9.04e-06	0.0109061	4.58954	0.718938	0.86673	0.147792	6	3239961	R	II		IGR	opensea	IGR-opensea				0.720647	0.867568	0.830308	0.836985	0.868075	0.717229	0.865385	0.851685
cg10871863	-0.14467	0.757073	-34.1748	9.05e-06	0.0109061	4.58859	0.684738	0.829407	0.14467	14	93407968	R	II	ITPK1	Body	opensea	Body-opensea		rs576289956	1	0.686546	0.837857	0.864015	0.818392	0.829222	0.68293	0.829593	0.816693
cg04639304	-0.160503	0.754137	-34.1608	9.06e-06	0.0109061	4.58752	0.673886	0.834389	0.160503	11	65302203	F	II	SCYL1	Body	shelf	Body-shelf	chr11:65305935-65308502	rs532140945	13	0.675023	0.824769	0.834972	0.818202	0.837505	0.672749	0.831272	0.82811
cg27455444	-0.219541	0.596435	-34.1501	9.07e-06	0.0109061	4.58669	0.486664	0.706205	0.219541	19	8268929	R	II		IGR	opensea	IGR-opensea		rs183360757	48	0.489079	0.693438	0.697705	0.714853	0.712597	0.48425	0.699814	0.683038
cg04077734	-0.164067	0.733188	-34.1421	9.08e-06	0.0109061	4.58608	0.651154	0.815221	0.164067	9	127019335	R	II	NEK6	TSS1500	shore	TSS1500-shore	chr9:127020249-127020741	rs150841010	49	0.654476	0.821317	0.838756	0.803455	0.813859	0.647833	0.816584	0.843724
cg08319194	-0.175535	0.811441	-34.1251	9.1e-06	0.0109061	4.58478	0.723674	0.899209	0.175535	20	62451390	R	II	ZBTB46-AS1	Body	opensea	Body-opensea		rs571444346;rs112092128	46;41	0.727744	0.871891	0.894105	0.894224	0.900808	0.719603	0.897609	0.873141
cg19774552	-0.148153	0.603424	-34.1214	9.1e-06	0.0109061	4.58449	0.529347	0.6775	0.148153	9	136726367	F	II	VAV2	Body	shelf	Body-shelf	chr9:136728386-136728600	rs544287830	0	0.528093	0.651991	0.672408	0.667667	0.67564	0.530602	0.679359	0.682273
cg00808164	-0.14832	0.433397	-34.118	9.1e-06	0.0109061	4.58423	0.359237	0.507557	0.14832	2	200850491	R	II		IGR	opensea	IGR-opensea		rs143296750	1	0.358579	0.482849	0.536804	0.492153	0.509721	0.359895	0.505392	0.481735
cg21996245	-0.141891	0.305741	-34.1017	9.12e-06	0.0109061	4.58297	0.234795	0.376686	0.141891	11	368473	R	II	B4GALNT4	TSS1500	opensea	TSS1500-opensea		rs184780193	25	0.23332	0.399578	0.356703	0.383676	0.37668	0.236271	0.376692	0.347024
cg00497078	-0.173852	0.68491	-34.0931	9.13e-06	0.0109061	4.58231	0.597984	0.771836	0.173852	14	105045187	R	II	C14orf180	TSS1500	shelf	TSS1500-shelf	chr14:105041307-105041561	rs186579982;rs73359897;rs554397927	48;2;1	0.602118	0.791821	0.770066	0.766076	0.770741	0.593851	0.772931	0.787963
cg10881616	-0.197982	0.7197	-34.0793	9.14e-06	0.0109061	4.58125	0.620709	0.818691	0.197982	17	27073614	R	II	TRAF4	Body	shelf	Body-shelf	chr17:27070538-27071570	rs577559232	2	0.624263	0.77746	0.832073	0.800752	0.814218	0.617154	0.823163	0.808451
cg00916730	-0.17182	0.758027	-34.077	9.15e-06	0.0109061	4.58107	0.672117	0.843936	0.17182	9	132220825	F	II		IGR	opensea	IGR-opensea		rs368174065;rs34259535;rs1758987;rs545525843	30;33;43;47	0.66971	0.838889	0.838531	0.80999	0.840558	0.674523	0.847315	0.841583
cg26197924	-0.166836	0.688947	-34.0641	9.16e-06	0.0109061	4.58008	0.605529	0.772365	0.166836	10	105466801	R	II	SH3PXD2A	Body	opensea	Body-opensea		rs187091058;rs117870682	11;2	0.603599	0.781935	0.734385	0.77238	0.769075	0.607458	0.775655	0.750831
cg00728147	-0.166287	0.752137	-34.0641	9.16e-06	0.0109061	4.58007	0.668993	0.835281	0.166287	20	62750763	R	II		IGR	opensea	IGR-opensea		rs557027941;rs577368842;rs182978226;rs560009344;rs528749676	47;36;29;2;1	0.671661	0.802709	0.779604	0.774886	0.837953	0.666326	0.832609	0.833679
cg12840477	-0.158084	0.804908	-34.0599	9.16e-06	0.0109061	4.57975	0.725866	0.88395	0.158084	14	105235527	F	II		IGR	shelf	IGR-shelf	chr14:105239263-105239591	rs558236685;rs2498801;rs544109093	1;31;40	0.728082	0.874354	0.88283	0.859045	0.88621	0.723651	0.88169	0.845459
cg23913963	-0.146591	0.599749	-34.0557	9.17e-06	0.0109061	4.57943	0.526453	0.673044	0.146591	1	17766917	F	II	RCC2	TSS1500	shore	TSS1500-shore	chr1:17764072-17765811			0.526525	0.663479	0.60779	0.662667	0.67094	0.526382	0.675148	0.633374
cg26394118	-0.163358	0.728805	-34.0477	9.17e-06	0.0109061	4.57881	0.647126	0.810484	0.163358	20	32425374	F	II	CHMP4B	Body	opensea	Body-opensea		rs2103804	29	0.649049	0.80739	0.818811	0.816706	0.813493	0.645203	0.807474	0.809779
cg09212366	-0.166232	0.770793	-34.0132	9.21e-06	0.0109061	4.57614	0.687677	0.853909	0.166232	13	42547698	R	II	VWA8-AS1	Body	opensea	Body-opensea		rs116988992;rs557911983	46;2	0.687402	0.873761	0.868856	0.830333	0.857689	0.687951	0.85013	0.835509
cg21263519	-0.19699	0.564385	-33.9841	9.24e-06	0.0109061	4.57389	0.46589	0.66288	0.19699	4	745666	F	II	PCGF3	Body	opensea	Body-opensea		rs575418424;rs188863688	16;42	0.469969	0.637334	0.672427	0.635258	0.658915	0.46181	0.666844	0.676212
cg11819198	-0.224256	0.659529	-33.9787	9.24e-06	0.0109061	4.57347	0.547401	0.771657	0.224256	7	151401942	F	II	PRKAG2	Body	opensea	Body-opensea		rs191844806;rs148975681;rs527498203;rs548396243	0;5;11;31	0.542056	0.792382	0.807923	0.767572	0.766941	0.552746	0.776373	0.825497
cg27590407	-0.152431	0.722517	-33.9676	9.25e-06	0.0109061	4.57261	0.646301	0.798732	0.152431	3	32023452	R	II	ZNF860	5'UTR	shore	5'UTR-shore	chr3:32021969-32023364	rs6550092;rs541695105	37;29	0.648757	0.800717	0.761161	0.765552	0.799908	0.643845	0.797557	0.785
cg08855742	-0.169609	0.634962	-33.967	9.26e-06	0.0109061	4.57256	0.550158	0.719767	0.169609	4	16086085	R	II	PROM1	TSS1500	shore	TSS1500-shore	chr4:16084195-16085735	rs567736474	49	0.55002	0.685471	0.699522	0.699116	0.723802	0.550296	0.715732	0.70082
cg04929006	-0.149833	0.644328	-33.9629	9.26e-06	0.0109061	4.57224	0.569411	0.719245	0.149833	22	50686848	F	II	HDAC10	Body	shelf	Body-shelf	chr22:50689160-50690167	rs138792486	50	0.570557	0.692559	0.666171	0.680511	0.721447	0.568265	0.717042	0.66378
cg11996741	-0.160297	0.758887	-33.9309	9.29e-06	0.0109061	4.56975	0.678739	0.839036	0.160297	22	30769389	R	II	CCDC157	Body	opensea	Body-opensea		rs185222556;rs571065973	40;39	0.677198	0.848286	0.820219	0.816418	0.836023	0.68028	0.842049	0.820109
cg19373813	-0.214132	0.512541	-33.9273	9.3e-06	0.0109061	4.56948	0.405475	0.619607	0.214132	2	176989586	F	II	HOXD9	3'UTR	island	3'UTR-island	chr2:176989337-176989587	rs117352909;rs542350842	5;35	0.406565	0.517334	0.585577	0.524215	0.61307	0.404385	0.626143	0.625187
cg03314375	-0.147235	0.851941	-33.9257	9.3e-06	0.0109061	4.56935	0.778323	0.925559	0.147235	10	43626330	F	II		IGR	opensea	IGR-opensea		rs371665433;rs191611373;rs563756414;rs145718066;rs549491664;rs561624663	1;4;16;18;31;40	0.780382	0.914965	0.926239	0.927656	0.924685	0.776265	0.926432	0.912402
cg03590328	-0.168759	0.48826	-33.9127	9.31e-06	0.0109061	4.56834	0.40388	0.572639	0.168759	7	2684462	F	I	TTYH3	Body	shelf	Body-shelf	chr7:2686757-2687306	rs148935405;rs567272759;rs368076458	1;4;5	0.404264	0.563466	0.558722	0.540903	0.56866	0.403497	0.576619	0.523617
cg09804247	-0.154055	0.81424	-33.9002	9.32e-06	0.0109061	4.56736	0.737213	0.891267	0.154055	11	64950341	R	II	CAPN1	Body	shore	Body-shore	chr11:64951724-64952035	rs17880800	12	0.73855	0.890045	0.891324	0.879851	0.888703	0.735876	0.893832	0.883682
cg10064162	-0.140994	0.758218	-33.8972	9.33e-06	0.0109061	4.56713	0.687721	0.828715	0.140994	7	107644249	R	II	LAMB1	TSS1500	shore	TSS1500-shore	chr7:107641795-107644058	rs78227676	42	0.687427	0.836867	0.813401	0.805498	0.827276	0.688016	0.830154	0.795851
cg25432336	-0.295202	0.589963	-33.8901	9.33e-06	0.0109061	4.56658	0.442362	0.737564	0.295202	2	20648580	F	II	RHOB	1stExon	shore	1stExon-shore	chr2:20646428-20647988	rs532271403;rs189132194;rs564914120	17;35;44	0.444928	0.799721	0.86604	0.805521	0.747767	0.439795	0.727361	0.858248
cg12788755	-0.136985	0.705604	-33.8725	9.35e-06	0.0109061	4.56521	0.637112	0.774096	0.136985	6	70576174	R	II	COL19A1	TSS1500	shore	TSS1500-shore	chr6:70576974-70577572	rs138578735	21	0.637289	0.785225	0.80854	0.772668	0.774707	0.636934	0.773486	0.771449
cg03614048	-0.183491	0.373611	-33.8476	9.38e-06	0.0109061	4.56326	0.281865	0.465356	0.183491	18	10518629	R	II		IGR	opensea	IGR-opensea		rs181522725;rs548169401	2;1	0.284344	0.459022	0.499319	0.413195	0.461066	0.279387	0.469647	0.475591
cg04013159	-0.210135	0.595318	-33.8418	9.38e-06	0.0109061	4.56281	0.490251	0.700386	0.210135	20	62285926	R	II	STMN3	TSS1500	shore	TSS1500-shore	chr20:62283516-62284835	rs531299383	2	0.4861	0.669694	0.671958	0.693854	0.705317	0.494401	0.695455	0.682209
cg12129983	-0.17222	0.674719	-33.8391	9.39e-06	0.0109061	4.5626	0.588609	0.760829	0.17222	11	69462660	R	II	CCND1	Body	shore	Body-shore	chr11:69461060-69461378	rs602652	20	0.58713	0.754192	0.700543	0.744949	0.75684	0.590088	0.764817	0.703692
cg21006256	-0.22602	0.642131	-33.8356	9.39e-06	0.0109061	4.56233	0.529121	0.755141	0.22602	8	1273592	F	I		IGR	opensea	IGR-opensea		rs535749530;rs113046069;rs574851720;rs543793572	0;1;2;13	0.52224	0.761622	0.77413	0.776107	0.752813	0.536003	0.75747	0.764728
cg11238028	-0.183089	0.780299	-33.8351	9.39e-06	0.0109061	4.56229	0.688754	0.871844	0.183089	3	16290242	F	II		IGR	opensea	IGR-opensea		rs189357349	10	0.692433	0.837986	0.867503	0.862661	0.875134	0.685076	0.868553	0.874625
cg03046886	-0.211356	0.739741	-33.8316	9.39e-06	0.0109061	4.56201	0.634063	0.845419	0.211356	1	18869151	F	II		IGR	opensea	IGR-opensea		rs568967130;rs145147133;rs549227391	40;41;43	0.631343	0.851326	0.872688	0.852129	0.851337	0.636783	0.839501	0.86187
cg19911801	-0.199055	0.724758	-33.8122	9.41e-06	0.0109061	4.56049	0.625231	0.824286	0.199055	1	2435632	F	I	PLCH2	Body	island	Body-island	chr1:2435554-2435828	rs559308611;rs113783132;rs569326486	0;16;18	0.631079	0.827547	0.840033	0.85181	0.82394	0.619383	0.824633	0.854788
cg11304866	-0.232204	0.626182	-33.8096	9.42e-06	0.0109061	4.56029	0.51008	0.742284	0.232204	6	44222646	F	II	MIR4647	TSS1500	shelf	TSS1500-shelf	chr6:44224698-44225486	rs142711071;rs573179078	18;40	0.506819	0.745159	0.76468	0.73826	0.74913	0.513341	0.735438	0.748846
cg26516046	-0.17519	0.740433	-33.8045	9.42e-06	0.0109061	4.55989	0.652838	0.828028	0.17519	16	2324699	R	II		IGR	opensea	IGR-opensea				0.652731	0.839581	0.845166	0.836641	0.823572	0.652945	0.832484	0.801207
cg23239407	-0.203522	0.741157	-33.7976	9.43e-06	0.0109061	4.55935	0.639396	0.842918	0.203522	17	40555473	R	II	PTRF	3'UTR	shore	3'UTR-shore	chr17:40556632-40557537	rs531843283	1	0.644844	0.815867	0.825297	0.830805	0.845676	0.633947	0.840159	0.830557
cg22443212	-0.16277	0.634614	-33.7749	9.45e-06	0.0109061	4.55757	0.553229	0.715999	0.16277	17	78253912	R	II	RNF213	Body	opensea	Body-opensea		rs577192942;rs190658929;rs79437938;rs181503291;rs8073256	33;31;3;3;1	0.553437	0.717254	0.780487	0.703743	0.719618	0.553021	0.712381	0.767807
cg11230961	-0.197131	0.736845	-33.7618	9.47e-06	0.0109061	4.55655	0.638279	0.835411	0.197131	1	201648444	R	II	NAV1	Body	opensea	Body-opensea		rs78150137;rs571680226;rs575143926	20;10;10	0.637783	0.789012	0.777673	0.797388	0.841157	0.638775	0.829664	0.794464
cg10505658	-0.250318	0.69568	-33.7134	9.52e-06	0.0109061	4.55274	0.570521	0.820839	0.250318	17	80084571	R	II	CCDC57	Body	shore	Body-shore	chr17:80085040-80085333	rs11651863;rs539335283;rs375714278	34;33;19	0.562147	0.806117	0.831583	0.79728	0.81938	0.578895	0.822298	0.806955
cg14903689	-0.228603	0.707396	-33.712	9.52e-06	0.0109061	4.55263	0.593094	0.821697	0.228603	21	46875218	R	I	COL18A1	TSS1500	shore	TSS1500-shore	chr21:46876168-46876752	rs564126085;rs34336421;rs185132451	38;26;25	0.598009	0.807227	0.809535	0.784343	0.816116	0.588179	0.827278	0.814906
cg20209525	-0.146982	0.822884	-33.699	9.53e-06	0.0109061	4.55161	0.749393	0.896375	0.146982	5	10534968	F	II		IGR	opensea	IGR-opensea		rs144513712	8	0.74716	0.906022	0.89599	0.885853	0.895773	0.751626	0.896977	0.901202
cg08788540	-0.21469	0.775887	-33.6919	9.54e-06	0.0109061	4.55105	0.668542	0.883232	0.21469	4	2249988	R	I	MXD4	3'UTR	opensea	3'UTR-opensea		rs141605759;rs528484344;rs552710536	30;5;4	0.664681	0.862866	0.876719	0.874602	0.888748	0.672404	0.877716	0.887643
cg06517351	-0.216523	0.796003	-33.6808	9.55e-06	0.0109061	4.55017	0.687741	0.904265	0.216523	16	56858343	R	II	NUP93	Body	opensea	Body-opensea		rs559708346;rs116688441	18;1	0.694323	0.884787	0.898714	0.893102	0.90243	0.68116	0.906099	0.911869
cg04591628	-0.137393	0.6393	-33.6386	9.59e-06	0.0109061	4.54684	0.570604	0.707996	0.137393	11	120100875	R	II		IGR	opensea	IGR-opensea		rs146645662;rs573048494;rs148315219;rs580174;rs141524983	50;33;16;10;1	0.571322	0.640601	0.625512	0.661545	0.707293	0.569885	0.7087	0.634591
cg18741699	-0.189367	0.735473	-33.6318	9.6e-06	0.0109061	4.54631	0.640789	0.830157	0.189367	17	38347075	F	II	RAPGEFL1	Body	shore	Body-shore	chr17:38347533-38347765	rs572833215;rs533549270;rs555660696;rs573585776	1;10;16;48	0.645035	0.860051	0.823004	0.814038	0.833446	0.636544	0.826867	0.824886
cg10111469	-0.16685	0.639001	-33.5809	9.65e-06	0.0109061	4.54228	0.555576	0.722426	0.16685	15	82333310	R	II		IGR	shelf	IGR-shelf	chr15:82335472-82339937	rs553912639	2	0.558558	0.722495	0.7253	0.745871	0.725063	0.552595	0.719789	0.722909
cg01782247	-0.148474	0.889814	-33.5656	9.67e-06	0.0109061	4.54107	0.815577	0.964051	0.148474	16	85317807	R	I		IGR	island	IGR-island	chr16:85317749-85318003	rs561098725;rs529887528;rs549852372;rs563602095;rs532265235;rs28660239	51;41;39;33;25;1	0.817808	0.956447	0.958843	0.96179	0.962877	0.813346	0.965225	0.956757
cg16452108	-0.143994	0.657767	-33.5248	9.71e-06	0.0109061	4.53783	0.58577	0.729764	0.143994	11	62162250	R	II		IGR	opensea	IGR-opensea				0.584122	0.746163	0.720168	0.654842	0.731016	0.587419	0.728513	0.6882
cg16913555	-0.23686	0.807082	-33.5196	9.72e-06	0.0109061	4.53741	0.688652	0.925512	0.23686	10	120788464	F	II	NANOS1	TSS1500	opensea	TSS1500-opensea				0.681632	0.929009	0.920612	0.931942	0.921858	0.695671	0.929166	0.928853
cg18409562	-0.182524	0.665384	-33.514	9.73e-06	0.0109061	4.53696	0.574122	0.756646	0.182524	8	144657636	F	II	NAPRT	Body	shelf	Body-shelf	chr8:144659745-144660635	rs143442304;rs147154210;rs139521261;rs149282363;rs144545750;rs199855628;rs148462517	0;1;17;21;22;48;50	0.578451	0.714502	0.737558	0.728753	0.759162	0.569794	0.754131	0.75192
cg20119380	-0.139568	0.698692	-33.499	9.74e-06	0.0109061	4.53577	0.628908	0.768476	0.139568	16	49842975	F	II	ZNF423	Body	opensea	Body-opensea		rs578103142	33	0.63037	0.737059	0.773163	0.761069	0.768119	0.627447	0.768834	0.776971
cg08762484	-0.142325	0.719068	-33.4961	9.75e-06	0.0109061	4.53554	0.647905	0.79023	0.142325	12	125058884	R	II		IGR	opensea	IGR-opensea		rs563508040;rs192768639	46;1	0.64824	0.791391	0.802855	0.787513	0.792085	0.64757	0.788376	0.804105
cg01577045	-0.275655	0.682576	-33.4958	9.75e-06	0.0109061	4.53552	0.544748	0.820403	0.275655	3	126726596	R	II	PLXNA1	Body	opensea	Body-opensea		rs567702525;rs538068469;rs138226536	46;4;1	0.537098	0.800012	0.791592	0.800745	0.826492	0.552398	0.814315	0.790294
cg16840346	-0.173442	0.679989	-33.4763	9.77e-06	0.0109061	4.53396	0.593268	0.76671	0.173442	17	79826817	R	II	ARHGDIA	Body	island	Body-island	chr17:79826700-79827675	rs151042541;rs115573742;rs114505631	40;4;1	0.58901	0.769851	0.768091	0.767638	0.768018	0.597526	0.765402	0.765339
cg16997203	-0.2294	0.159302	-33.4535	9.79e-06	0.0109061	4.53214	0.0446019	0.274002	0.2294	11	44972679	F	I	TP53I11	TSS200	island	TSS200-island	chr11:44971048-44972685	rs568781208	3	0.0495427	0.283915	0.26544	0.271	0.279731	0.0396612	0.268273	0.284716
cg04637518	-0.150594	0.668692	-33.4472	9.8e-06	0.0109061	4.53164	0.593395	0.743989	0.150594	9	134405107	F	II	UCK1	Body	shore	Body-shore	chr9:134404317-134404560	rs551493172;rs569407395;rs184880404	33;34;49	0.593764	0.722591	0.739616	0.730578	0.741246	0.593027	0.746733	0.754467
cg15678817	-0.165723	0.79232	-33.4457	9.8e-06	0.0109061	4.53152	0.709459	0.875182	0.165723	11	64621386	F	II	EHD1	3'UTR	island	3'UTR-island	chr11:64621207-64622246	rs557947963;rs577776566;rs113936495	1;26;27	0.713363	0.828368	0.859709	0.810089	0.875771	0.705554	0.874592	0.849932
cg14282998	-0.140868	0.775391	-33.4394	9.81e-06	0.0109061	4.53102	0.704957	0.845825	0.140868	12	12369905	R	II	LRP6	Body	opensea	Body-opensea		rs146519549;rs185848595	31;2	0.706611	0.830131	0.832562	0.857532	0.846324	0.703304	0.845326	0.825009
cg21683914	-0.18822	0.825716	-33.4276	9.82e-06	0.0109061	4.53007	0.731606	0.919826	0.18822	4	86580345	F	II	ARHGAP24	Body	opensea	Body-opensea		rs543593323	1	0.734234	0.917674	0.909485	0.914981	0.92451	0.728978	0.915142	0.917219
cg25770851	-0.200856	0.739714	-33.4239	9.82e-06	0.0109061	4.52977	0.639286	0.840142	0.200856	22	44733478	R	II		IGR	opensea	IGR-opensea		rs547993300	14	0.640218	0.827712	0.815847	0.820855	0.846154	0.638355	0.83413	0.839841
cg19256813	-0.205355	0.292742	-33.416	9.83e-06	0.0109061	4.52914	0.190064	0.395419	0.205355	12	117627286	R	I	FBXO21	Body	shore	Body-shore	chr12:117627650-117628488	rs7300968;rs563444252	10;2	0.195465	0.379161	0.461643	0.346054	0.398722	0.184663	0.392116	0.439154
cg27163099	-0.1893	0.753344	-33.4018	9.85e-06	0.0109061	4.52801	0.658694	0.847993	0.1893	9	134151909	R	I	FAM78A	TSS200	island	TSS200-island	chr9:134151853-134153015	rs4740427	48	0.653379	0.810894	0.772499	0.823589	0.849165	0.664008	0.846822	0.752921
cg23479070	-0.216907	0.720973	-33.3982	9.85e-06	0.0109061	4.52772	0.61252	0.829427	0.216907	1	32174260	R	II		IGR	opensea	IGR-opensea		rs148350775	37	0.608959	0.83028	0.849183	0.814776	0.835392	0.616081	0.823462	0.851244
cg19330452	-0.221368	0.713081	-33.3897	9.86e-06	0.0109061	4.52704	0.602397	0.823764	0.221368	11	44129528	F	II	EXT2	Body	opensea	Body-opensea		rs143048174;rs376292686;rs143703574;rs112231770;rs147587178	0;17;18;20;30	0.603628	0.886503	0.850926	0.869845	0.816691	0.601165	0.830838	0.869299
cg22108024	0.149704	0.0964439	33.3727	9.88e-06	0.0109061	4.52568	0.171296	0.0215917	-0.149704	1	43613150	R	II	FAM183A	TSS1500	shore	TSS1500-shore	chr1:43613488-43613842			0.1711	0.137724	0.172323	0.0445421	0.0188812	0.171492	0.0243023	0.0468086
cg15848008	-0.141455	0.746196	-33.3622	9.89e-06	0.0109061	4.52483	0.675468	0.816923	0.141455	2	25584613	R	II		IGR	opensea	IGR-opensea		rs10182590;rs538927147;rs529444472;rs544697758	33;22;20;6	0.674562	0.823102	0.818463	0.755563	0.818533	0.676374	0.815314	0.802949
cg07177860	-0.152529	0.66161	-33.3334	9.92e-06	0.0109061	4.52253	0.585345	0.737875	0.152529	2	26402318	R	II	FAM59B	Body	shore	Body-shore	chr2:26401695-26402099	rs543901501	30	0.585458	0.710858	0.701602	0.728742	0.740855	0.585233	0.734894	0.691619
cg16205352	-0.183813	0.67729	-33.3223	9.93e-06	0.0109061	4.52163	0.585384	0.769196	0.183813	12	49688176	F	II	PRPH	TSS1500	shore	TSS1500-shore	chr12:49688873-49691360	rs534032684	42	0.589085	0.743241	0.727236	0.753029	0.765621	0.581682	0.772772	0.718007
cg18062964	-0.181129	0.756077	-33.3187	9.94e-06	0.0109061	4.52134	0.665513	0.846642	0.181129	17	47655469	R	II	NXPH3	Body	shore	Body-shore	chr17:47653211-47654369	rs571718720	1	0.66151	0.861926	0.839452	0.870222	0.849615	0.669515	0.843669	0.856491
cg05188837	-0.192699	0.790699	-33.2762	9.99e-06	0.0109061	4.51792	0.694349	0.887048	0.192699	16	87605249	F	II		IGR	opensea	IGR-opensea		rs545114890;rs149617117;rs575879441	1;37;50	0.692238	0.878535	0.86989	0.853038	0.892319	0.69646	0.881777	0.858315
cg17464787	-0.146384	0.784006	-33.2689	9.99e-06	0.0109061	4.51733	0.710814	0.857198	0.146384	11	111050536	F	II		IGR	opensea	IGR-opensea		rs12418032;rs551336517	25;35	0.713257	0.825738	0.804741	0.824451	0.857223	0.70837	0.857173	0.836007
cg07093628	-0.15241	0.790007	-33.2474	1e-05	0.0109061	4.51559	0.713802	0.866212	0.15241	16	75139104	R	II	ZNRF1	Body	opensea	Body-opensea				0.716566	0.840552	0.854133	0.866196	0.865029	0.711038	0.867394	0.847104
cg04230438	-0.162632	0.460139	-33.2383	1e-05	0.0109061	4.51486	0.378823	0.541455	0.162632	5	672357	F	II	TPPP	Body	shelf	Body-shelf	chr5:667947-668589	rs547848686;rs181351416;rs369916	4;50;51	0.375086	0.531294	0.597953	0.540642	0.542159	0.38256	0.540752	0.619505
cg10653480	-0.138472	0.68578	-33.2381	1e-05	0.0109061	4.51484	0.616543	0.755016	0.138472	7	76962052	F	II	GSAP	Body	opensea	Body-opensea		rs572905056	7	0.615329	0.72726	0.766199	0.629569	0.754129	0.617757	0.755902	0.73616
cg00241745	-0.14612	0.383066	-33.2321	1e-05	0.0109061	4.51436	0.310006	0.456126	0.14612	10	567945	F	II	DIP2C	Body	opensea	Body-opensea		rs368395438	36	0.311054	0.424359	0.41684	0.401749	0.453929	0.308958	0.458322	0.408896
cg25974422	-0.162872	0.661424	-33.2246	1e-05	0.0109061	4.51375	0.579988	0.742861	0.162872	19	4923475	R	II	UHRF1	Body	opensea	Body-opensea		rs568583294	39	0.57672	0.730572	0.744123	0.712962	0.740874	0.583257	0.744847	0.761113
cg08843537	-0.172696	0.877869	-33.2102	1.01e-05	0.0109061	4.51259	0.791521	0.964217	0.172696	1	914382	F	I	C1orf170	Body	shore	Body-shore	chr1:912869-913153	rs567468943;rs536503119	14;32	0.788665	0.96253	0.962278	0.966732	0.960746	0.794377	0.967688	0.957058
cg26549480	-0.145118	0.668686	-33.2083	1.01e-05	0.0109061	4.51243	0.596127	0.741245	0.145118	8	22706063	F	II	PEBP4	Body	opensea	Body-opensea				0.593953	0.723506	0.717951	0.71088	0.742115	0.598301	0.740374	0.720351
cg00288957	-0.158577	0.479614	-33.2067	1.01e-05	0.0109061	4.5123	0.400325	0.558902	0.158577	15	65203541	R	II	ANKDD1A	TSS1500	shore	TSS1500-shore	chr15:65203730-65204392	rs137868446;rs576553799;rs533933047	24;14;3	0.402606	0.54939	0.495727	0.542987	0.556227	0.398045	0.561578	0.443633
cg18767058	-0.15354	0.593966	-33.2066	1.01e-05	0.0109061	4.5123	0.517196	0.670736	0.15354	5	139128131	R	II		IGR	shore	IGR-shore	chr5:139125902-139127711	rs529257477	29	0.514163	0.644726	0.66878	0.628562	0.671457	0.520228	0.670016	0.66823
cg24104237	-0.21346	0.364303	-33.1778	1.01e-05	0.0109061	4.50997	0.257573	0.471033	0.21346	3	45649408	R	II	LIMD1	Body	opensea	Body-opensea		rs182433032;rs565008049;rs534515423	12;3;1	0.255929	0.452986	0.514803	0.448463	0.477674	0.259217	0.464393	0.581855
cg12344602	-0.13711	0.735319	-33.1774	1.01e-05	0.0109061	4.50993	0.666764	0.803874	0.13711	3	13497035	R	II		IGR	opensea	IGR-opensea		rs529205974	12	0.666181	0.790917	0.821259	0.816985	0.80506	0.667347	0.802689	0.825233
cg13148921	-0.173755	0.617189	-33.1773	1.01e-05	0.0109061	4.50992	0.530311	0.704066	0.173755	15	80853140	R	II	ARNT2	Body	opensea	Body-opensea		rs563190564	29	0.525917	0.661605	0.659366	0.681052	0.705336	0.534706	0.702796	0.668465
cg05355311	-0.153288	0.737501	-33.1398	1.01e-05	0.0109061	4.50688	0.660857	0.814144	0.153288	22	50629224	R	II	TRABD	5'UTR	island	5'UTR-island	chr22:50628949-50629249	rs376088202;rs115634347;rs563523563	16;3;2	0.657736	0.762634	0.739951	0.732196	0.814176	0.663978	0.814113	0.767663
cg03306306	-0.138722	0.829183	-33.1346	1.01e-05	0.0109061	4.50646	0.759823	0.898544	0.138722	14	104467734	R	II	TDRD9	Body	opensea	Body-opensea		rs542811992	22	0.758704	0.882025	0.888617	0.899461	0.899696	0.760941	0.897393	0.874614
cg03115530	-0.174298	0.773399	-33.1234	1.02e-05	0.0109061	4.50555	0.68625	0.860548	0.174298	19	1958359	R	II	CSNK1G2	5'UTR	shore	5'UTR-shore	chr19:1957774-1958038	rs566461630;rs567542084;rs533820908	25;8;4	0.690273	0.84384	0.873493	0.846002	0.858263	0.682227	0.862833	0.888555
cg06107159	-0.152779	0.821236	-33.1207	1.02e-05	0.0109061	4.50533	0.744846	0.897625	0.152779	2	128432243	F	II	LIMS2	Body	island	Body-island	chr2:128432194-128432743	rs149628621;rs571568582;rs530385180	0;19;30	0.742161	0.869062	0.87308	0.888817	0.899147	0.747532	0.896104	0.863781
cg05231480	-0.288841	0.556434	-33.1159	1.02e-05	0.0109061	4.50494	0.412013	0.700855	0.288841	19	49170277	R	I	SEC1	Body	shelf	Body-shelf	chr19:49173600-49173806			0.422542	0.806936	0.735154	0.7383	0.701313	0.401484	0.700397	0.744746
cg11145399	-0.139372	0.480489	-33.1031	1.02e-05	0.0109061	4.50389	0.410803	0.550176	0.139372	1	224034478	R	II	TP53BP2	TSS1500	shore	TSS1500-shore	chr1:224033085-224034263			0.409155	0.553775	0.526512	0.545373	0.550653	0.412452	0.549698	0.527089
cg26161966	-0.155626	0.786675	-33.0936	1.02e-05	0.0109061	4.50312	0.708862	0.864488	0.155626	22	50914023	F	II	SBF1	TSS1500	shore	TSS1500-shore	chr22:50912550-50913857	rs145431226;rs187565138	29;39	0.711782	0.851491	0.854756	0.858792	0.866085	0.705942	0.862891	0.847256
cg12975470	-0.236882	0.750606	-33.0864	1.02e-05	0.0109061	4.50253	0.632165	0.869047	0.236882	7	1533824	F	II	INTS1	Body	shore	Body-shore	chr7:1535617-1536099	rs189625648;rs732492	18;42	0.638094	0.838013	0.86265	0.850229	0.874517	0.626236	0.863576	0.860062
cg19499844	-0.136646	0.414535	-33.0779	1.02e-05	0.0109061	4.50184	0.346212	0.482859	0.136646	10	112411456	F	II	RBM20	Body	opensea	Body-opensea		rs574666900;rs6585005	1;16	0.34693	0.445553	0.537173	0.427172	0.481761	0.345494	0.483956	0.528171
cg19743522	-0.178339	0.418614	-33.0369	1.03e-05	0.0109061	4.4985	0.329445	0.507784	0.178339	12	113495566	R	I	DTX1	TSS200	shore	TSS200-shore	chr12:113494389-113495534	rs141693840;rs546652296;rs568139241;rs182414225	27;3;2;1	0.324739	0.453833	0.427725	0.459508	0.509182	0.33415	0.506385	0.423698
cg02237208	-0.135169	0.797255	-33.0336	1.03e-05	0.0109061	4.49823	0.729671	0.86484	0.135169	1	2250525	F	I		IGR	shore	IGR-shore	chr1:2249315-2249634	rs539819720	5	0.730315	0.843732	0.867213	0.8523	0.863998	0.729027	0.865682	0.868555
cg14692131	-0.157415	0.659076	-33.0331	1.03e-05	0.0109061	4.49819	0.580368	0.737783	0.157415	1	46035685	F	II	AKR1A1	3'UTR	opensea	3'UTR-opensea				0.577582	0.720249	0.737633	0.733685	0.735682	0.583154	0.739885	0.753531
cg23581941	-0.135657	0.829953	-33.0325	1.03e-05	0.0109061	4.49814	0.762124	0.897781	0.135657	5	176872317	R	II	PRR7	TSS1500	shore	TSS1500-shore	chr5:176873349-176874737	rs139223668	1	0.761166	0.897	0.877867	0.87503	0.897123	0.763082	0.898439	0.895066
cg02270170	-0.19873	0.780484	-32.9546	1.04e-05	0.0109061	4.49176	0.681119	0.879848	0.19873	11	94884875	R	II		IGR	shore	IGR-shore	chr11:94883335-94883565			0.687227	0.873661	0.886678	0.873793	0.879432	0.675011	0.880265	0.887445
cg18449052	-0.219815	0.641719	-32.9422	1.04e-05	0.0109061	4.49074	0.531811	0.751626	0.219815	7	150820714	R	II	AGAP3	3'UTR	island	3'UTR-island	chr7:150819919-150820764			0.533576	0.741557	0.792236	0.773189	0.744591	0.530047	0.758661	0.813371
cg03908526	-0.165989	0.797438	-32.9375	1.04e-05	0.0109061	4.49035	0.714443	0.880433	0.165989	17	77955167	F	II	TBC1D16	Body	shore	Body-shore	chr17:77955491-77955693	rs551752244;rs570092764	23;32	0.711101	0.89506	0.850079	0.836198	0.882879	0.717786	0.877986	0.864198
cg11361714	-0.151251	0.698718	-32.9133	1.04e-05	0.0109061	4.48836	0.623093	0.774344	0.151251	13	100105566	R	II		IGR	opensea	IGR-opensea		rs145454012;rs529221151	47;1	0.620609	0.81152	0.807825	0.790005	0.776094	0.625576	0.772594	0.843292
cg18283385	-0.133516	0.777283	-32.9056	1.04e-05	0.0109061	4.48773	0.710525	0.844041	0.133516	5	176936055	R	II	DOK3	Body	opensea	Body-opensea				0.709804	0.822838	0.825283	0.807274	0.844334	0.711246	0.843748	0.827038
cg07442405	-0.133889	0.763312	-32.8892	1.04e-05	0.0109061	4.48638	0.696367	0.830256	0.133889	9	130726125	F	II	FAM102A	Body	opensea	Body-opensea		rs575557686	33	0.697061	0.842228	0.838616	0.833828	0.830826	0.695673	0.829686	0.842692
cg04813119	-0.140758	0.686922	-32.8726	1.04e-05	0.0109061	4.48501	0.616543	0.757301	0.140758	17	75181254	F	II	SEC14L1	Body	opensea	Body-opensea		rs540919317;rs145469179	0;9	0.614526	0.776733	0.754634	0.769991	0.757227	0.61856	0.757375	0.765565
cg19277007	-0.171059	0.542492	-32.8589	1.05e-05	0.0109061	4.48388	0.456962	0.628021	0.171059	8	8193872	R	II	SGK223	Body	opensea	Body-opensea		rs537495696	2	0.459625	0.608798	0.633799	0.654365	0.631658	0.4543	0.624384	0.607225
cg09257751	-0.144875	0.74613	-32.8581	1.05e-05	0.0109061	4.48381	0.673692	0.818567	0.144875	20	33856987	R	II	MMP24	Body	opensea	Body-opensea				0.674428	0.810872	0.827225	0.828381	0.816205	0.672957	0.82093	0.827198
cg01527638	-0.15426	0.741065	-32.8443	1.05e-05	0.0109061	4.48267	0.663936	0.818195	0.15426	19	19409467	F	II	SUGP1	Body	opensea	Body-opensea				0.66501	0.78018	0.781322	0.795546	0.821329	0.662861	0.815062	0.798765
cg16728315	-0.222772	0.245777	-32.8425	1.05e-05	0.0109061	4.48252	0.134391	0.357163	0.222772	12	49485857	F	I	DHH	Body	island	Body-island	chr12:49485766-49485977	rs556205565	15	0.128657	0.342984	0.336502	0.29582	0.352422	0.140125	0.361903	0.350502
cg21719344	-0.153911	0.755037	-32.8367	1.05e-05	0.0109061	4.48205	0.678082	0.831993	0.153911	6	30647128	F	I	KIAA1949	Body	opensea	Body-opensea				0.680608	0.838634	0.841247	0.810272	0.82989	0.675555	0.834096	0.850038
cg05947357	-0.195067	0.626989	-32.8339	1.05e-05	0.0109061	4.48182	0.529455	0.724523	0.195067	11	120703894	R	II	GRIK4	Body	opensea	Body-opensea		rs575913053;rs543524838	46;12	0.525077	0.734916	0.713045	0.695217	0.728565	0.533833	0.720481	0.723605
cg14857206	-0.151962	0.826234	-32.8188	1.05e-05	0.0109061	4.48057	0.750253	0.902215	0.151962	1	154552333	R	II	CHRNB2	3'UTR	opensea	3'UTR-opensea		rs200269196	31	0.753206	0.896299	0.902587	0.866313	0.903267	0.7473	0.901163	0.890292
cg17418138	-0.145623	0.56946	-32.8001	1.05e-05	0.0109061	4.47902	0.496648	0.642271	0.145623	8	144600955	F	II	ZC3H3	Body	shore	Body-shore	chr8:144601691-144601895	rs562326451;rs577895383;rs73715650	18;20;42	0.494552	0.60482	0.622623	0.600155	0.640778	0.498744	0.643764	0.650143
cg00661320	-0.140028	0.703229	-32.7847	1.06e-05	0.0109061	4.47775	0.633215	0.773243	0.140028	10	73848825	F	I	SPOCK2	TSS200	shore	TSS200-shore	chr10:73846806-73848233	rs543028852;rs561757213;rs143142519;rs16929657;rs559624066;rs75029863;rs551993763	25;27;28;29;36;40;42	0.633217	0.743941	0.805153	0.725865	0.775219	0.633213	0.771268	0.80613
cg03112145	-0.164304	0.653017	-32.7809	1.06e-05	0.0109061	4.47743	0.570865	0.735168	0.164304	1	155106882	F	II	EFNA1	3'UTR	shore	3'UTR-shore	chr1:155108007-155108611	rs572423902;rs185165544	28;32	0.571373	0.7216	0.736492	0.723902	0.73112	0.570357	0.739217	0.754244
cg24436863	-0.166381	0.80838	-32.7655	1.06e-05	0.0109061	4.47616	0.725189	0.89157	0.166381	11	71720390	R	II	NUMA1	Body	opensea	Body-opensea		rs199899150;rs201665542	11;1	0.726468	0.88348	0.89806	0.881161	0.8956	0.72391	0.88754	0.896023
cg00778807	-0.234225	0.696345	-32.7459	1.06e-05	0.0109061	4.47453	0.579233	0.813458	0.234225	1	43524347	R	I		IGR	opensea	IGR-opensea		rs554166554;rs567687736;rs536914249;rs556803539	44;42;38;32	0.585263	0.79031	0.808959	0.772764	0.8188	0.573203	0.808115	0.772926
cg11575089	-0.132964	0.420696	-32.7225	1.06e-05	0.0109061	4.47258	0.354214	0.487178	0.132964	1	155107462	R	II	SLC50A1	TSS1500	shore	TSS1500-shore	chr1:155108007-155108611	rs188263523;rs550458654	43;15	0.354001	0.47799	0.497273	0.48577	0.487983	0.354427	0.486373	0.5194
cg08875783	-0.134207	0.82084	-32.707	1.06e-05	0.0109061	4.4713	0.753736	0.887943	0.134207	17	74016584	F	II	EVPL	Body	shore	Body-shore	chr17:74017769-74018658	rs80063609;rs191749316;rs183879843	3;14;15	0.752717	0.878987	0.885094	0.871524	0.888451	0.754756	0.887435	0.909431
cg08821702	-0.135253	0.769223	-32.6987	1.07e-05	0.0109061	4.4706	0.701597	0.83685	0.135253	16	30371677	R	II	TBC1D10B	Body	opensea	Body-opensea		rs11642676;rs191832342	24;1	0.702845	0.819356	0.836994	0.83537	0.836355	0.700349	0.837344	0.841676
cg19239104	-0.193974	0.643594	-32.6932	1.07e-05	0.0109061	4.47014	0.546607	0.740581	0.193974	19	5036609	F	I	KDM4B	Body	shore	Body-shore	chr19:5036959-5037220			0.54925	0.700692	0.706267	0.689438	0.735257	0.543965	0.745906	0.690517
cg14010231	-0.176946	0.831116	-32.6914	1.07e-05	0.0109061	4.47	0.742642	0.919589	0.176946	1	1024413	F	II	C1orf159	Body	island	Body-island	chr1:1024075-1024614	rs535777912;rs549318030	21;48	0.737932	0.919493	0.946931	0.919637	0.918108	0.747353	0.92107	0.935542
cg05392527	-0.170603	0.782323	-32.6805	1.07e-05	0.0109061	4.46908	0.697021	0.867624	0.170603	16	68394825	F	II	SMPD3	3'UTR	opensea	3'UTR-opensea		rs192773830;rs547851431;rs150601410;rs139597865	1;7;13;35	0.698868	0.862479	0.859853	0.867231	0.863479	0.695174	0.87177	0.881689
cg15315417	-0.149922	0.690865	-32.6705	1.07e-05	0.0109061	4.46825	0.615903	0.765826	0.149922	3	48486890	R	II	ATRIP	TSS1500	shore	TSS1500-shore	chr3:48487793-48488581			0.616186	0.774515	0.790234	0.785013	0.762819	0.615621	0.768832	0.800192
cg06777265	-0.142465	0.794591	-32.669	1.07e-05	0.0109061	4.46813	0.723359	0.865824	0.142465	8	49748488	F	II		IGR	shore	IGR-shore	chr8:49747395-49747621	rs545279852;rs563143603	1;47	0.721929	0.856439	0.858305	0.829472	0.864009	0.724789	0.867638	0.872138
cg07318808	-0.145853	0.852521	-32.6601	1.07e-05	0.0109061	4.46739	0.779594	0.925447	0.145853	19	1646486	F	II	TCF3	Body	island	Body-island	chr19:1646117-1646713	rs532900820;rs551094024;rs569587988;rs58359903	1;20;32;40	0.780851	0.912674	0.922195	0.896366	0.923108	0.778337	0.927787	0.940742
cg27173717	-0.132869	0.67095	-32.6579	1.07e-05	0.0109061	4.4672	0.604516	0.737384	0.132869	1	40420503	R	II	MFSD2A	TSS1500	island	TSS1500-island	chr1:40420487-40421366	rs553819592	42	0.605091	0.735361	0.76094	0.707819	0.738047	0.60394	0.736722	0.720594
cg20044641	-0.161963	0.746351	-32.656	1.07e-05	0.0109061	4.46704	0.66537	0.827333	0.161963	11	119551662	R	II	PVRL1	Body	opensea	Body-opensea		rs533844622	42	0.663041	0.811343	0.797134	0.820631	0.830535	0.6677	0.824131	0.79786
cg21565410	-0.14325	0.740258	-32.6491	1.07e-05	0.0109061	4.46647	0.668633	0.811882	0.14325	7	73950076	R	II	GTF2IRD1	Body	opensea	Body-opensea		rs147079527;rs180670735	41;1	0.668732	0.807985	0.812569	0.803892	0.814282	0.668534	0.809482	0.81251
cg02006119	-0.137841	0.620346	-32.6458	1.07e-05	0.0109061	4.4662	0.551425	0.689266	0.137841	18	13302729	F	II	LDLRAD4	5'UTR	opensea	5'UTR-opensea				0.55202	0.66113	0.667373	0.663965	0.687599	0.55083	0.690934	0.703591
cg10178130	-0.144784	0.767445	-32.6219	1.07e-05	0.0109061	4.4642	0.695053	0.839837	0.144784	17	40221399	R	II		IGR	shelf	IGR-shelf	chr17:40224379-40224896	rs560017989	39	0.695428	0.83852	0.856051	0.796441	0.842378	0.694679	0.837296	0.84552
cg02331769	-0.146102	0.690432	-32.6095	1.08e-05	0.0109061	4.46316	0.617381	0.763484	0.146102	1	41487940	F	II	SLFNL1	TSS1500	opensea	TSS1500-opensea		rs564380252	23	0.614914	0.741183	0.789361	0.739353	0.764582	0.619849	0.762385	0.765317
cg20916505	-0.137563	0.717376	-32.609	1.08e-05	0.0109061	4.46312	0.648594	0.786157	0.137563	1	229699239	R	II		IGR	opensea	IGR-opensea		rs115997766;rs12086887	33;2	0.65027	0.83079	0.824278	0.785771	0.78564	0.646919	0.786674	0.8058
cg18982295	-0.131968	0.736823	-32.6052	1.08e-05	0.0109061	4.4628	0.670839	0.802807	0.131968	7	102031070	F	II	LOC100630923	Body	opensea	Body-opensea		rs536885111	1	0.670244	0.822247	0.833715	0.799026	0.802491	0.671434	0.803123	0.821954
cg03525385	-0.193814	0.503023	-32.6039	1.08e-05	0.0109061	4.46269	0.406116	0.59993	0.193814	1	112438746	R	I	KCND3	Body	opensea	Body-opensea		rs188825316	29	0.400747	0.609953	0.531852	0.565253	0.602529	0.411485	0.597331	0.544645
cg14122373	-0.229707	0.629032	-32.5673	1.08e-05	0.0109061	4.45962	0.514179	0.743886	0.229707	9	138607307	R	II	KCNT1	Body	shore	Body-shore	chr9:138606403-138606934	rs117278669;rs577326006	37;23	0.520157	0.712998	0.724772	0.759465	0.738733	0.508201	0.749039	0.724859
cg22901017	-0.176074	0.635329	-32.557	1.08e-05	0.0109061	4.45876	0.547292	0.723366	0.176074	1	26026438	F	II	MAN1C1	Body	opensea	Body-opensea		rs559430414;rs528198347	6;17	0.544883	0.701552	0.705975	0.704387	0.719066	0.549701	0.727666	0.693541
cg18715874	-0.13823	0.767112	-32.5482	1.08e-05	0.0109061	4.45802	0.697997	0.836227	0.13823	11	64670107	R	II	MIR6749	TSS200	opensea	TSS200-opensea				0.69647	0.840713	0.853338	0.846526	0.835137	0.699524	0.837317	0.860821
cg13849327	-0.207683	0.741021	-32.4716	1.09e-05	0.0109061	4.45158	0.637179	0.844863	0.207683	4	15459133	R	II		IGR	opensea	IGR-opensea		rs368403773;rs559279134	20;15	0.642611	0.847733	0.858823	0.822092	0.840813	0.631748	0.848912	0.83597
cg03679394	-0.130985	0.826508	-32.4708	1.09e-05	0.0109061	4.45151	0.761016	0.892	0.130985	11	70516997	F	II	SHANK2	Body	opensea	Body-opensea		rs113758757;rs138136368	37;40	0.761508	0.909067	0.899111	0.89255	0.892095	0.760523	0.891906	0.898592
cg25324164	-0.131374	0.701236	-32.464	1.09e-05	0.0109061	4.45094	0.635549	0.766924	0.131374	11	61598330	F	II	FADS2	Body	shore	Body-shore	chr11:61594996-61596710	rs550777853;rs570685056;rs138992814;rs558583132;rs191888198	0;1;26;29;33	0.636115	0.742352	0.74651	0.711646	0.766572	0.634983	0.767275	0.758239
cg18565923	-0.133632	0.735649	-32.4636	1.09e-05	0.0109061	4.45091	0.668833	0.802465	0.133632	6	31720966	R	II	MSH5-SAPCD1	Body	opensea	Body-opensea		rs181053504;rs184336197;rs146718026	11;2;1	0.668073	0.792493	0.82647	0.801887	0.803423	0.669594	0.801507	0.822852
cg03771467	-0.239712	0.641492	-32.4471	1.1e-05	0.0109061	4.44951	0.521636	0.761348	0.239712	9	133820075	F	II		IGR	opensea	IGR-opensea		rs577235546	30	0.515485	0.741887	0.745163	0.720602	0.767127	0.527787	0.755569	0.786816
cg11586960	-0.168306	0.69396	-32.4324	1.1e-05	0.0109061	4.44827	0.609807	0.778113	0.168306	20	49645274	R	II		IGR	opensea	IGR-opensea		rs553676383;rs578254243;rs539194953	26;11;1	0.608823	0.778811	0.790449	0.754647	0.782475	0.610791	0.77375	0.789606
cg21927177	-0.155301	0.861088	-32.4273	1.1e-05	0.0109061	4.44784	0.783437	0.938739	0.155301	14	65172436	F	I	PLEKHG3	5'UTR	shore	5'UTR-shore	chr14:65170876-65172007	rs114638994	43	0.78083	0.927945	0.916983	0.953478	0.941147	0.786045	0.93633	0.918097
cg19705197	-0.242008	0.651312	-32.4221	1.1e-05	0.0109061	4.4474	0.530308	0.772316	0.242008	10	6264090	F	I	PFKFB3	Body	shore	Body-shore	chr10:6262647-6262871	rs2025720;rs555478606;rs573950096	20;22;38	0.535153	0.786233	0.787291	0.774652	0.779377	0.525462	0.765254	0.807215
cg00995152	-0.141081	0.839412	-32.4182	1.1e-05	0.0109061	4.44707	0.768872	0.909953	0.141081	9	124496315	R	II	DAB2IP	Body	shelf	Body-shelf	chr9:124498513-124498962	rs192810479;rs112469583	37;10	0.766721	0.894343	0.905525	0.890022	0.910704	0.771023	0.909201	0.908056
cg09852604	-0.231117	0.753577	-32.4091	1.1e-05	0.0109061	4.4463	0.638018	0.869136	0.231117	1	18711973	F	II		IGR	opensea	IGR-opensea		rs563657604;rs111627183	0;33	0.630019	0.900699	0.895131	0.89327	0.86855	0.646018	0.869722	0.895083
cg01798213	-0.139792	0.837287	-32.4084	1.1e-05	0.0109061	4.44624	0.767391	0.907183	0.139792	9	94668578	R	II	ROR2	Body	opensea	Body-opensea		rs548147607;rs375497749	51;1	0.768813	0.904039	0.917798	0.904573	0.905585	0.765969	0.908781	0.923971
cg02742918	-0.130781	0.467949	-32.4011	1.1e-05	0.0109061	4.44562	0.402558	0.533339	0.130781	X	153284103	F	I	IRAK1	Body	shore	Body-shore	chrX:153284685-153285655			0.402519	0.548731	0.544841	0.522871	0.532805	0.402598	0.533873	0.529367
cg06313497	-0.161431	0.72016	-32.3968	1.1e-05	0.0109061	4.44526	0.639445	0.800876	0.161431	9	139931701	F	II		IGR	opensea	IGR-opensea		rs143010719	0	0.637345	0.792356	0.79758	0.778238	0.797456	0.641545	0.804296	0.816959
cg07977525	-0.15995	0.71449	-32.3955	1.1e-05	0.0109061	4.44515	0.634515	0.794466	0.15995	1	226125105	R	II	LEFTY2	3'UTR	shelf	3'UTR-shelf	chr1:226127112-226127695	rs138605434;rs199559277;rs375696864	5;4;2	0.631484	0.797239	0.792873	0.783091	0.791999	0.637546	0.796932	0.808446
cg00137715	-0.174332	0.679375	-32.3781	1.1e-05	0.0109061	4.44367	0.592209	0.766541	0.174332	4	139949564	F	II	NOCT	Body	opensea	Body-opensea		rs186210503;rs559708438	21;33	0.590915	0.759324	0.792722	0.740994	0.771247	0.593503	0.761836	0.770604
cg16794390	-0.145351	0.770226	-32.3739	1.11e-05	0.0109061	4.44332	0.697551	0.842902	0.145351	17	18148240	F	II	FLII	3'UTR	shelf	3'UTR-shelf	chr17:18150279-18151172	rs11382;rs552089359;rs565835176	34;40;45	0.695067	0.866814	0.845048	0.820457	0.841771	0.700035	0.844033	0.86085
cg26179497	-0.167432	0.6194	-32.3529	1.11e-05	0.0109061	4.44154	0.535684	0.703116	0.167432	5	131335317	R	II	ACSL6	Body	opensea	Body-opensea		rs191924764;rs543384208;rs112766237	47;35;1	0.534056	0.709258	0.67409	0.682602	0.698984	0.537312	0.707248	0.680595
cg01881549	-0.152508	0.680231	-32.3522	1.11e-05	0.0109061	4.44147	0.603977	0.756485	0.152508	2	235914787	R	II	SH3BP4	5'UTR	opensea	5'UTR-opensea		rs113591945;rs78966921	51;15	0.605261	0.723009	0.692105	0.732436	0.753382	0.602693	0.759588	0.711808
cg06152945	-0.182343	0.847945	-32.3344	1.11e-05	0.0109061	4.43997	0.756774	0.939116	0.182343	12	29303219	F	II		IGR	shore	IGR-shore	chr12:29302034-29302954	rs576668537;rs11050082	11;24	0.757858	0.925882	0.936154	0.940827	0.933839	0.75569	0.944394	0.930086
cg21472642	-0.132685	0.861071	-32.2995	1.11e-05	0.0109061	4.43699	0.794728	0.927413	0.132685	7	29233468	R	II	CHN2	TSS1500	shore	TSS1500-shore	chr7:29233704-29235046	rs39050;rs190186788	25;3	0.794855	0.9322	0.933082	0.918424	0.928576	0.794602	0.92625	0.918308
cg08820956	-0.137355	0.665459	-32.2947	1.12e-05	0.0109061	4.43659	0.596782	0.734137	0.137355	1	25893744	R	II	LDLRAP1	3'UTR	opensea	3'UTR-opensea		rs561211719;rs114902249;rs540665421	51;25;2	0.598658	0.739163	0.74373	0.691056	0.73382	0.594906	0.734454	0.714797
cg06785850	-0.18034	0.793155	-32.2811	1.12e-05	0.0109061	4.43543	0.702985	0.883325	0.18034	2	128651091	R	II		IGR	opensea	IGR-opensea		rs570592546;rs142797634;rs147441816;rs562435860	48;47;38;29	0.703712	0.912736	0.903792	0.884886	0.88856	0.702258	0.87809	0.903992
cg11563860	-0.138342	0.736449	-32.2778	1.12e-05	0.0109061	4.43515	0.667278	0.80562	0.138342	3	2141937	F	II	CNTN4	TSS1500	shore	TSS1500-shore	chr3:2140029-2141784	rs569333127	25	0.668897	0.794532	0.763772	0.812187	0.804388	0.665659	0.806852	0.749745
cg12885720	-0.161171	0.683997	-32.2686	1.12e-05	0.0109061	4.43436	0.603411	0.764582	0.161171	8	144662925	F	II	EEF1D	Body	shelf	Body-shelf	chr8:144659745-144660635			0.602112	0.744116	0.783582	0.74265	0.760757	0.604711	0.768408	0.793781
cg09089066	-0.145283	0.800668	-32.2669	1.12e-05	0.0109061	4.43422	0.728027	0.87331	0.145283	14	65207198	F	II	PLEKHG3	Body	shelf	Body-shelf	chr14:65209843-65210089	rs527312472	9	0.726185	0.85075	0.857528	0.850457	0.875377	0.729868	0.871243	0.862258
cg14790391	-0.137521	0.828171	-32.2443	1.12e-05	0.0109061	4.43229	0.75941	0.896931	0.137521	18	456806	F	II	COLEC12	Body	opensea	Body-opensea				0.759295	0.895684	0.906308	0.888243	0.898879	0.759525	0.894984	0.904084
cg10703691	-0.129624	0.708001	-32.2305	1.12e-05	0.0109061	4.43111	0.643189	0.772813	0.129624	1	54951511	R	II		IGR	shelf	IGR-shelf	chr1:54953893-54955287			0.64339	0.754499	0.725848	0.756341	0.772985	0.642988	0.772641	0.744105
cg13751386	-0.131504	0.873995	-32.2199	1.13e-05	0.0109061	4.4302	0.808243	0.939747	0.131504	9	97856033	R	II		IGR	opensea	IGR-opensea				0.807302	0.935647	0.927643	0.922576	0.940032	0.809184	0.939462	0.937156
cg12641165	-0.166639	0.700442	-32.2184	1.13e-05	0.0109061	4.43008	0.617122	0.783762	0.166639	1	3051529	R	II	PRDM16	Body	opensea	Body-opensea		rs562162586	33	0.612919	0.769164	0.796511	0.783536	0.782349	0.621326	0.785175	0.806417
cg03493146	-0.180711	0.407546	-32.2178	1.13e-05	0.0109061	4.43002	0.317191	0.497902	0.180711	7	69062082	R	II		IGR	shore	IGR-shore	chr7:69062374-69065037	rs6949904	25	0.316793	0.49655	0.41598	0.473698	0.503216	0.317588	0.492588	0.389388
cg08198483	-0.195737	0.600113	-32.2154	1.13e-05	0.0109061	4.42982	0.502244	0.697982	0.195737	19	13947212	R	II	MIR24-2	TSS200	shelf	TSS200-shelf	chr19:13944139-13944695	rs549490130;rs564931190;rs139858604	44;22;2	0.496345	0.660459	0.689859	0.669521	0.699907	0.508143	0.696056	0.69952
cg13170492	-0.132537	0.817135	-32.2041	1.13e-05	0.0109061	4.42885	0.750867	0.883404	0.132537	18	46539667	R	II		IGR	opensea	IGR-opensea		rs16950208;rs530403465;rs357892;rs148050189	49;18;17;2	0.751146	0.875318	0.902296	0.885161	0.882218	0.750588	0.88459	0.889235
cg23837109	-0.176349	0.632379	-32.2008	1.13e-05	0.0109061	4.42857	0.544205	0.720553	0.176349	10	75670435	R	II	PLAU	TSS1500	shore	TSS1500-shore	chr10:75670696-75671379	rs527937347;rs552281163	45;4	0.548115	0.683181	0.464852	0.651614	0.723776	0.540294	0.717331	0.473382
cg03301240	-0.134393	0.604642	-32.193	1.13e-05	0.0109061	4.4279	0.537446	0.671839	0.134393	11	47400330	F	II	SPI1	TSS1500	shore	TSS1500-shore	chr11:47399788-47400006			0.536235	0.62579	0.621197	0.625232	0.672801	0.538657	0.670877	0.702082
cg09782889	-0.200892	0.486373	-32.1806	1.13e-05	0.0109061	4.42684	0.385927	0.586819	0.200892	6	31798731	F	II		IGR	shore	IGR-shore	chr6:31795467-31797384	rs554315058	43	0.379597	0.580984	0.579394	0.602705	0.58832	0.392256	0.585318	0.559663
cg02233212	-0.252749	0.697954	-32.171	1.13e-05	0.0109061	4.42602	0.57158	0.824329	0.252749	16	89927656	R	II	SPIRE2	Body	opensea	Body-opensea		rs539070701	16	0.579014	0.808212	0.807095	0.803223	0.829733	0.564145	0.818925	0.805519
cg21817896	-0.134461	0.804014	-32.1571	1.13e-05	0.0109061	4.42483	0.736783	0.871244	0.134461	8	143570842	R	II	BAI1	Body	opensea	Body-opensea		rs566234744;rs370326616;rs113804093;rs567156780;rs111402454	45;23;18;2;1	0.736691	0.871194	0.878907	0.872087	0.869667	0.736875	0.872822	0.882327
cg15953461	-0.216293	0.618591	-32.1538	1.13e-05	0.0109061	4.42454	0.510445	0.726737	0.216293	14	77489763	R	II		IGR	shelf	IGR-shelf	chr14:77491938-77495276	rs187413712;rs55933884;rs147904560;rs182788182	49;38;33;22	0.517278	0.753515	0.733872	0.727095	0.724043	0.503612	0.729431	0.749954
cg08708079	-0.139589	0.825486	-32.1486	1.13e-05	0.0109061	4.42409	0.755692	0.895281	0.139589	20	3762422	F	II	SPEF1	TSS1500	shelf	TSS1500-shelf	chr20:3766343-3767636	rs567511367;rs114621886	1;44	0.756471	0.859573	0.896424	0.879167	0.893177	0.754912	0.897385	0.882763
cg17242664	-0.153397	0.734293	-32.1212	1.14e-05	0.0109061	4.42173	0.657595	0.810992	0.153397	4	5710761	F	II	EVC2	5'UTR	shore	5'UTR-shore	chr4:5709985-5710495	rs189818555;rs374249779;rs368086963;rs12501367	6;20;21;49	0.655064	0.78699	0.82988	0.789045	0.808552	0.660125	0.813432	0.807702
cg17145190	-0.207089	0.690014	-32.1071	1.14e-05	0.0109061	4.42053	0.586469	0.793559	0.207089	19	13197029	F	II	NFIX	Body	shore	Body-shore	chr19:13198699-13198999	rs546056180	22	0.58045	0.779124	0.764054	0.77868	0.796869	0.592488	0.790248	0.797862
cg20364660	-0.152261	0.347885	-32.1048	1.14e-05	0.0109061	4.42033	0.271755	0.424016	0.152261	11	110301606	F	II	FDX1	Body	shore	Body-shore	chr11:110300574-110301334	rs117633485	33	0.269946	0.389426	0.415473	0.371433	0.421099	0.273564	0.426932	0.409026
cg05170205	-0.189365	0.731898	-32.0886	1.14e-05	0.0109061	4.41893	0.637215	0.82658	0.189365	2	149318373	R	II		IGR	opensea	IGR-opensea				0.6364	0.836998	0.838739	0.787696	0.820752	0.638031	0.832408	0.826011
cg24592027	-0.139571	0.237377	-32.083	1.14e-05	0.0109061	4.41845	0.167591	0.307162	0.139571	11	20182575	R	II	DBX1	TSS1500	shore	TSS1500-shore	chr11:20184570-20185497			0.165515	0.297648	0.251739	0.280153	0.306237	0.169667	0.308088	0.251963
cg15891603	-0.201707	0.756573	-32.051	1.15e-05	0.0109061	4.41569	0.65572	0.857427	0.201707	9	96394134	F	II	PHF2	Body	opensea	Body-opensea		rs181255307;rs540215916	0;36	0.659947	0.851269	0.857225	0.82754	0.852365	0.651494	0.862489	0.866416
cg07464248	-0.180216	0.767695	-32.049	1.15e-05	0.0109061	4.41551	0.677587	0.857803	0.180216	13	114204079	F	II	TMCO3	3'UTR	shore	3'UTR-shore	chr13:114202596-114202862	rs530517682;rs184333178;rs567256515	10;42;43	0.678794	0.836036	0.810835	0.830273	0.863021	0.676379	0.852584	0.864401
cg16274762	-0.129829	0.55101	-32.0288	1.15e-05	0.0109061	4.41377	0.486095	0.615924	0.129829	11	1481779	R	II	BRSK2	Body	island	Body-island	chr11:1481778-1482644			0.486675	0.60129	0.631976	0.583821	0.615467	0.485515	0.616381	0.656087
cg25734279	-0.132867	0.543484	-32.0019	1.15e-05	0.0109061	4.41145	0.477051	0.609917	0.132867	3	184055123	R	II	FAM131A	5'UTR	shore	5'UTR-shore	chr3:184056419-184056671	rs559764966	40	0.476999	0.576779	0.557253	0.584293	0.611344	0.477102	0.60849	0.560708
cg19553402	-0.156983	0.771838	-32.001	1.15e-05	0.0109061	4.41136	0.693347	0.85033	0.156983	22	50747014	F	II	PLXNB2	TSS1500	shore	TSS1500-shore	chr22:50745415-50746125	rs182964847;rs78955443	43;44	0.697168	0.862459	0.832901	0.824603	0.850033	0.689526	0.850627	0.842298
cg13666267	-0.170581	0.725947	-31.9982	1.15e-05	0.0109061	4.41113	0.640657	0.811238	0.170581	2	232317487	F	II		IGR	opensea	IGR-opensea		rs184313487;rs143651604	18;30	0.638207	0.825637	0.839275	0.830047	0.815331	0.643106	0.807144	0.844256
cg24040155	-0.143701	0.757329	-31.9653	1.16e-05	0.0109061	4.40827	0.685478	0.82918	0.143701	11	68200735	F	II	LRP5	Body	shore	Body-shore	chr11:68201118-68201321	rs113276345	34	0.687515	0.842574	0.86284	0.853836	0.831024	0.683442	0.827336	0.844765
cg15796200	-0.144251	0.542045	-31.9556	1.16e-05	0.0109061	4.40743	0.46992	0.61417	0.144251	3	63953884	F	II	ATXN7	Body	opensea	Body-opensea		rs572772210	19	0.472601	0.605504	0.603844	0.602217	0.613354	0.467238	0.614987	0.628173
cg16166559	-0.167362	0.640348	-31.9535	1.16e-05	0.0109061	4.40724	0.556668	0.724029	0.167362	22	45072588	R	II	PRR5	5'UTR	opensea	5'UTR-opensea				0.553723	0.759903	0.664712	0.681872	0.727531	0.559613	0.720528	0.667836
cg13601517	-0.183175	0.614539	-31.9284	1.16e-05	0.0109061	4.40506	0.522951	0.706126	0.183175	9	136374564	F	II		IGR	opensea	IGR-opensea		rs148960758;rs371976415;rs561889013	29;35;46	0.517405	0.712159	0.793618	0.684737	0.705548	0.528497	0.706704	0.766858
cg07396237	-0.130987	0.78765	-31.9233	1.16e-05	0.0109061	4.40462	0.722157	0.853144	0.130987	9	131392063	R	II	MIR1268A	Body	opensea	Body-opensea		rs552462646	31	0.723267	0.846903	0.842863	0.857357	0.852893	0.721047	0.853394	0.851564
cg00639656	-0.137149	0.668424	-31.9092	1.17e-05	0.0109061	4.40339	0.59985	0.736998	0.137149	17	27050360	F	II	SNORD42A	TSS200	shelf	TSS200-shelf	chr17:27052941-27054084	rs576878854;rs570494947	30;33	0.601426	0.742114	0.729949	0.750738	0.73564	0.598273	0.738357	0.751744
cg05835439	-0.139949	0.790236	-31.9057	1.17e-05	0.0109061	4.4031	0.720262	0.860211	0.139949	17	68164127	F	II	KCNJ2-AS1	Body	shore	Body-shore	chr17:68164913-68165720	rs571947916;rs148002301;rs183341967	7;14;27	0.71941	0.861518	0.85464	0.822139	0.857969	0.721113	0.862453	0.841948
cg10695700	-0.151829	0.766115	-31.8961	1.17e-05	0.0109061	4.40226	0.6902	0.84203	0.151829	6	163295592	R	II	PACRG	Body	opensea	Body-opensea				0.688954	0.862313	0.851583	0.874931	0.845275	0.691447	0.838784	0.837652
cg13643613	-0.174464	0.153543	-31.8745	1.17e-05	0.0109061	4.40037	0.066311	0.240775	0.174464	7	112092431	F	I	IFRD1	1stExon	shore	1stExon-shore	chr7:112090122-112091412	rs551790880	0	0.0641613	0.234675	0.267268	0.183362	0.236193	0.0684608	0.245357	0.272066
cg18619067	-0.142583	0.566183	-31.8524	1.17e-05	0.0109061	4.39844	0.494892	0.637475	0.142583	6	34078522	F	II	GRM4	1stExon	opensea	1stExon-opensea		rs535357301	34	0.494349	0.611657	0.605196	0.604901	0.634842	0.495435	0.640108	0.623947
cg08635930	-0.133199	0.795412	-31.8463	1.17e-05	0.0109061	4.39791	0.728813	0.862012	0.133199	9	133986751	R	II	AIF1L	Body	opensea	Body-opensea		rs544708307;rs115295320;rs530272215	50;13;7	0.72875	0.844082	0.840926	0.865788	0.860428	0.728876	0.863597	0.854983
cg26292442	-0.179085	0.74215	-31.8275	1.18e-05	0.0109061	4.39627	0.652607	0.831692	0.179085	19	10693912	F	II	AP1M2	Body	shore	Body-shore	chr19:10691835-10692057	rs527712563;rs4024546	6;31	0.657943	0.84016	0.847188	0.826324	0.832237	0.647272	0.831147	0.839657
cg14708628	-0.147164	0.267036	-31.8248	1.18e-05	0.0109061	4.39603	0.193454	0.340618	0.147164	1	175712971	R	II	TNR	TSS1500	opensea	TSS1500-opensea				0.194526	0.337192	0.353283	0.306338	0.33769	0.192383	0.343546	0.358881
cg14754427	-0.172949	0.332193	-31.8233	1.18e-05	0.0109061	4.3959	0.245718	0.418667	0.172949	12	16135308	F	II	DERA	Body	opensea	Body-opensea		rs376916329;rs528639743;rs546728289	1;6;42	0.244033	0.406313	0.495629	0.406378	0.413978	0.247403	0.423356	0.480803
cg20034120	-0.12929	0.780885	-31.8163	1.18e-05	0.0109061	4.39529	0.71624	0.84553	0.12929	1	16102224	F	II	FBLIM1	Body	opensea	Body-opensea		rs182362675;rs570232213	0;39	0.716551	0.83856	0.842503	0.832297	0.846306	0.715929	0.844755	0.834059
cg21505886	-0.173664	0.511387	-31.8107	1.18e-05	0.0109061	4.3948	0.424555	0.598219	0.173664	4	1724428	F	II	TMEM129	TSS1500	shore	TSS1500-shore	chr4:1722179-1723850	rs566272187;rs538433030;rs558360788	1;22;23	0.426461	0.579511	0.600667	0.580571	0.593561	0.422648	0.602876	0.608747
cg02950536	-0.144201	0.730952	-31.81	1.18e-05	0.0109061	4.39474	0.658851	0.803052	0.144201	2	99221433	R	II	COA5	Body	shelf	Body-shelf	chr2:99224681-99225322	rs151155385;rs116533388;rs544237961	44;37;2	0.661564	0.810977	0.817394	0.788708	0.803956	0.656138	0.802149	0.808138
cg17002133	-0.274869	0.642043	-31.7859	1.18e-05	0.0109061	4.39263	0.504608	0.779478	0.274869	3	126374351	R	II	TXNRD3	TSS1500	shore	TSS1500-shore	chr3:126373571-126374142			0.51442	0.800219	0.775943	0.772771	0.775957	0.494797	0.782999	0.749938
cg22347161	-0.165449	0.630627	-31.782	1.18e-05	0.0109061	4.39229	0.547903	0.713352	0.165449	11	73041844	F	II	ARHGEF17	Body	opensea	Body-opensea		rs367806459;rs574224678;rs533715255	6;8;22	0.551082	0.709704	0.693001	0.709981	0.710157	0.544723	0.716546	0.737023
cg10737978	-0.168445	0.710666	-31.7795	1.18e-05	0.0109061	4.39207	0.626444	0.794888	0.168445	10	133998621	F	II		IGR	shore	IGR-shore	chr10:133998912-134001500	rs568415448;rs146936350	5;29	0.630362	0.754724	0.772502	0.761992	0.79228	0.622526	0.797497	0.774798
cg26889659	-0.194644	0.245607	-31.7751	1.18e-05	0.0109061	4.39168	0.148285	0.342929	0.194644	6	684090	F	I	EXOC2	5'UTR	opensea	5'UTR-opensea		rs193059185;rs144804504	33;34	0.143251	0.27537	0.37717	0.243422	0.339149	0.153319	0.346709	0.3139
cg13896879	-0.128294	0.35824	-31.7735	1.18e-05	0.0109061	4.39154	0.294093	0.422387	0.128294	1	150785718	F	II	ARNT	Body	opensea	Body-opensea		rs200025645;rs73010816	17;29	0.294629	0.406515	0.450673	0.426219	0.422532	0.293556	0.422241	0.462487
cg13319835	-0.146127	0.648688	-31.7725	1.18e-05	0.0109061	4.39145	0.575624	0.721751	0.146127	1	156372308	F	II		IGR	opensea	IGR-opensea		rs372384615;rs147378289	0;20	0.578603	0.740542	0.767601	0.739551	0.722398	0.572645	0.721104	0.774154
cg26773131	-0.190274	0.557657	-31.7718	1.18e-05	0.0109061	4.39139	0.462521	0.652794	0.190274	19	789169	R	II		IGR	opensea	IGR-opensea		rs149548684;rs144093390	50;29	0.466953	0.643545	0.613774	0.626339	0.656907	0.458089	0.648681	0.612889
cg21316772	-0.322364	0.687955	-31.7696	1.19e-05	0.0109061	4.3912	0.526773	0.849138	0.322364	9	33167933	F	II	B4GALT1	TSS1500	island	TSS1500-island	chr9:33166700-33167934	rs537124731;rs557005320	7;25	0.515317	0.836753	0.846088	0.826772	0.854581	0.53823	0.843694	0.805999
cg16946073	-0.194865	0.649535	-31.7629	1.19e-05	0.0109061	4.39061	0.552102	0.746968	0.194865	18	74846035	F	II	MBP	TSS1500	shore	TSS1500-shore	chr18:74843360-74845426	rs567881936;rs536912453;rs112885095;rs550483035	6;19;25;28	0.545802	0.712684	0.73312	0.713885	0.747344	0.558403	0.746592	0.729713
cg04783764	-0.191318	0.675512	-31.7586	1.19e-05	0.0109061	4.39023	0.579853	0.771171	0.191318	2	230845423	F	II	FBXO36	Body	opensea	Body-opensea		rs541930905;rs75516638	10;30	0.582909	0.754233	0.717394	0.740272	0.765879	0.576797	0.776463	0.706691
cg21464206	-0.240308	0.393278	-31.757	1.19e-05	0.0109061	4.39009	0.273124	0.513432	0.240308	2	113448586	F	II		IGR	opensea	IGR-opensea		rs116557538	7	0.266206	0.504411	0.549638	0.513807	0.508108	0.280042	0.518756	0.551385
cg11100126	-0.165735	0.791517	-31.7556	1.19e-05	0.0109061	4.38997	0.708649	0.874384	0.165735	15	32404303	F	II	CHRNA7	Body	opensea	Body-opensea		rs558996708;rs75599783;rs187555054	0;18;32	0.709022	0.879143	0.849912	0.855067	0.878905	0.708277	0.869864	0.866088
cg21026396	-0.145985	0.771531	-31.7544	1.19e-05	0.0109061	4.38987	0.698538	0.844523	0.145985	15	63341700	F	II	TPM1	Body	shore	Body-shore	chr15:63340256-63341464	rs140301012;rs28609950;rs189627995	46;49;51	0.697605	0.858869	0.842212	0.859252	0.841626	0.699471	0.84742	0.848976
cg27542828	-0.155118	0.658785	-31.7544	1.19e-05	0.0109061	4.38986	0.581226	0.736344	0.155118	7	100171617	F	II	SAP25	TSS1500	island	TSS1500-island	chr7:100171148-100172286	rs566462396;rs112460186	11;41	0.577768	0.733503	0.71156	0.717846	0.73788	0.584684	0.734808	0.716698
cg14922738	-0.13172	0.714795	-31.7372	1.19e-05	0.0109061	4.38836	0.648935	0.780655	0.13172	22	45335216	F	II	PHF21B	Body	opensea	Body-opensea		rs181606425	1	0.650054	0.775487	0.806826	0.790346	0.77978	0.647817	0.78153	0.800223
cg25395022	-0.138949	0.74256	-31.729	1.19e-05	0.0109061	4.38763	0.673086	0.812035	0.138949	11	4006261	F	II	STIM1	Body	opensea	Body-opensea		rs145327659;rs118153776	2;34	0.670788	0.805393	0.807718	0.780333	0.812631	0.675383	0.811438	0.835468
cg15774065	-0.156009	0.732641	-31.7202	1.19e-05	0.0109061	4.38686	0.654637	0.810645	0.156009	17	79495320	R	II	FSCN2	TSS200	island	TSS200-island	chr17:79495005-79496291	rs576923485	1	0.656058	0.795191	0.809807	0.79935	0.807054	0.653216	0.814237	0.811584
cg03721978	-0.197896	0.742105	-31.7182	1.19e-05	0.0109061	4.38668	0.643157	0.841053	0.197896	6	33245706	F	II	B3GALT4	1stExon	shore	1stExon-shore	chr6:33244677-33245554	rs113873727	12	0.636659	0.830677	0.830015	0.803473	0.840988	0.649655	0.841118	0.828516
cg15355967	-0.17673	0.781768	-31.702	1.19e-05	0.0109061	4.38525	0.693402	0.870133	0.17673	2	3697542	R	II		IGR	shore	IGR-shore	chr2:3698659-3698875	rs555022040	5	0.698562	0.848744	0.860266	0.865132	0.871164	0.688243	0.869101	0.86585
cg26423824	-0.146609	0.847959	-31.6931	1.2e-05	0.0109061	4.38447	0.774654	0.921263	0.146609	17	25898825	R	II	KSR1	5'UTR	opensea	5'UTR-opensea		rs540020553	1	0.772033	0.909543	0.917119	0.917934	0.919567	0.777276	0.92296	0.90517
cg12568707	-0.148722	0.820148	-31.6686	1.2e-05	0.0109061	4.38231	0.745787	0.894509	0.148722	19	19042904	F	II	HOMER3	Body	island	Body-island	chr19:19042719-19042961	rs80104014;rs547078759	1;31	0.748213	0.876582	0.881158	0.877304	0.896763	0.743361	0.892256	0.891024
cg19282199	-0.189113	0.794589	-31.6515	1.2e-05	0.0109061	4.3808	0.700032	0.889145	0.189113	10	13862737	R	II	FRMD4A	Body	opensea	Body-opensea				0.702746	0.887931	0.877148	0.909026	0.883771	0.697319	0.894519	0.896847
cg27563423	-0.157531	0.612509	-31.6504	1.2e-05	0.0109061	4.3807	0.533743	0.691274	0.157531	1	100111387	R	II	PALMD	TSS200	opensea	TSS200-opensea				0.530492	0.694785	0.68309	0.676753	0.693606	0.536993	0.688942	0.682241
cg05378303	-0.134247	0.439337	-31.6439	1.2e-05	0.0109061	4.38013	0.372214	0.506461	0.134247	5	173319028	F	II	CPEB4	TSS1500	shelf	TSS1500-shelf	chr5:173314931-173315979	rs61120181;rs528979137;rs547530126;rs565850023;rs359468	0;5;15;16;30	0.370648	0.533051	0.563036	0.542251	0.50746	0.37378	0.505463	0.479148
cg13398440	-0.141301	0.629019	-31.6405	1.2e-05	0.0109061	4.37983	0.558369	0.69967	0.141301	5	178688308	F	II	ADAMTS2	Body	shelf	Body-shelf	chr5:178684326-178684659	rs547549159;rs75594068	1;34	0.558489	0.691669	0.644259	0.66727	0.697017	0.558248	0.702323	0.637412
cg19812050	-0.147823	0.73532	-31.6226	1.21e-05	0.0109061	4.37825	0.661408	0.809231	0.147823	19	1471537	R	II	APC2	3'UTR	shore	3'UTR-shore	chr19:1472935-1473210	rs575710202;rs543300315	41;1	0.659776	0.824569	0.81217	0.81108	0.806416	0.66304	0.812047	0.793932
cg25317774	-0.136403	0.512971	-31.6186	1.21e-05	0.0109061	4.37789	0.44477	0.581173	0.136403	19	42572754	F	II		IGR	opensea	IGR-opensea		rs577303763	18	0.444022	0.555686	0.555495	0.561798	0.579167	0.445518	0.583179	0.598937
cg15617950	-0.149103	0.618691	-31.613	1.21e-05	0.0109061	4.3774	0.544139	0.693243	0.149103	19	50004158	F	II	MIR150	TSS200	opensea	TSS200-opensea		rs574939501;rs41275778;rs13347116	1;8;36	0.541556	0.670627	0.697048	0.671471	0.691088	0.546723	0.695398	0.698786
cg14652219	-0.151644	0.696833	-31.6126	1.21e-05	0.0109061	4.37737	0.621011	0.772656	0.151644	17	42871894	R	II		IGR	opensea	IGR-opensea				0.620527	0.73984	0.76784	0.744119	0.76912	0.621496	0.776191	0.741075
cg10263789	-0.152295	0.650542	-31.5971	1.21e-05	0.0109061	4.37599	0.574394	0.726689	0.152295	8	11535613	F	II	GATA4	5'UTR	shore	5'UTR-shore	chr8:11536767-11538961	rs148904165;rs58467083	16;29	0.5756	0.715177	0.776205	0.745807	0.72327	0.573189	0.730109	0.76337
cg21580687	-0.150986	0.788511	-31.5848	1.21e-05	0.0109061	4.3749	0.713018	0.864004	0.150986	15	83567292	R	II	HOMER2	Body	opensea	Body-opensea		rs570913509;rs539690555;rs555226005	46;42;3	0.713776	0.868399	0.906604	0.838595	0.860559	0.712261	0.867449	0.876683
cg23520688	-0.133942	0.81367	-31.568	1.21e-05	0.0109061	4.37341	0.7467	0.880641	0.133942	14	103294740	F	I	TRAF3	5'UTR	opensea	5'UTR-opensea		rs546062173;rs563226954;rs576663448;rs139927111;rs561308919	26;27;32;43;48	0.748387	0.872566	0.892866	0.862944	0.881422	0.745012	0.879861	0.881256
cg25522738	-0.141857	0.643303	-31.5651	1.21e-05	0.0109061	4.37315	0.572374	0.714231	0.141857	7	2416486	F	II	EIF3B	Body	shelf	Body-shelf	chr7:2419808-2420340	rs373510867;rs573524630;rs192545211;rs562340093	0;1;8;17	0.570435	0.692309	0.717637	0.671789	0.712291	0.574313	0.716171	0.732803
cg23313900	-0.1534	0.489953	-31.549	1.22e-05	0.0109061	4.37172	0.413253	0.566653	0.1534	12	12712485	F	II	DUSP16	5'UTR	shelf	5'UTR-shelf	chr12:12714633-12715200			0.410533	0.639031	0.681899	0.574663	0.564101	0.415973	0.569204	0.661009
cg04807847	-0.146454	0.542157	-31.539	1.22e-05	0.0109061	4.37083	0.46893	0.615384	0.146454	17	64954557	F	II		IGR	opensea	IGR-opensea		rs192164900	0	0.471697	0.629724	0.531536	0.58988	0.613835	0.466163	0.616933	0.51749
cg12134349	-0.129623	0.80897	-31.532	1.22e-05	0.0109061	4.37022	0.744158	0.873781	0.129623	8	142264816	F	II		IGR	shore	IGR-shore	chr8:142262456-142263238	rs535635176;rs550386735	10;17	0.743046	0.891821	0.893645	0.840814	0.8742	0.74527	0.873362	0.869417
cg15013315	-0.132273	0.738472	-31.5189	1.22e-05	0.0109061	4.36905	0.672335	0.804609	0.132273	20	37518818	F	II	PPP1R16B	Body	opensea	Body-opensea		rs148452634;rs547652746;rs192006312	0;6;37	0.671017	0.802759	0.781225	0.765832	0.805606	0.673654	0.803611	0.717583
cg19993202	-0.14582	0.842829	-31.5096	1.22e-05	0.0109061	4.36822	0.769919	0.915739	0.14582	12	93043688	F	II		IGR	opensea	IGR-opensea		rs115560574	0	0.768758	0.918203	0.907994	0.915986	0.912835	0.771081	0.918643	0.92507
cg16202091	-0.160639	0.683878	-31.5056	1.22e-05	0.0109061	4.36786	0.603559	0.764198	0.160639	7	158225725	R	II	PTPRN2	Body	opensea	Body-opensea		rs529429931	22	0.607638	0.800781	0.827034	0.759349	0.765476	0.59948	0.762919	0.838854
cg15442679	-0.127126	0.362336	-31.5034	1.22e-05	0.0109061	4.36767	0.298773	0.425899	0.127126	3	194973736	F	II	XXYLT1	Body	opensea	Body-opensea		rs180803563;rs186617205;rs115365017;rs550655939	0;17;31;38	0.298458	0.374022	0.431013	0.386479	0.426314	0.299088	0.425483	0.426786
cg13391176	-0.127732	0.802229	-31.4916	1.22e-05	0.0109061	4.36661	0.738363	0.866095	0.127732	2	65528320	R	II		IGR	opensea	IGR-opensea		rs571768743;rs537238638	48;22	0.738493	0.853436	0.90275	0.877681	0.866848	0.738234	0.865342	0.910379
cg26184741	-0.130513	0.758778	-31.4908	1.22e-05	0.0109061	4.36654	0.693522	0.824035	0.130513	3	9291739	F	II	SRGAP3	TSS1500	opensea	TSS1500-opensea		rs563493301	2	0.694528	0.813762	0.836689	0.814483	0.823078	0.692516	0.824992	0.833866
cg21776993	-0.17352	0.581303	-31.4838	1.23e-05	0.0109061	4.36592	0.494543	0.668063	0.17352	19	1449424	F	II	APC2	TSS1500	shore	TSS1500-shore	chr19:1450056-1450387			0.492468	0.66041	0.617861	0.642414	0.663364	0.496618	0.672762	0.656704
cg04888485	-0.127006	0.862867	-31.469	1.23e-05	0.0109061	4.3646	0.799364	0.92637	0.127006	11	68855216	R	II	TPCN2	Body	opensea	Body-opensea		rs529228627;rs1123665;rs138562897	44;21;2	0.799113	0.913696	0.914501	0.897067	0.926837	0.799615	0.925903	0.919268
cg10997810	-0.128669	0.65086	-31.4567	1.23e-05	0.0109061	4.3635	0.586525	0.715194	0.128669	17	75471491	F	II	2019-09-09	Body	opensea	Body-opensea		rs57010505;rs551531315;rs3047463;rs545001632	0;1;7;33	0.585726	0.684007	0.657366	0.678758	0.714514	0.587324	0.715874	0.702173
cg20750326	-0.161814	0.488597	-31.4474	1.23e-05	0.0109061	4.36267	0.40769	0.569504	0.161814	17	44019832	F	II	MAPT	5'UTR	opensea	5'UTR-opensea		rs559857590;rs145540890;rs114629330;rs551516587;rs571813400;rs534221593	1;5;6;14;24;42	0.408154	0.570871	0.556882	0.57191	0.565151	0.407226	0.573856	0.547979
cg05062551	-0.178528	0.737757	-31.4249	1.23e-05	0.0109061	4.36066	0.648492	0.827021	0.178528	10	7343173	F	II	SFMBT2	Body	opensea	Body-opensea				0.649612	0.801906	0.84842	0.804599	0.821668	0.647372	0.832373	0.83541
cg02469385	-0.127269	0.854819	-31.422	1.23e-05	0.0109061	4.3604	0.791184	0.918453	0.127269	18	9628074	F	II		IGR	opensea	IGR-opensea		rs140214509	23	0.791436	0.911924	0.924992	0.928305	0.919112	0.790932	0.917795	0.933325
cg10843276	-0.147777	0.767707	-31.4183	1.23e-05	0.0109061	4.36007	0.693819	0.841596	0.147777	4	726697	R	II	PCGF3	5'UTR	shore	5'UTR-shore	chr4:724335-726070	rs527803961;rs552326241	39;17	0.690783	0.848381	0.81189	0.828678	0.842966	0.696855	0.840225	0.818788
cg21300422	-0.132594	0.793115	-31.409	1.24e-05	0.0109061	4.35923	0.726817	0.859412	0.132594	11	120703555	R	II	GRIK4	Body	opensea	Body-opensea		rs181160848;rs80148567	40;15	0.725286	0.884262	0.843838	0.855772	0.85853	0.728348	0.860293	0.851199
cg21324555	-0.131317	0.571717	-31.4055	1.24e-05	0.0109061	4.35892	0.506058	0.637375	0.131317	10	72648679	R	II	PCBD1	TSS1500	shore	TSS1500-shore	chr10:72647738-72648317	rs532497503;rs12783479	46;17	0.507442	0.637546	0.58328	0.599053	0.636613	0.504675	0.638138	0.577378
cg08847162	-0.17246	0.6234	-31.405	1.24e-05	0.0109061	4.35888	0.53717	0.709629	0.17246	15	99949376	R	II		IGR	opensea	IGR-opensea		rs147280969	1	0.542212	0.737217	0.764549	0.710875	0.708885	0.532127	0.710374	0.756118
cg08763886	-0.172063	0.824413	-31.3953	1.24e-05	0.0109061	4.35801	0.738381	0.910444	0.172063	11	10345026	F	II		IGR	opensea	IGR-opensea		rs558897910	1	0.737777	0.924884	0.901847	0.91632	0.915483	0.738986	0.905405	0.892082
cg06091596	-0.16709	0.837662	-31.392	1.24e-05	0.0109061	4.35772	0.754117	0.921207	0.16709	10	89420704	R	II	PAPSS2	Body	shore	Body-shore	chr10:89419346-89420027	rs542455278	6	0.751877	0.91306	0.92025	0.926667	0.9254	0.756357	0.917015	0.921065
cg05805445	-0.2178	0.7605	-31.3903	1.24e-05	0.0109061	4.35756	0.6516	0.8694	0.2178	4	124225943	R	II	SPATA5	Body	opensea	Body-opensea		rs559993966;rs529187584	28;27	0.654435	0.853619	0.896547	0.868951	0.87656	0.648764	0.862239	0.890229
cg16944977	-0.143285	0.723376	-31.3895	1.24e-05	0.0109061	4.35749	0.651734	0.795019	0.143285	2	29203230	F	II	FAM179A	TSS1500	opensea	TSS1500-opensea		rs546730546	31	0.650547	0.776219	0.794338	0.774683	0.792317	0.652921	0.79772	0.785319
cg20781461	-0.141737	0.129189	-31.3701	1.24e-05	0.0109061	4.35575	0.0583204	0.200058	0.141737	17	42836175	R	I	ADAM11	TSS1500	island	TSS1500-island	chr17:42835776-42836242	rs553817128	2	0.0558911	0.176886	0.120111	0.16055	0.201481	0.0607496	0.198635	0.149097
cg13416921	-0.166012	0.767266	-31.364	1.24e-05	0.0109061	4.3552	0.68426	0.850272	0.166012	18	46127350	R	II	CTIF	5'UTR	opensea	5'UTR-opensea		rs907537;rs144570541	41;23	0.686008	0.805203	0.837088	0.854473	0.845918	0.682511	0.854626	0.865062
cg26829015	-0.158474	0.819368	-31.3612	1.24e-05	0.0109061	4.35495	0.740132	0.898605	0.158474	4	1957453	F	II	WHSC1	Body	opensea	Body-opensea		rs141095288;rs149758603	1;10	0.740884	0.911307	0.897385	0.902626	0.8945	0.739379	0.90271	0.889435
cg15334909	-0.147653	0.390835	-31.357	1.24e-05	0.0109061	4.35457	0.317009	0.464662	0.147653	2	145253398	F	II	ZEB2	Body	opensea	Body-opensea		rs116499345;rs569676706;rs537102907;rs555192590	1;24;35;36	0.31916	0.457458	0.5014	0.42921	0.462101	0.314858	0.467223	0.438634
cg12597258	-0.149252	0.798303	-31.351	1.24e-05	0.0109061	4.35404	0.723677	0.872929	0.149252	19	1087915	F	II	POLR2E	3'UTR	opensea	3'UTR-opensea		rs78078787;rs187338292;rs200686261;rs548779123	8;20;36;46	0.72021	0.89017	0.868923	0.86465	0.872654	0.727144	0.873203	0.87479
cg23268630	-0.191467	0.643678	-31.3447	1.25e-05	0.0109061	4.35347	0.547944	0.739412	0.191467	1	32264315	R	II	SPOCD1	Body	opensea	Body-opensea		rs544242508;rs560840320;rs367626644;rs543329025	31;30;19;1	0.552101	0.769709	0.802979	0.764189	0.744098	0.543788	0.734725	0.804695
cg16471970	-0.181198	0.631445	-31.3235	1.25e-05	0.0109061	4.35156	0.540846	0.722044	0.181198	1	228295551	F	II	MRPL55	ExonBnd	island	ExonBnd-island	chr1:228295368-228295569	rs200362514;rs74140968;rs202231885	1;31;51	0.538092	0.683279	0.720938	0.676364	0.717092	0.543601	0.726996	0.728585
cg11644627	-0.163763	0.748939	-31.3223	1.25e-05	0.0109061	4.35146	0.667058	0.830821	0.163763	7	1518699	F	II	INTS1	Body	shore	Body-shore	chr7:1518997-1519444	rs373977420	12	0.668039	0.817511	0.827644	0.793129	0.826372	0.666077	0.835269	0.80694
cg08679180	-0.129206	0.565403	-31.3154	1.25e-05	0.0109061	4.35083	0.5008	0.630006	0.129206	11	73034459	F	II	ARHGEF17	Body	opensea	Body-opensea		rs140980431	1	0.501945	0.640178	0.647222	0.642896	0.629428	0.499656	0.630584	0.648467
cg00785652	-0.329915	0.564933	-31.3025	1.25e-05	0.0109061	4.34967	0.399975	0.72989	0.329915	2	142889404	R	I	LRP1B	TSS200	shore	TSS200-shore	chr2:142887724-142888553			0.408799	0.72362	0.786362	0.693723	0.739794	0.391151	0.719987	0.802805
cg18341901	-0.176838	0.559512	-31.2962	1.25e-05	0.0109061	4.3491	0.471093	0.647931	0.176838	11	72310165	R	II	PDE2A	Body	opensea	Body-opensea		rs78799431;rs530952795	33;31	0.46678	0.637606	0.653525	0.646233	0.644665	0.475406	0.651196	0.655562
cg06979374	-0.140412	0.744958	-31.2949	1.25e-05	0.0109061	4.34899	0.674752	0.815164	0.140412	11	123456094	F	II	GRAMD1B	Body	opensea	Body-opensea		rs187687913;rs569591754	0;44	0.676834	0.809672	0.804627	0.787766	0.816916	0.67267	0.813413	0.820454
cg17252260	-0.137361	0.720528	-31.2703	1.26e-05	0.0109061	4.34677	0.651848	0.789208	0.137361	13	107855647	R	II	FAM155A	Body	opensea	Body-opensea				0.653535	0.823597	0.784619	0.756081	0.787475	0.65016	0.790942	0.792025
cg01444716	-0.148457	0.679708	-31.2631	1.26e-05	0.0109061	4.34612	0.60548	0.753937	0.148457	20	11898557	F	II	BTBD3	5'UTR	opensea	5'UTR-opensea		rs543474477	16	0.608921	0.771934	0.83912	0.76899	0.75373	0.602039	0.754144	0.835824
cg02918862	-0.14736	0.548915	-31.2512	1.26e-05	0.0109061	4.34504	0.475235	0.622595	0.14736	8	142573005	R	II		IGR	opensea	IGR-opensea		rs10087618	48	0.472529	0.597929	0.619431	0.593048	0.624588	0.477942	0.620602	0.622251
cg21528718	-0.138593	0.844286	-31.2492	1.26e-05	0.0109061	4.34487	0.77499	0.913583	0.138593	12	114073967	R	II		IGR	opensea	IGR-opensea				0.777527	0.91886	0.929594	0.9038	0.913913	0.772452	0.913253	0.930575
cg16077536	-0.163106	0.806825	-31.2486	1.26e-05	0.0109061	4.34481	0.725272	0.888378	0.163106	12	125292614	F	I	SCARB1	Body	opensea	Body-opensea		rs189722450;rs551092104;rs373593552;rs182346713;rs61762483;rs138248017	0;28;34;35;39;40	0.728747	0.877025	0.770394	0.880052	0.891295	0.721797	0.885461	0.752541
cg02507296	-0.130351	0.743245	-31.2444	1.26e-05	0.0109061	4.34442	0.678069	0.80842	0.130351	10	104211328	R	II	C10orf95	TSS200	shore	TSS200-shore	chr10:104210095-104210985			0.679344	0.805219	0.79457	0.810766	0.809272	0.676794	0.807568	0.801511
cg19807317	-0.137151	0.772306	-31.2401	1.26e-05	0.0109061	4.34404	0.70373	0.840881	0.137151	10	134421785	R	II	INPP5A	Body	opensea	Body-opensea				0.706083	0.820881	0.842918	0.794934	0.841407	0.701377	0.840356	0.847914
cg22441770	-0.150241	0.709167	-31.2353	1.26e-05	0.0109061	4.34361	0.634047	0.784288	0.150241	1	153929592	R	II	CRTC2	Body	shore	Body-shore	chr1:153930546-153931130	rs547079063;rs565497769	21;4	0.63311	0.797811	0.766815	0.80067	0.780811	0.634985	0.787765	0.805956
cg07517370	-0.140144	0.444055	-31.2224	1.26e-05	0.0109061	4.34244	0.373983	0.514126	0.140144	10	123922506	R	II	TACC2	TSS1500	shore	TSS1500-shore	chr10:123922850-123923542	rs543709381	44	0.374258	0.456176	0.375973	0.45842	0.511414	0.373707	0.516838	0.383892
cg09261403	-0.153243	0.755364	-31.2157	1.26e-05	0.0109061	4.34183	0.678742	0.831986	0.153243	7	923516	F	II	C7orf20	Body	opensea	Body-opensea		rs573298582;rs75474371	4;51	0.675323	0.814987	0.814505	0.812184	0.830235	0.682161	0.833737	0.843258
cg22778957	-0.172069	0.573574	-31.2067	1.27e-05	0.0109061	4.34102	0.487539	0.659609	0.172069	20	60639054	F	II	TAF4	Body	shore	Body-shore	chr20:60639272-60639835	rs577746483;rs546017341;rs557798392	17;25;43	0.489209	0.618978	0.638052	0.633822	0.654746	0.48587	0.664471	0.649541
cg17846098	-0.171705	0.704184	-31.1975	1.27e-05	0.0109061	4.34018	0.618332	0.790037	0.171705	16	84209609	R	II	DNAAF1	Body	opensea	Body-opensea		rs148622974;rs191935750;rs142345677;rs34777958	34;31;21;2	0.622729	0.817262	0.775358	0.797563	0.792662	0.613935	0.787411	0.787092
cg17331566	-0.177982	0.57284	-31.1945	1.27e-05	0.0109061	4.33991	0.483849	0.661832	0.177982	1	44444305	R	II	B4GALT2	TSS1500	shore	TSS1500-shore	chr1:44444635-44445622			0.487201	0.634369	0.642531	0.62598	0.657451	0.480498	0.666212	0.645946
cg17236146	-0.13435	0.568977	-31.1777	1.27e-05	0.0109061	4.33839	0.501802	0.636152	0.13435	2	145189636	R	II	ZEB2	Body	opensea	Body-opensea		rs540165002	10	0.503261	0.606503	0.577587	0.595285	0.634609	0.500344	0.637694	0.569861
cg10831427	-0.159614	0.616578	-31.1746	1.27e-05	0.0109061	4.3381	0.536771	0.696385	0.159614	2	65594760	F	II	SPRED2	TSS1500	opensea	TSS1500-opensea		rs181295042;rs545603712	0;37	0.53728	0.701451	0.679753	0.682042	0.700676	0.536262	0.692093	0.688373
cg06947477	-0.210676	0.760423	-31.1629	1.27e-05	0.0109061	4.33704	0.655086	0.865761	0.210676	19	3213991	F	II		IGR	opensea	IGR-opensea		rs189247937	50	0.649306	0.845993	0.872925	0.846884	0.861137	0.660866	0.870385	0.828916
cg04353171	-0.188965	0.791693	-31.1494	1.27e-05	0.0109061	4.33582	0.69721	0.886175	0.188965	6	30698729	R	II	FLOT1	Body	opensea	Body-opensea		rs138717826;rs200009722;rs576921685	33;13;10	0.701126	0.889887	0.8872	0.879504	0.890967	0.693294	0.881383	0.901354
cg18419175	-0.209343	0.558401	-31.1436	1.28e-05	0.0109061	4.3353	0.453729	0.663072	0.209343	7	6199980	F	I	USP42	3'UTR	shore	3'UTR-shore	chr7:6198495-6198731	rs555316611;rs566854995;rs534211649;rs559089237	1;16;31;38	0.447827	0.674063	0.759787	0.649351	0.658715	0.459632	0.667429	0.746751
cg23295955	-0.13219	0.743876	-31.1294	1.28e-05	0.0109061	4.334	0.677781	0.809971	0.13219	4	26492123	R	II	CCKAR	TSS200	opensea	TSS200-opensea		rs373086084;rs36224751	29;21	0.6785	0.802717	0.803444	0.786228	0.811702	0.677061	0.80824	0.810674
cg11317254	-0.140224	0.437326	-31.1211	1.28e-05	0.0109061	4.33325	0.367214	0.507438	0.140224	12	56118524	F	II	RDH5	3'UTR	shelf	3'UTR-shelf	chr12:56122017-56123186	rs527384653;rs549034947	0;12	0.368127	0.498468	0.551288	0.495403	0.510062	0.366301	0.504814	0.553984
cg02631297	-0.135389	0.632654	-31.0919	1.28e-05	0.0109061	4.33059	0.56496	0.700349	0.135389	3	98483465	F	II	ST3GAL6	5'UTR	opensea	5'UTR-opensea		rs75784914;rs535273839;rs565743517	12;19;39	0.56272	0.683967	0.697161	0.670722	0.699885	0.5672	0.700813	0.672757
cg24061914	-0.140635	0.797117	-31.0752	1.29e-05	0.0109061	4.32906	0.726799	0.867435	0.140635	1	95008479	R	II	F3	TSS1500	shore	TSS1500-shore	chr1:95006837-95008051	rs3917642	6	0.72513	0.859399	0.84467	0.874345	0.86514	0.728469	0.869729	0.858251
cg13731311	-0.182752	0.535752	-31.0538	1.29e-05	0.0109061	4.32711	0.444376	0.627128	0.182752	9	139634272	F	II	LCN10	Body	island	Body-island	chr9:139634062-139634281	rs532034882;rs551857754;rs568706515	0;1;9	0.449255	0.620856	0.647011	0.628773	0.623892	0.439498	0.630365	0.652552
cg01045354	-0.131641	0.325848	-31.0281	1.29e-05	0.0109061	4.32475	0.260028	0.391668	0.131641	16	73925248	F	II		IGR	opensea	IGR-opensea		rs531921878;rs143697276;rs543370417	7;43;44	0.261061	0.377538	0.383841	0.395431	0.390124	0.258994	0.393212	0.351312
cg20179942	-0.188485	0.753679	-31.0049	1.3e-05	0.0109061	4.32263	0.659437	0.847922	0.188485	11	61912310	F	II	INCENP	Body	opensea	Body-opensea		rs373903724	1	0.664473	0.835179	0.842029	0.83369	0.844286	0.654401	0.851558	0.842986
cg04390865	-0.128897	0.787593	-30.9969	1.3e-05	0.0109061	4.3219	0.723145	0.852042	0.128897	1	117214010	F	II	MIR320B1	TSS1500	shelf	TSS1500-shelf	chr1:117209824-117210621	rs150304327;rs116147054	15;28	0.724606	0.849529	0.898741	0.887906	0.851971	0.721684	0.852112	0.893406
cg00880872	-0.173024	0.759493	-30.9926	1.3e-05	0.0109061	4.3215	0.672981	0.846005	0.173024	9	124887818	F	II		IGR	shore	IGR-shore	chr9:124888949-124889382	rs555312104	0	0.672309	0.837397	0.824644	0.81378	0.851239	0.673653	0.84077	0.831701
cg03825231	-0.139034	0.433979	-30.9875	1.3e-05	0.0109061	4.32103	0.364461	0.503496	0.139034	3	125898467	R	II	ALDH1L1	5'UTR	shore	5'UTR-shore	chr3:125898662-125899568	rs540140975;rs565389508;rs78926640	23;9;8	0.361891	0.496903	0.511843	0.479751	0.502604	0.367032	0.504387	0.474179
cg07448857	-0.134089	0.843091	-30.9771	1.3e-05	0.0109061	4.32009	0.776046	0.910135	0.134089	6	7278455	R	II		IGR	opensea	IGR-opensea		rs368957030;rs559421075;rs145181997	48;30;18	0.778011	0.912871	0.918935	0.890011	0.911114	0.774082	0.909156	0.907409
cg08908659	-0.134214	0.734551	-30.9744	1.3e-05	0.0109061	4.31983	0.667444	0.801658	0.134214	1	51767604	R	II	TTC39A	Body	opensea	Body-opensea		rs35515145	48	0.665254	0.798228	0.779094	0.769214	0.801964	0.669634	0.801352	0.781548
cg09288230	-0.207529	0.708124	-30.9545	1.3e-05	0.0109061	4.318	0.60436	0.811889	0.207529	2	173327370	R	II	ITGA6	Body	opensea	Body-opensea		rs540889869;rs559297914;rs577141553;rs144165440;rs373432434;rs146513370	31;28;17;7;2;1	0.601677	0.790071	0.778061	0.787754	0.818685	0.607042	0.805092	0.813653
cg23815900	-0.141668	0.273714	-30.946	1.31e-05	0.0109061	4.31723	0.20288	0.344548	0.141668	14	60981978	F	II		IGR	island	IGR-island	chr14:60981523-60982636	rs543823530	21	0.203053	0.319325	0.342941	0.315169	0.347532	0.202706	0.341564	0.324236
cg17657114	-0.13409	0.606482	-30.9452	1.31e-05	0.0109061	4.31715	0.539437	0.673527	0.13409	1	202304866	R	II	UBE2T	Body	opensea	Body-opensea		rs144041308	49	0.541428	0.647478	0.726396	0.65422	0.674489	0.537446	0.672564	0.725044
cg16340136	-0.147839	0.823193	-30.9381	1.31e-05	0.0109061	4.3165	0.749273	0.897113	0.147839	14	104800445	R	II		IGR	island	IGR-island	chr14:104800444-104800977			0.752485	0.879016	0.869075	0.883303	0.895665	0.746062	0.89856	0.900702
cg13250067	-0.149239	0.845394	-30.9354	1.31e-05	0.0109061	4.31625	0.770775	0.920013	0.149239	22	30394811	F	II	MTMR3	Body	opensea	Body-opensea		rs138356037;rs111711317	0;31	0.767184	0.902311	0.926374	0.914728	0.920589	0.774365	0.919438	0.919536
cg02596779	-0.18358	0.538709	-30.9249	1.31e-05	0.0109061	4.31528	0.446919	0.630499	0.18358	5	179496893	R	II	RNF130	Body	shore	Body-shore	chr5:179498291-179499338			0.443256	0.595669	0.62581	0.569667	0.635187	0.450582	0.625811	0.647296
cg06456847	-0.142239	0.410535	-30.9226	1.31e-05	0.0109061	4.31507	0.339415	0.481654	0.142239	10	63808883	R	I	ARID5B	TSS200	opensea	TSS200-opensea				0.340797	0.483614	0.615627	0.490949	0.478935	0.338034	0.484374	0.627791
cg16810279	-0.138765	0.803642	-30.8945	1.31e-05	0.0109061	4.31248	0.734259	0.873024	0.138765	17	76254129	F	I		IGR	shelf	IGR-shelf	chr17:76250252-76250828	rs75869548;rs535410730;rs117510197;rs568931286;rs184586831	4;8;9;22;36	0.736836	0.862185	0.792265	0.864933	0.872106	0.731683	0.873942	0.783032
cg04430031	-0.168494	0.464543	-30.8842	1.32e-05	0.0109061	4.31153	0.380295	0.54879	0.168494	11	1773018	F	II	IFITM10	TSS1500	shore	TSS1500-shore	chr11:1774588-1775040	rs189807898;rs553120819	0;25	0.375511	0.534289	0.391742	0.536519	0.547253	0.38508	0.550327	0.40675
cg19924540	-0.20274	0.359518	-30.8724	1.32e-05	0.0109061	4.31045	0.258148	0.460888	0.20274	7	5534721	R	I	FBXL18	Body	island	Body-island	chr7:5534384-5534766	rs534846814;rs142770891	37;1	0.264522	0.465377	0.457097	0.460617	0.457825	0.251774	0.463952	0.457345
cg02865240	-0.189574	0.352518	-30.8705	1.32e-05	0.0109061	4.31027	0.257731	0.447305	0.189574	6	90272492	F	II	ANKRD6	1stExon	opensea	1stExon-opensea		rs561986420	1	0.2523	0.418619	0.35039	0.401446	0.450542	0.263162	0.444067	0.330957
cg14579430	-0.146112	0.477925	-30.8548	1.32e-05	0.0109061	4.30882	0.40487	0.550981	0.146112	1	19972300	F	II	NBL1	5'UTR	shore	5'UTR-shore	chr1:19970255-19971923	rs532453038;rs79540600	13;30	0.403308	0.523683	0.528221	0.523231	0.547946	0.406431	0.554017	0.52906
cg01451162	-0.124833	0.329839	-30.8407	1.32e-05	0.0109061	4.30751	0.267423	0.392256	0.124833	1	58714452	R	II	DAB1	5'UTR	shore	5'UTR-shore	chr1:58715272-58716095	rs537192653;rs614373;rs567354145	28;27;9	0.266927	0.351478	0.406972	0.363413	0.391796	0.267919	0.392715	0.338054
cg07808368	-0.17555	0.758133	-30.818	1.33e-05	0.0109061	4.30541	0.670358	0.845908	0.17555	11	607556	F	II	PHRF1	Body	opensea	Body-opensea		rs376011828;rs202208436	0;4	0.66557	0.820138	0.822415	0.78615	0.848611	0.675145	0.843204	0.83644
cg24664349	-0.265252	0.70482	-30.8158	1.33e-05	0.0109061	4.30521	0.572194	0.837446	0.265252	4	2868886	F	II	ADD1	5'UTR	opensea	5'UTR-opensea		rs543498315;rs185493310;rs529592192;rs16843503	1;10;20;49	0.562836	0.834765	0.852311	0.855398	0.841898	0.581553	0.832994	0.858025
cg03962421	-0.232989	0.628298	-30.8117	1.33e-05	0.0109061	4.30483	0.511804	0.744793	0.232989	7	156943850	F	II	UBE3C	Body	opensea	Body-opensea		rs149291516;rs143563548;rs567048202;rs534165541	0;17;18;27	0.50771	0.716795	0.773537	0.739808	0.737093	0.515898	0.752493	0.748122
cg02529547	-0.131729	0.680877	-30.8009	1.33e-05	0.0109061	4.30383	0.615012	0.746741	0.131729	17	48259089	R	II		IGR	opensea	IGR-opensea		rs548717544	33	0.615402	0.717992	0.736685	0.71533	0.744782	0.614622	0.748701	0.748805
cg14467690	-0.143105	0.770531	-30.7882	1.33e-05	0.0109061	4.30265	0.698979	0.842083	0.143105	9	135120707	R	II		IGR	shelf	IGR-shelf	chr9:135116147-135117929	rs572626650;rs546420337;rs184465034	46;30;1	0.697205	0.816915	0.84439	0.836486	0.844726	0.700753	0.839441	0.854267
cg12100600	-0.130647	0.484376	-30.7813	1.33e-05	0.0109061	4.30201	0.419052	0.549699	0.130647	17	38601424	R	II	IGFBP4	Body	shore	Body-shore	chr17:38599669-38600306	rs114603527;rs10305283	32;29	0.41885	0.525388	0.469582	0.554319	0.547845	0.419254	0.551553	0.476505
cg24102702	-0.178813	0.737794	-30.7624	1.33e-05	0.0109061	4.30025	0.648387	0.8272	0.178813	14	105045030	F	II	C14orf180	TSS1500	shelf	TSS1500-shelf	chr14:105041307-105041561	rs77443893;rs139191455;rs76588794	1;12;36	0.649397	0.816455	0.803997	0.812088	0.821571	0.647377	0.832829	0.817971
cg01968002	-0.131759	0.75945	-30.7524	1.34e-05	0.0109061	4.29932	0.693571	0.82533	0.131759	15	75941357	F	II	SNX33	5'UTR	shore	5'UTR-shore	chr15:75939504-75940831	rs369260669;rs373483170	35;38	0.694104	0.834559	0.83371	0.8422	0.823373	0.693037	0.827287	0.845623
cg04836423	-0.1336	0.570074	-30.747	1.34e-05	0.0109061	4.29882	0.503273	0.636874	0.1336	10	12772040	F	II	CAMK1D	Body	opensea	Body-opensea		rs76967726;rs77430990;rs563374125	0;36;47	0.50512	0.628942	0.64863	0.618942	0.638168	0.501427	0.635579	0.684746
cg11888769	-0.129912	0.732445	-30.7454	1.34e-05	0.0109061	4.29867	0.667489	0.797401	0.129912	7	149427921	F	II	KRBA1	Body	opensea	Body-opensea		rs529082526;rs183233040;rs67657627	1;21;44	0.665995	0.788534	0.784646	0.775351	0.796426	0.668983	0.798376	0.81618
cg24649046	-0.12693	0.612031	-30.7406	1.34e-05	0.0109061	4.29823	0.548566	0.675496	0.12693	1	224393504	R	II		IGR	opensea	IGR-opensea		rs568179707	47	0.549752	0.666334	0.638201	0.671371	0.676029	0.54738	0.674963	0.65902
cg07453911	-0.137087	0.723478	-30.7298	1.34e-05	0.0109061	4.29723	0.654934	0.792021	0.137087	19	19645610	F	II	YJEFN3	Body	shelf	Body-shelf	chr19:19648134-19649390	rs114078221;rs184961066;rs4808206	0;1;35	0.654496	0.793326	0.812611	0.762865	0.794626	0.655373	0.789417	0.799765
cg11260439	-0.167955	0.598686	-30.7266	1.34e-05	0.0109061	4.29692	0.514708	0.682663	0.167955	17	39696588	R	II		IGR	opensea	IGR-opensea		rs186418335	1	0.517864	0.669456	0.686601	0.645777	0.686601	0.511552	0.678726	0.654301
cg03874868	-0.170866	0.744414	-30.7086	1.34e-05	0.0109061	4.29525	0.658981	0.829847	0.170866	17	1551941	R	II	RILP	Body	island	Body-island	chr17:1551730-1553249	rs576106531;rs541955272	43;18	0.656665	0.842714	0.836679	0.812678	0.825146	0.661298	0.834548	0.813764
cg16536390	-0.18088	0.690385	-30.6953	1.35e-05	0.0109061	4.29401	0.599945	0.780825	0.18088	4	84205065	R	II	COQ2	Body	shore	Body-shore	chr4:84205381-84206020	rs370456784;rs557332372	26;25	0.595598	0.784467	0.766399	0.718995	0.784768	0.604292	0.776882	0.729114
cg18995275	-0.186113	0.705218	-30.6708	1.35e-05	0.0109061	4.29172	0.612161	0.798274	0.186113	15	89659639	F	II	ABHD2	Body	opensea	Body-opensea		rs61753540;rs556278380	0;38	0.607521	0.78782	0.82902	0.839764	0.802372	0.616802	0.794176	0.842362
cg24670151	-0.134946	0.792065	-30.6707	1.35e-05	0.0109061	4.29171	0.724592	0.859538	0.134946	17	73256558	R	II	GGA3	Body	shore	Body-shore	chr17:73257180-73258101	rs8073890;rs554210703	27;17	0.726444	0.873289	0.880986	0.854629	0.861132	0.722741	0.857944	0.876819
cg14341289	-0.126996	0.683824	-30.6492	1.35e-05	0.0109061	4.28971	0.620325	0.747322	0.126996	9	108209784	R	II	FSD1L	TSS1500	shore	TSS1500-shore	chr9:108210085-108210753	rs35466455	18	0.620501	0.726668	0.750116	0.735163	0.74595	0.62015	0.748693	0.760039
cg00712257	-0.216605	0.816782	-30.6458	1.35e-05	0.0109061	4.28939	0.708479	0.925085	0.216605	5	154173646	R	II	LARP1	ExonBnd	opensea	ExonBnd-opensea		rs182483949	1	0.708842	0.914144	0.900338	0.900325	0.932993	0.708116	0.917177	0.915646
cg23249608	-0.14979	0.850138	-30.6452	1.35e-05	0.0109061	4.28932	0.775243	0.925033	0.14979	1	65129850	F	II	CACHD1	Body	opensea	Body-opensea		rs563082867;rs186230834;rs552047261;rs189457314	0;9;27;35	0.778941	0.92704	0.921705	0.921401	0.924202	0.771545	0.925864	0.925678
cg00533390	-0.148579	0.688885	-30.645	1.35e-05	0.0109061	4.28931	0.614596	0.763175	0.148579	1	245028657	F	II	HNRNPU	TSS1500	shore	TSS1500-shore	chr1:245026434-245028020	rs536061725;rs555890808	33;51	0.61761	0.760938	0.724178	0.755018	0.765312	0.611581	0.761037	0.694266
cg16786640	-0.126049	0.56964	-30.6363	1.36e-05	0.0109061	4.28849	0.506616	0.632665	0.126049	4	3485263	R	I	DOK7	Body	shore	Body-shore	chr4:3485963-3486381	rs192552348;rs553835972;rs552713514	30;21;12	0.505482	0.655983	0.526605	0.635891	0.633088	0.50775	0.632241	0.509455
cg09037813	-0.170739	0.701535	-30.6223	1.36e-05	0.0109061	4.28718	0.616166	0.786904	0.170739	2	238599761	R	II	LRRFIP1	TSS1500	shore	TSS1500-shore	chr2:238599857-238601430	rs10210312;rs547041257	41;21	0.614351	0.731708	0.683322	0.748622	0.781964	0.61798	0.791845	0.670342
cg19639348	-0.15309	0.775565	-30.6175	1.36e-05	0.0109061	4.28673	0.69902	0.85211	0.15309	5	153955627	R	II		IGR	opensea	IGR-opensea				0.701629	0.849718	0.853901	0.871123	0.849009	0.696411	0.855212	0.860868
cg21043572	-0.201777	0.557822	-30.6158	1.36e-05	0.0109061	4.28657	0.456934	0.658711	0.201777	17	40264780	F	I	DHX58	TSS200	opensea	TSS200-opensea		rs532680936	1	0.462774	0.658394	0.68747	0.653557	0.654651	0.451094	0.662771	0.70781
cg24014822	-0.206961	0.65329	-30.6123	1.36e-05	0.0109061	4.28625	0.54981	0.756771	0.206961	5	176171140	F	II		IGR	shore	IGR-shore	chr5:176170244-176170796	rs188988365	27	0.543109	0.7061	0.732721	0.708229	0.759917	0.55651	0.753625	0.740823
cg19807716	-0.159438	0.744125	-30.5996	1.36e-05	0.0109061	4.28506	0.664406	0.823844	0.159438	1	178832759	F	II	ANGPTL1	Body	opensea	Body-opensea		rs146765198;rs554380490;rs371213767	6;18;33	0.665084	0.841294	0.849017	0.829388	0.82831	0.663728	0.819378	0.841532
cg00502062	-0.147427	0.63595	-30.5642	1.37e-05	0.0109061	4.28173	0.562237	0.709664	0.147427	1	201578212	R	II		IGR	opensea	IGR-opensea		rs140791393;rs547724164;rs115883930;rs536497453	50;34;30;2	0.559454	0.711116	0.706413	0.673291	0.712002	0.565019	0.707325	0.703853
cg10195726	-0.219812	0.749741	-30.563	1.37e-05	0.0109061	4.28162	0.639835	0.859647	0.219812	16	88538355	R	II	ZFPM1	Body	shore	Body-shore	chr16:88539860-88540532	rs114558673;rs533553333;rs116132699;rs182905022	14;11;2;1	0.637549	0.841952	0.878745	0.855649	0.851855	0.642121	0.86744	0.867748
cg06555998	-0.236114	0.730206	-30.5621	1.37e-05	0.0109061	4.28154	0.612149	0.848263	0.236114	10	80665960	F	II		IGR	opensea	IGR-opensea		rs576633938	43	0.608228	0.829315	0.810876	0.820134	0.84018	0.616069	0.856345	0.819317
cg03842440	-0.144223	0.632044	-30.5606	1.37e-05	0.0109061	4.2814	0.559933	0.704155	0.144223	12	41831532	F	II	PDZRN4	TSS200	opensea	TSS200-opensea				0.563139	0.698726	0.742731	0.715592	0.703114	0.556726	0.705196	0.75002
cg24287175	-0.134281	0.824403	-30.5573	1.37e-05	0.0109061	4.28108	0.757263	0.891544	0.134281	17	17713671	R	II	RAI1	3'UTR	island	3'UTR-island	chr17:17712911-17714456	rs550030101;rs570044205	21;1	0.75966	0.863571	0.890326	0.862191	0.891176	0.754866	0.891911	0.926036
cg12090039	-0.178872	0.543333	-30.5569	1.37e-05	0.0109061	4.28104	0.453897	0.632769	0.178872	15	73627420	F	II	HCN4	Body	opensea	Body-opensea		rs77280392	50	0.456069	0.609312	0.666074	0.606519	0.638143	0.451725	0.627395	0.671359
cg22642618	-0.122776	0.658488	-30.5505	1.37e-05	0.0109061	4.28045	0.5971	0.719876	0.122776	2	28806843	R	II	PLB1	Body	opensea	Body-opensea				0.597051	0.712323	0.709661	0.701659	0.719724	0.597149	0.720029	0.70649
cg14160212	-0.17178	0.710101	-30.5376	1.37e-05	0.0109061	4.27923	0.624211	0.79599	0.17178	1	23907834	F	II		IGR	opensea	IGR-opensea				0.620937	0.766271	0.711572	0.749939	0.800235	0.627485	0.791746	0.730038
cg14917846	-0.180496	0.769094	-30.5229	1.37e-05	0.0109061	4.27785	0.678846	0.859341	0.180496	19	4391454	F	II	SH3GL1	Body	opensea	Body-opensea		rs2247205	31	0.676782	0.874196	0.90277	0.869399	0.864877	0.680909	0.853806	0.899362
cg24437408	-0.273644	0.813974	-30.5062	1.38e-05	0.0109061	4.27627	0.677151	0.950796	0.273644	10	134661502	F	I		IGR	opensea	IGR-opensea		rs117657228;rs554365225;rs377107903;rs540338235	0;13;37;43	0.688065	0.954366	0.950814	0.936927	0.950497	0.666238	0.951094	0.944979
cg02958947	-0.18401	0.744815	-30.4826	1.38e-05	0.0109061	4.27405	0.65281	0.836819	0.18401	17	80341675	R	II		IGR	opensea	IGR-opensea		rs536314601;rs115108181	2;1	0.648371	0.819116	0.812322	0.830021	0.832586	0.657249	0.841053	0.807725
cg10061138	-0.234398	0.656799	-30.4797	1.38e-05	0.0109061	4.27377	0.5396	0.773998	0.234398	3	52529085	F	II	STAB1	TSS1500	opensea	TSS1500-opensea				0.540075	0.750785	0.802298	0.775472	0.765084	0.539125	0.782912	0.805325
cg00939432	-0.125916	0.807462	-30.4592	1.38e-05	0.0109061	4.27183	0.744504	0.87042	0.125916	22	29977677	F	II	NIPSNAP1	TSS1500	shore	TSS1500-shore	chr22:29976920-29977216	rs112695533	8	0.743195	0.865459	0.83643	0.84796	0.87019	0.745812	0.87065	0.843007
cg11961138	-0.143779	0.481693	-30.4493	1.39e-05	0.0109061	4.2709	0.409804	0.553583	0.143779	17	38599366	R	I	IGFBP4	TSS1500	island	TSS1500-island	chr17:38599270-38599524	rs544691235	19	0.409466	0.509587	0.442608	0.523676	0.556944	0.410142	0.550221	0.459871
cg09244349	-0.168962	0.464214	-30.4436	1.39e-05	0.0109061	4.27036	0.379732	0.548695	0.168962	17	44290388	R	II	KANSL1	5'UTR	opensea	5'UTR-opensea				0.378059	0.546257	0.58722	0.520929	0.543758	0.381406	0.553632	0.586827
cg11879620	-0.160205	0.696006	-30.4378	1.39e-05	0.0109061	4.26981	0.615903	0.776109	0.160205	1	211499932	F	I	TRAF5	TSS1500	shore	TSS1500-shore	chr1:211500151-211500636	rs531258114	49	0.611342	0.782734	0.715514	0.773283	0.776902	0.620464	0.775316	0.715546
cg04728805	-0.173219	0.639853	-30.4342	1.39e-05	0.0109061	4.26947	0.553243	0.726463	0.173219	5	137675030	R	II	FAM53C	5'UTR	shore	5'UTR-shore	chr5:137673380-137674328			0.548059	0.744731	0.757949	0.722556	0.724659	0.558427	0.728266	0.748641
cg00784029	-0.315143	0.72798	-30.4321	1.39e-05	0.0109061	4.26927	0.570408	0.885551	0.315143	10	80061301	F	II		IGR	shore	IGR-shore	chr10:80062780-80063588	rs187568671;rs10762782	1;32	0.583065	0.878541	0.868602	0.858089	0.882613	0.557752	0.888489	0.843267
cg07516293	-0.141153	0.632098	-30.4229	1.39e-05	0.0109061	4.2684	0.561521	0.702674	0.141153	3	30810346	R	II	GADL1	Body	opensea	Body-opensea		rs558372918	39	0.56329	0.717326	0.695922	0.676782	0.705293	0.559753	0.700055	0.695512
cg19727827	-0.127521	0.721385	-30.4184	1.39e-05	0.0109061	4.26797	0.657625	0.785146	0.127521	1	10701900	R	II	CASZ1	Body	shore	Body-shore	chr1:10702136-10702340	rs284252;rs574298785;rs538186694;rs556508957	36;27;5;4	0.658825	0.744752	0.769948	0.761683	0.784039	0.656425	0.786252	0.754341
cg00474328	-0.206597	0.806905	-30.4143	1.39e-05	0.0109061	4.26758	0.703607	0.910203	0.206597	6	50811836	R	II	TFAP2B	3'UTR	shore	3'UTR-shore	chr6:50813314-50813699			0.710543	0.896846	0.905689	0.903652	0.907466	0.696671	0.912941	0.894586
cg27635372	-0.145424	0.766836	-30.4088	1.39e-05	0.0109061	4.26706	0.694124	0.839548	0.145424	4	2795705	R	II	SH3BP2	5'UTR	shore	5'UTR-shore	chr4:2795139-2795467	rs189315316	27	0.697172	0.802875	0.7694	0.806246	0.841334	0.691076	0.837762	0.788343
cg12768979	-0.128142	0.717081	-30.3965	1.4e-05	0.0109061	4.26589	0.65301	0.781153	0.128142	10	135018992	F	II	KNDC1	Body	island	Body-island	chr10:135018677-135019084	rs557865208;rs181583815;rs114120507	27;34;40	0.654482	0.754963	0.754099	0.792921	0.780222	0.651539	0.782083	0.780501
cg01070470	-0.136144	0.839221	-30.3811	1.4e-05	0.0109061	4.26443	0.771149	0.907293	0.136144	17	42110080	R	II		IGR	opensea	IGR-opensea		rs537423868;rs8070890;rs577224926;rs860354;rs117992022	49;47;45;38;2	0.773349	0.875316	0.902996	0.885719	0.908864	0.768948	0.905722	0.901135
cg09003047	-0.17635	0.799493	-30.3348	1.41e-05	0.0109061	4.26003	0.711318	0.887668	0.17635	2	3424770	R	II	TRAPPC12	Body	opensea	Body-opensea				0.709074	0.879166	0.921484	0.873173	0.89293	0.713563	0.882406	0.913851
cg22161562	-0.212338	0.597901	-30.323	1.41e-05	0.0109061	4.2589	0.491732	0.704069	0.212338	2	25198596	R	I		IGR	shelf	IGR-shelf	chr2:25194140-25195214	rs72805445;rs577425325;rs544870165	32;13;2	0.484545	0.699394	0.760196	0.605341	0.707122	0.498918	0.701016	0.76789
cg05296770	-0.151465	0.749133	-30.319	1.41e-05	0.0109061	4.25852	0.673401	0.824866	0.151465	16	4357318	R	II		IGR	shore	IGR-shore	chr16:4357552-4357955	rs62037583	2	0.677382	0.791404	0.814768	0.814015	0.824164	0.669419	0.825568	0.82981
cg16298927	-0.247104	0.724195	-30.3147	1.41e-05	0.0109061	4.25811	0.600643	0.847746	0.247104	6	170191076	R	II	C6orf122	Body	shore	Body-shore	chr6:170190111-170190712	rs367780891	28	0.610294	0.85286	0.795423	0.886821	0.847998	0.590991	0.847495	0.786475
cg01478827	-0.215791	0.738681	-30.2975	1.41e-05	0.0109061	4.25647	0.630786	0.846577	0.215791	1	21558579	R	II	ECE1	Body	opensea	Body-opensea		rs535803496;rs554157680	5;1	0.632092	0.865376	0.86934	0.864948	0.838678	0.629479	0.854476	0.857018
cg14144428	-0.19593	0.745879	-30.2904	1.41e-05	0.0109061	4.2558	0.647914	0.843845	0.19593	11	65637130	R	II	EFEMP2	Body	shelf	Body-shelf	chr11:65639835-65641374	rs567117221;rs536003435	28;12	0.643583	0.851585	0.840306	0.816847	0.849217	0.652246	0.838472	0.842087
cg14037664	-0.142799	0.806744	-30.2768	1.42e-05	0.0109061	4.2545	0.735345	0.878144	0.142799	2	135029784	F	II	MGAT5	Body	opensea	Body-opensea		rs557392308;rs139660754;rs545994877;rs564277147	24;38;39;44	0.738247	0.904717	0.894382	0.889042	0.879845	0.732442	0.876442	0.893261
cg14874930	-0.13768	0.816232	-30.2702	1.42e-05	0.0109061	4.25386	0.747392	0.885072	0.13768	22	24563192	R	II	CABIN1	Body	opensea	Body-opensea		rs534734594;rs369978674	38;14	0.745736	0.890589	0.889083	0.871383	0.887458	0.749047	0.882686	0.86731
cg12172870	-0.121797	0.630712	-30.2569	1.42e-05	0.0109061	4.25259	0.569814	0.691611	0.121797	5	137785402	R	II		IGR	opensea	IGR-opensea		rs542937221	51	0.570154	0.690527	0.659193	0.712169	0.691705	0.569473	0.691517	0.692205
cg02056921	-0.125621	0.750535	-30.2456	1.42e-05	0.0109061	4.25151	0.687725	0.813346	0.125621	1	901892	F	II	PLEKHN1	1stExon	island	1stExon-island	chr1:894313-902654	rs146478061;rs376060591;rs62639980;rs149741186	9;15;30;31	0.687839	0.831143	0.800909	0.802548	0.814778	0.687611	0.811914	0.83204
cg20897301	-0.155904	0.663256	-30.2431	1.42e-05	0.0109061	4.25127	0.585304	0.741208	0.155904	22	36725023	R	II	MYH9	Body	opensea	Body-opensea				0.58931	0.732526	0.747986	0.751759	0.743022	0.581298	0.739395	0.747914
cg03505504	-0.303814	0.693652	-30.2302	1.42e-05	0.0109061	4.25003	0.541746	0.845559	0.303814	20	45948453	R	II	LOC100131496	Body	opensea	Body-opensea		rs557478713;rs3746481	44;8	0.535949	0.870291	0.859621	0.815354	0.834439	0.547542	0.85668	0.88054
cg10522607	-0.228676	0.687855	-30.2214	1.43e-05	0.0109061	4.24919	0.573516	0.802193	0.228676	2	1595933	R	II		IGR	island	IGR-island	chr2:1595402-1596020	rs147844294	1	0.58098	0.808811	0.820502	0.789192	0.797666	0.566053	0.806719	0.830533
cg14325661	-0.146428	0.666726	-30.2167	1.43e-05	0.0109061	4.24874	0.593512	0.73994	0.146428	19	49699881	R	II	TRPM4	Body	island	Body-island	chr19:49699698-49700070	rs3745301;rs577651771	17;15	0.593903	0.748006	0.7421	0.740355	0.743609	0.593122	0.736271	0.783323
cg06772063	-0.165171	0.675949	-30.2017	1.43e-05	0.0109061	4.24731	0.593364	0.758534	0.165171	16	54150765	F	II		IGR	opensea	IGR-opensea				0.59065	0.769446	0.769156	0.764509	0.762796	0.596077	0.754273	0.785974
cg19832658	-0.12407	0.69066	-30.1907	1.43e-05	0.0109061	4.24625	0.628625	0.752695	0.12407	11	122452135	F	II		IGR	opensea	IGR-opensea		rs536017947;rs554085602	39;46	0.62768	0.757422	0.710416	0.783104	0.75199	0.629571	0.753401	0.699512
cg06824423	-0.202091	0.685086	-30.1893	1.43e-05	0.0109061	4.24611	0.58404	0.786132	0.202091	6	157505631	R	II	ARID1B	Body	opensea	Body-opensea		rs575314894;rs367611855;rs562270625	32;21;13	0.585586	0.777572	0.822923	0.766623	0.779008	0.582495	0.793255	0.817923
cg25501422	-0.151364	0.613286	-30.1876	1.43e-05	0.0109061	4.24594	0.537604	0.688968	0.151364	2	121108133	F	II	INHBB	3'UTR	shore	3'UTR-shore	chr2:121106946-121107536	rs553287555;rs45624437	44;49	0.533595	0.662179	0.681153	0.6549	0.688183	0.541612	0.689753	0.689807
cg17045651	-0.143844	0.598548	-30.1815	1.43e-05	0.0109061	4.24537	0.526626	0.67047	0.143844	3	159569504	R	II	SCHIP1	Body	opensea	Body-opensea		rs576520200;rs537313187	2;1	0.523342	0.635246	0.622908	0.635566	0.669283	0.529909	0.671656	0.618646
cg24921833	-0.132489	0.762869	-30.1799	1.43e-05	0.0109061	4.24521	0.696624	0.829113	0.132489	1	153926687	F	II	CRTC2	Body	shelf	Body-shelf	chr1:153930546-153931130	rs531423232;rs149706809;rs561899003	28;29;39	0.694383	0.841338	0.820336	0.812611	0.830001	0.698865	0.828226	0.828154
cg07420170	-0.138667	0.805348	-30.1769	1.43e-05	0.0109061	4.24492	0.736015	0.874682	0.138667	2	33062436	R	II	LINC00486	Body	opensea	Body-opensea		rs555070290;rs79727418	40;20	0.737151	0.884298	0.859159	0.876706	0.871865	0.734878	0.877498	0.863769
cg07865479	-0.140753	0.690996	-30.1723	1.43e-05	0.0109061	4.24447	0.620619	0.761372	0.140753	1	54838324	R	II	SSBP3	Body	opensea	Body-opensea				0.618138	0.761831	0.749871	0.738796	0.759305	0.623099	0.763439	0.78823
cg23944675	-0.14433	0.696877	-30.164	1.44e-05	0.0109061	4.24368	0.624712	0.769041	0.14433	17	80850830	F	II	TBCD	Body	opensea	Body-opensea		rs545750522	34	0.622198	0.737981	0.754418	0.765517	0.771532	0.627225	0.766551	0.769848
cg06964030	-0.125545	0.684817	-30.1464	1.44e-05	0.0109061	4.24199	0.622044	0.74759	0.125545	22	20073636	F	II	MIR1306	Body	island	Body-island	chr22:20073363-20073931	rs567813359	33	0.622378	0.736866	0.770129	0.724364	0.749047	0.621711	0.746132	0.773267
cg23741360	-0.142519	0.712584	-30.126	1.44e-05	0.0109061	4.24003	0.641325	0.783843	0.142519	2	9511764	R	II	ASAP2	Body	shelf	Body-shelf	chr2:9514723-9514995			0.64335	0.780855	0.816563	0.764592	0.786576	0.639299	0.781111	0.819028
cg17464510	-0.228158	0.585059	-30.111	1.44e-05	0.0109061	4.23858	0.47098	0.699138	0.228158	1	23907877	R	II		IGR	opensea	IGR-opensea				0.462288	0.641858	0.582247	0.645052	0.700113	0.479671	0.698163	0.598047
cg03839031	-0.131331	0.67595	-30.1039	1.45e-05	0.0109061	4.23788	0.610284	0.741615	0.131331	1	78079973	R	II	ZZZ3	Body	opensea	Body-opensea				0.608065	0.757442	0.733923	0.725448	0.742279	0.612503	0.740951	0.721514
cg27144592	-0.122511	0.449184	-30.0865	1.45e-05	0.0109061	4.2362	0.387929	0.51044	0.122511	16	783916	R	II	NARFL	Body	shore	Body-shore	chr16:784367-785034	rs531199089	7	0.387051	0.480711	0.481475	0.465461	0.510667	0.388807	0.510213	0.500938
cg23495995	-0.123962	0.825433	-30.0792	1.45e-05	0.0109061	4.2355	0.763452	0.887414	0.123962	11	65311181	F	II	LTBP3	Body	shelf	Body-shelf	chr11:65313843-65314455	rs530878622	0	0.764648	0.89048	0.859811	0.909488	0.887039	0.762256	0.887789	0.878109
cg21694746	-0.197233	0.582779	-30.0742	1.45e-05	0.0109061	4.23502	0.484162	0.681395	0.197233	6	165722430	R	II	C6orf118	Body	opensea	Body-opensea		rs546968	43	0.477245	0.615921	0.66263	0.63813	0.682792	0.491079	0.679998	0.661678
cg13927832	-0.146986	0.742001	-30.0685	1.45e-05	0.0109061	4.23447	0.668508	0.815494	0.146986	4	7436861	R	II	PSAPL1	TSS200	opensea	TSS200-opensea		rs78712267;rs190609591;rs114265863;rs552752305	35;9;2;1	0.665704	0.83282	0.857378	0.781836	0.812941	0.671312	0.818047	0.861195
cg06949345	-0.123207	0.771097	-30.0678	1.45e-05	0.0109061	4.2344	0.709494	0.832701	0.123207	14	104617598	R	II	KIF26A	Body	opensea	Body-opensea		rs578104121;rs543671977	41;1	0.710272	0.856508	0.83495	0.822385	0.831922	0.708716	0.833479	0.839566
cg10964179	-0.126706	0.692757	-30.0652	1.45e-05	0.0109061	4.23415	0.629404	0.75611	0.126706	1	249153882	R	II	ZNF692	TSS1500	shore	TSS1500-shore	chr1:249152411-249153419	rs565996855	47	0.630721	0.731161	0.715063	0.753136	0.75724	0.628088	0.75498	0.73312
cg16121744	-0.13491	0.675928	-30.0462	1.46e-05	0.0109061	4.23231	0.608473	0.743384	0.13491	21	46875149	F	II	COL18A1	TSS1500	shore	TSS1500-shore	chr21:46876168-46876752	rs564126085;rs34336421;rs185132451	33;45;46	0.611199	0.737636	0.786359	0.731073	0.743217	0.605748	0.743551	0.805442
cg21006686	-0.187537	0.801034	-30.0452	1.46e-05	0.0109061	4.23221	0.707266	0.894803	0.187537	12	117800240	R	II	NOS1	TSS1500	shore	TSS1500-shore	chr12:117798076-117799448	rs58761747	7	0.712957	0.904958	0.902617	0.911659	0.89795	0.701574	0.891656	0.908889
cg27494254	-0.127699	0.703684	-30.0416	1.46e-05	0.0109061	4.23187	0.639834	0.767533	0.127699	17	40566897	R	II	PTRF	Body	opensea	Body-opensea		rs111471339;rs557763196	35;2	0.641532	0.77807	0.756467	0.728339	0.768367	0.638136	0.766699	0.773657
cg25405452	-0.121304	0.543205	-30.0328	1.46e-05	0.0109061	4.23101	0.482554	0.603857	0.121304	8	38125449	F	II	PPAPDC1B	Body	shore	Body-shore	chr8:38126097-38127032	rs576799042;rs545663151;rs554092239	0;12;27	0.482931	0.554577	0.620577	0.580132	0.604288	0.482176	0.603427	0.622588
cg08738430	-0.241956	0.757306	-30.0286	1.46e-05	0.0109061	4.2306	0.636328	0.878284	0.241956	2	43452561	R	I	ZFP36L2	Body	island	Body-island	chr2:43451445-43454951	rs35842340;rs374546953;rs552358427;rs200027926;rs537935036;rs554745591	49;47;26;25;19;4	0.645803	0.878112	0.891833	0.880842	0.879076	0.626853	0.877491	0.916602
cg01068823	-0.12787	0.693541	-30.0235	1.46e-05	0.0109061	4.23011	0.629605	0.757476	0.12787	16	22012676	R	II	C16orf65	TSS1500	opensea	TSS1500-opensea		rs576506177	44	0.627885	0.725283	0.764142	0.720413	0.75661	0.631326	0.758341	0.733254
cg01246599	-0.126615	0.670018	-30.0198	1.46e-05	0.0109061	4.22976	0.606711	0.733326	0.126615	19	11367088	F	II	DOCK6	Body	opensea	Body-opensea		rs569838633;rs537003371;rs558690663;rs577209295	0;29;31;35	0.605141	0.705743	0.706112	0.699562	0.732553	0.60828	0.734099	0.737814
cg23106940	-0.165239	0.528635	-30.0174	1.46e-05	0.0109061	4.22952	0.446016	0.611255	0.165239	2	25223659	F	II		IGR	opensea	IGR-opensea		rs189051310	0	0.445301	0.600462	0.59888	0.576637	0.616328	0.446731	0.606182	0.611156
cg13590605	-0.136174	0.818348	-30.0098	1.46e-05	0.0109061	4.22878	0.750261	0.886436	0.136174	22	32018555	F	II	PISD	Body	opensea	Body-opensea		rs529945588;rs146188283;rs568761820;rs563741547	0;12;19;20	0.74746	0.865706	0.873444	0.872238	0.887074	0.753062	0.885797	0.865539
cg13876220	-0.164984	0.307949	-30.0085	1.46e-05	0.0109061	4.22866	0.225456	0.390441	0.164984	20	32004038	F	II	SNTA1	Body	opensea	Body-opensea		rs550000829;rs571202583	22;40	0.221294	0.390783	0.405528	0.416764	0.393405	0.229619	0.387477	0.331968
cg04848555	-0.16944	0.676602	-30.0044	1.46e-05	0.0109061	4.22825	0.591882	0.761322	0.16944	14	53975804	F	I		IGR	opensea	IGR-opensea		rs548854770	1	0.596252	0.756835	0.800174	0.763395	0.758145	0.587512	0.7645	0.806441
cg00713286	-0.148812	0.841939	-29.9861	1.47e-05	0.0109061	4.22648	0.767533	0.916345	0.148812	17	2868887	R	II	RAP1GAP2	Body	opensea	Body-opensea		rs201169910;rs145636425	32;1	0.76951	0.909975	0.906386	0.892734	0.919784	0.765555	0.912906	0.87783
cg18180846	-0.140784	0.738587	-29.9419	1.48e-05	0.0109061	4.22218	0.668195	0.808979	0.140784	10	102990855	F	II	FLJ41350	Body	shore	Body-shore	chr10:102984182-102990063	rs535663374;rs553866396	1;26	0.671078	0.789191	0.803828	0.78222	0.80732	0.665313	0.810639	0.801652
cg07752604	-0.175061	0.779519	-29.9259	1.48e-05	0.0109061	4.22062	0.691989	0.86705	0.175061	18	21974955	R	II	OSBPL1A	5'UTR	shelf	5'UTR-shelf	chr18:21977275-21978110	rs550893794;rs187818491;rs530829986	50;33;6	0.687028	0.866052	0.903201	0.864171	0.870032	0.69695	0.864067	0.89157
cg21564780	-0.152252	0.767076	-29.9234	1.48e-05	0.0109061	4.22037	0.690949	0.843202	0.152252	19	2213874	F	II	DOT1L	Body	island	Body-island	chr19:2213860-2214142	rs369735173	21	0.687387	0.838897	0.818605	0.844901	0.845521	0.694512	0.840883	0.837552
cg25570190	-0.127866	0.757037	-29.9138	1.48e-05	0.0109061	4.21944	0.693104	0.82097	0.127866	22	23145087	R	II		IGR	opensea	IGR-opensea		rs7288594;rs569021249;rs7289129	45;44;36	0.69453	0.829639	0.817026	0.804209	0.822357	0.691679	0.819584	0.843487
cg11476622	-0.124111	0.73216	-29.8801	1.49e-05	0.0109061	4.21615	0.670104	0.794215	0.124111	20	45029013	R	II	ELMO2	5'UTR	opensea	5'UTR-opensea		rs192520576	2	0.670898	0.812191	0.857145	0.833893	0.795415	0.66931	0.793016	0.873396
cg08935541	-0.157328	0.84047	-29.8738	1.49e-05	0.0109061	4.21553	0.761806	0.919134	0.157328	22	46436549	R	II	LINC00899	Body	shelf	Body-shelf	chr22:46440393-46441019			0.765899	0.931279	0.927382	0.933952	0.921312	0.757714	0.916956	0.926927
cg07949587	-0.124601	0.88291	-29.8615	1.49e-05	0.0109061	4.21432	0.82061	0.945211	0.124601	3	194070884	R	II	CPN2	5'UTR	opensea	5'UTR-opensea		rs548257631;rs566661124;rs1972455;rs558836966	43;34;27;1	0.819211	0.938191	0.935044	0.936018	0.945847	0.822009	0.944575	0.943141
cg13346820	-0.153986	0.781548	-29.8611	1.49e-05	0.0109061	4.21429	0.704555	0.858541	0.153986	5	865318	R	II	BRD9	Body	island	Body-island	chr5:865317-865642	rs367911879;rs529006048;rs550846472	46;30;1	0.708425	0.836318	0.883467	0.85028	0.856445	0.700684	0.860636	0.859981
cg09204972	-0.12405	0.813633	-29.8544	1.49e-05	0.0109061	4.21363	0.751608	0.875658	0.12405	17	48752783	F	II	ABCC3	Body	opensea	Body-opensea		rs35892518	0	0.752249	0.862802	0.858481	0.846601	0.874362	0.750968	0.876955	0.866401
cg13713922	-0.243045	0.789559	-29.8429	1.49e-05	0.0109061	4.21251	0.668037	0.911082	0.243045	2	121625577	R	II	GLI2	Body	shore	Body-shore	chr2:121624827-121625209	rs569718712	1	0.660307	0.903428	0.892362	0.924336	0.916848	0.675767	0.905315	0.911016
cg24517380	-0.17577	0.325195	-29.8389	1.49e-05	0.0109061	4.21211	0.23731	0.41308	0.17577	6	30881740	R	I	VARS2	TSS1500	island	TSS1500-island	chr6:30881533-30882296	rs566265030;rs535304084;rs140816086;rs150149398	36;24;13;12	0.23613	0.405354	0.407929	0.363998	0.407335	0.23849	0.418825	0.381945
cg13272546	-0.122173	0.803082	-29.8351	1.49e-05	0.0109061	4.21174	0.741996	0.864169	0.122173	17	27313239	R	II	SEZ6	Body	island	Body-island	chr17:27312969-27313283	rs532886179	50	0.742604	0.864962	0.854719	0.873879	0.865064	0.741388	0.863274	0.871594
cg02304628	-0.149929	0.619331	-29.8324	1.5e-05	0.0109061	4.21147	0.544366	0.694295	0.149929	20	61872474	R	II	NKAIN4	3'UTR	shore	3'UTR-shore	chr20:61870781-61871178	rs73316034;rs564865008	26;1	0.544714	0.690298	0.676884	0.678579	0.690199	0.544018	0.698391	0.715959
cg21414933	-0.126109	0.774369	-29.827	1.5e-05	0.0109061	4.21094	0.711314	0.837423	0.126109	7	44150208	R	II	AEBP1	Body	shelf	Body-shelf	chr7:44152227-44152505	rs117622853;rs570133623	33;32	0.712508	0.817981	0.842341	0.819848	0.838764	0.71012	0.836082	0.851546
cg05660308	-0.124234	0.804363	-29.8047	1.5e-05	0.0109061	4.20876	0.742246	0.86648	0.124234	18	56663935	F	II		IGR	opensea	IGR-opensea		rs567490787;rs534401016	1;33	0.742476	0.872619	0.851542	0.866258	0.867977	0.742016	0.864983	0.853716
cg24042578	-0.151299	0.428466	-29.7941	1.5e-05	0.0109061	4.20772	0.352817	0.504116	0.151299	1	2066981	R	II	PRKCZ	5'UTR	shore	5'UTR-shore	chr1:2066367-2066666	rs139079224	2	0.352495	0.488346	0.479643	0.479726	0.508332	0.353138	0.499899	0.446405
cg05078108	-0.131049	0.796214	-29.7929	1.5e-05	0.0109061	4.2076	0.73069	0.861739	0.131049	6	164150279	F	II		IGR	opensea	IGR-opensea		rs144820313;rs148515800;rs533974286	27;39;43	0.731127	0.84088	0.87074	0.850689	0.859339	0.730254	0.864139	0.880319
cg00790307	-0.141484	0.567005	-29.7854	1.5e-05	0.0109061	4.20685	0.496264	0.637747	0.141484	17	17684042	F	II	SMCR5	TSS1500	shore	TSS1500-shore	chr17:17685016-17687240	rs182185011	41	0.499643	0.686521	0.667917	0.602695	0.637048	0.492884	0.638447	0.666254
cg19615406	-0.127126	0.875484	-29.7704	1.51e-05	0.0109061	4.20539	0.81192	0.939047	0.127126	10	116164712	R	II	AFAP1L2	TSS200	shore	TSS200-shore	chr10:116163391-116164599	rs113189107	1	0.810725	0.927788	0.935416	0.921114	0.937479	0.813116	0.940614	0.926652
cg17974012	-0.143924	0.641206	-29.7517	1.51e-05	0.0109061	4.20354	0.569244	0.713168	0.143924	20	30433409	F	II	FOXS1	5'UTR	shore	5'UTR-shore	chr20:30432900-30433242	rs529098872;rs550780074;rs568796405	11;16;50	0.568729	0.7025	0.688997	0.677445	0.716801	0.569758	0.709535	0.71145
cg16589614	-0.285332	0.465879	-29.7508	1.51e-05	0.0109061	4.20346	0.323214	0.608545	0.285332	21	45395446	R	II	AGPAT3	Body	shore	Body-shore	chr21:45393392-45393622	rs572486917	1	0.311478	0.619766	0.696715	0.622833	0.610223	0.334949	0.606868	0.633167
cg13026072	-0.1846	0.723521	-29.7452	1.51e-05	0.0109061	4.2029	0.631221	0.815821	0.1846	11	65380126	F	I	MAP3K11	Body	shore	Body-shore	chr11:65381582-65381872	rs147767445	1	0.637299	0.795654	0.803304	0.789813	0.817947	0.625143	0.813694	0.814171
cg10754941	-0.13787	0.689655	-29.741	1.51e-05	0.0109061	4.20249	0.62072	0.75859	0.13787	8	21961746	F	II	FAM160B2	3'UTR	opensea	3'UTR-opensea		rs528410003;rs546386081;rs138839214	36;42;51	0.622263	0.762702	0.778334	0.761233	0.755845	0.619177	0.761336	0.792939
cg14191343	-0.121674	0.754331	-29.7345	1.51e-05	0.0109061	4.20185	0.693494	0.815168	0.121674	14	104762027	R	II		IGR	opensea	IGR-opensea		rs80000993;rs10431752;rs143626088	42;26;2	0.694555	0.806865	0.782374	0.811934	0.815197	0.692434	0.81514	0.788338
cg21941344	-0.163027	0.388683	-29.733	1.51e-05	0.0109061	4.2017	0.30717	0.470196	0.163027	10	14879285	R	II	HSPA14	TSS1500	shore	TSS1500-shore	chr10:14879769-14881041			0.312247	0.481414	0.472547	0.408015	0.47038	0.302093	0.470013	0.448765
cg17267880	-0.179663	0.540629	-29.7258	1.52e-05	0.0109061	4.20099	0.450797	0.630461	0.179663	20	31126718	F	II	NOL4L	Body	shelf	Body-shelf	chr20:31123989-31124697			0.450793	0.631171	0.59171	0.628709	0.624313	0.450801	0.636608	0.610075
cg01997006	-0.131048	0.887506	-29.7249	1.52e-05	0.0109061	4.2009	0.821982	0.95303	0.131048	20	49410882	F	I	BCAS4	TSS1500	shore	TSS1500-shore	chr20:49411401-49412142	rs6020751;rs184749209	10;16	0.821483	0.952134	0.95463	0.950942	0.950609	0.822481	0.955452	0.95081
cg23488611	-0.156634	0.270565	-29.7232	1.52e-05	0.0109061	4.20073	0.192248	0.348882	0.156634	4	167941726	R	II	SPOCK3	5'UTR	opensea	5'UTR-opensea		rs546518255;rs147401350;rs1365946	36;33;23	0.188044	0.384992	0.445855	0.356359	0.346911	0.196451	0.350853	0.412569
cg22370233	-0.129815	0.753505	-29.7116	1.52e-05	0.0109061	4.19958	0.688597	0.818412	0.129815	19	48936790	F	II	GRIN2D	Body	opensea	Body-opensea		rs150741082;rs10407689;rs539414368;rs557791676;rs80257331	0;16;37;38;47	0.688335	0.817927	0.840145	0.867654	0.820736	0.688859	0.816088	0.850797
cg03782035	-0.171631	0.672313	-29.7042	1.52e-05	0.0109061	4.19886	0.586498	0.758129	0.171631	12	112842566	F	II		IGR	opensea	IGR-opensea		rs548521261	45	0.587549	0.75624	0.76954	0.72571	0.763684	0.585446	0.752574	0.767459
cg01616863	-0.187375	0.66496	-29.6855	1.52e-05	0.0109061	4.19701	0.571272	0.758647	0.187375	16	28022150	F	II	GSG1L	Body	opensea	Body-opensea		rs183757242	1	0.565716	0.756497	0.754168	0.755016	0.762261	0.576828	0.755034	0.75153
cg15846910	-0.24198	0.740484	-29.6815	1.52e-05	0.0109061	4.19661	0.619494	0.861474	0.24198	3	128081006	R	II	EEFSEC	Body	opensea	Body-opensea		rs114362744;rs186161041;rs556140630	47;28;1	0.617449	0.846575	0.834128	0.850252	0.870912	0.621538	0.852036	0.83979
cg07556911	-0.142563	0.800478	-29.671	1.53e-05	0.0109061	4.19557	0.729196	0.87176	0.142563	7	2044787	F	II	MAD1L1	Body	island	Body-island	chr7:2044583-2044788	rs558237665	11	0.729097	0.844653	0.858527	0.848498	0.868173	0.729296	0.875347	0.865085
cg10542362	-0.122181	0.19793	-29.6637	1.53e-05	0.0109061	4.19485	0.13684	0.259021	0.122181	3	195636894	F	II	TNK2	TSS1500	island	TSS1500-island	chr3:195635359-195636895	rs557345193;rs138643153	3;36	0.135692	0.250179	0.247519	0.239732	0.258555	0.137988	0.259487	0.246991
cg13323256	-0.171757	0.835775	-29.6613	1.53e-05	0.0109061	4.19461	0.749897	0.921654	0.171757	15	69351814	R	II	MIR548H4	Body	opensea	Body-opensea		rs138331619	2	0.7538	0.917918	0.9137	0.918653	0.917531	0.745994	0.925777	0.908726
cg21515956	-0.123607	0.785389	-29.661	1.53e-05	0.0109061	4.19458	0.723586	0.847193	0.123607	14	104608332	R	II	KIF26A	Body	shelf	Body-shelf	chr14:104601959-104605672			0.724035	0.847907	0.863041	0.853378	0.845752	0.723136	0.848634	0.870676
cg21036165	-0.129467	0.810731	-29.6423	1.53e-05	0.0109061	4.19273	0.745998	0.875465	0.129467	22	18912215	F	II	PRODH	Body	opensea	Body-opensea		rs531781132;rs542433001;rs560777795	0;1;20	0.746671	0.856171	0.857941	0.872771	0.877699	0.745324	0.87323	0.889036
cg17709391	-0.219054	0.687711	-29.6317	1.53e-05	0.0109061	4.19168	0.578184	0.797238	0.219054	13	101480751	R	II	NALCN-AS1	Body	opensea	Body-opensea		rs183474408;rs369705271;rs553549532;rs111680971;rs542242255	47;24;12;8;5	0.577241	0.779807	0.774319	0.795668	0.788843	0.579128	0.805633	0.776876
cg18806660	-0.155276	0.634537	-29.6137	1.54e-05	0.0109061	4.18989	0.556899	0.712175	0.155276	12	131188247	F	II		IGR	island	IGR-island	chr12:131187997-131188248	rs147966728;rs554617796;rs141838716	1;40;46	0.553643	0.657148	0.720404	0.6745	0.708944	0.560155	0.715406	0.695019
cg11556559	-0.181675	0.732937	-29.6122	1.54e-05	0.0109061	4.18974	0.6421	0.823775	0.181675	17	17465162	F	II	PEMT	Body	island	Body-island	chr17:17465135-17465397	rs559758197;rs573320239;rs74372144;rs562415948;rs530963213	1;22;26;46;49	0.642458	0.805114	0.794772	0.805561	0.830077	0.641742	0.817473	0.82049
cg01016169	-0.143001	0.783	-29.6067	1.54e-05	0.0109061	4.1892	0.7115	0.854501	0.143001	12	51441443	F	II	LETMD1	TSS1500	shore	TSS1500-shore	chr12:51441598-51442187	rs147476514;rs113528948	23;47	0.707967	0.862738	0.850504	0.86869	0.855421	0.715033	0.85358	0.871708
cg08481112	-0.187638	0.447548	-29.6043	1.54e-05	0.0109061	4.18896	0.353729	0.541366	0.187638	19	2544100	F	II	GNG7	5'UTR	shore	5'UTR-shore	chr19:2543638-2543878	rs184874892;rs77752184	22;37	0.355654	0.538999	0.510056	0.519219	0.547756	0.351803	0.534977	0.50624
cg15813427	-0.173092	0.614383	-29.6013	1.54e-05	0.0109061	4.18865	0.527837	0.700929	0.173092	4	1981090	F	II	WHSC1	3'UTR	shore	3'UTR-shore	chr4:1980580-1980834			0.524001	0.697165	0.730123	0.721499	0.705258	0.531673	0.6966	0.737733
cg00074365	-0.183061	0.769698	-29.5882	1.54e-05	0.0109061	4.18735	0.678167	0.861229	0.183061	2	64088479	F	I	UGP2	Body	opensea	Body-opensea		rs77783768;rs147144965	14;49	0.679135	0.902035	0.929131	0.853387	0.867561	0.6772	0.854897	0.917817
cg09499965	-0.135607	0.739368	-29.5808	1.54e-05	0.0109061	4.18662	0.671564	0.807172	0.135607	7	151220664	F	II		IGR	shelf	IGR-shelf	chr7:151216068-151217901	rs191811921	21	0.672519	0.784122	0.769881	0.78305	0.810023	0.67061	0.80432	0.772213
cg07899076	-0.130703	0.572119	-29.5782	1.54e-05	0.0109061	4.18637	0.506767	0.637471	0.130703	7	5675839	R	II	RNF216	Body	opensea	Body-opensea				0.506554	0.641165	0.631937	0.631857	0.634974	0.506981	0.639968	0.648812
cg16055614	-0.339852	0.665197	-29.5775	1.54e-05	0.0109061	4.18629	0.495271	0.835123	0.339852	1	150997133	F	I	PRUNE	5'UTR	opensea	5'UTR-opensea		rs587684563;rs112180991;rs186350294;rs56805474	0;8;9;22	0.491875	0.83634	0.889176	0.837462	0.820868	0.498668	0.849378	0.912213
cg00744428	-0.176646	0.780685	-29.5756	1.54e-05	0.0109061	4.1861	0.692362	0.869008	0.176646	18	61186260	R	II		IGR	opensea	IGR-opensea		rs182049573;rs551704059	35;18	0.691113	0.886521	0.905832	0.872937	0.863122	0.693611	0.874894	0.893977
cg01586332	-0.119589	0.762105	-29.5674	1.55e-05	0.0109061	4.18529	0.70231	0.821899	0.119589	16	89621928	F	II	SPG7	Body	opensea	Body-opensea		rs541467381;rs74471968;rs79115309;rs553023185;rs148049211	0;8;17;23;45	0.702718	0.798592	0.809075	0.807126	0.821404	0.701902	0.822395	0.810909
cg27620871	-0.130849	0.453101	-29.5662	1.55e-05	0.0109061	4.18517	0.387677	0.518526	0.130849	16	2908219	R	II	PRSS22	TSS200	shore	TSS200-shore	chr16:2907574-2907836	rs560257812;rs142377167	49;39	0.385592	0.516361	0.525542	0.498298	0.519957	0.389761	0.517095	0.502332
cg23853436	-0.202822	0.825254	-29.5633	1.55e-05	0.0109061	4.18487	0.723843	0.926665	0.202822	8	37933897	F	II		IGR	opensea	IGR-opensea		rs61049972	9	0.730205	0.922768	0.928183	0.913709	0.930769	0.717482	0.922561	0.93369
cg12278070	-0.175382	0.731036	-29.5589	1.55e-05	0.0109061	4.18444	0.643345	0.818727	0.175382	4	83383646	F	II		IGR	opensea	IGR-opensea		rs72909851	21	0.637506	0.838313	0.85212	0.820424	0.819839	0.649184	0.817615	0.827511
cg01276562	-0.157307	0.816432	-29.5588	1.55e-05	0.0109061	4.18443	0.737778	0.895085	0.157307	16	69396017	R	II	TERF2	Body	opensea	Body-opensea		rs534354433;rs140214354	45;1	0.742075	0.894435	0.87306	0.872594	0.897116	0.733482	0.893055	0.888319
cg16178095	-0.129479	0.79362	-29.5515	1.55e-05	0.0109061	4.1837	0.72888	0.858359	0.129479	21	44597433	R	II		IGR	shelf	IGR-shelf	chr21:44592719-44593643			0.729044	0.847224	0.871076	0.868345	0.860735	0.728717	0.855983	0.878523
cg07608648	-0.194758	0.683319	-29.5341	1.55e-05	0.0109061	4.18196	0.585941	0.780698	0.194758	12	125174563	F	II		IGR	opensea	IGR-opensea		rs141217245;rs567525529	1;36	0.589998	0.755888	0.758232	0.75516	0.786548	0.581883	0.774849	0.765704
cg01940492	-0.140752	0.679397	-29.5305	1.55e-05	0.0109061	4.18161	0.609021	0.749774	0.140752	10	134794563	F	II		IGR	shelf	IGR-shelf	chr10:134790715-134790938	rs200159695	35	0.606899	0.736477	0.749422	0.74054	0.752547	0.611144	0.747	0.780419
cg03577457	-0.198197	0.756119	-29.5289	1.55e-05	0.0109061	4.18144	0.65702	0.855217	0.198197	16	81701655	F	II	CMIP	Body	opensea	Body-opensea		rs545085557;rs55737078	3;35	0.661778	0.843156	0.85318	0.842012	0.86078	0.652263	0.849654	0.831412
cg18247691	-0.12867	0.855014	-29.5074	1.56e-05	0.0109061	4.1793	0.790679	0.919349	0.12867	10	73571141	F	II	CDH23	TSS1500	opensea	TSS1500-opensea		rs576478564;rs367912333;rs371609236	0;1;30	0.788461	0.901224	0.909357	0.890132	0.919989	0.792898	0.918709	0.909682
cg26686068	-0.213505	0.730125	-29.5056	1.56e-05	0.0109061	4.17912	0.623373	0.836878	0.213505	4	7700686	F	I	SORCS2	Body	opensea	Body-opensea		rs576078860;rs543444967;rs6845903	11;14;26	0.62954	0.840139	0.831878	0.834351	0.831484	0.617206	0.842272	0.836177
cg02996722	-0.188202	0.842573	-29.5037	1.56e-05	0.0109061	4.17893	0.748472	0.936674	0.188202	15	22969282	F	II	CYFIP1	Body	opensea	Body-opensea		rs74003075	0	0.752479	0.920871	0.931298	0.914423	0.931248	0.744465	0.9421	0.89898
cg03457445	-0.177563	0.778353	-29.4992	1.56e-05	0.0109061	4.17848	0.689572	0.867135	0.177563	20	47374685	F	II	PREX1	Body	opensea	Body-opensea		rs191949206;rs147007540	0;35	0.683945	0.865762	0.86289	0.83699	0.869495	0.695199	0.864774	0.861351
cg12615067	-0.178257	0.688811	-29.4985	1.56e-05	0.0109061	4.17841	0.599682	0.777939	0.178257	5	16618000	F	II	FAM134B	TSS1500	shore	TSS1500-shore	chr5:16616509-16617428			0.600985	0.74919	0.728571	0.755981	0.771934	0.598379	0.783945	0.763909
cg16427752	-0.170157	0.703423	-29.4968	1.56e-05	0.0109061	4.17824	0.618344	0.788501	0.170157	1	76262302	F	II	MSH4	TSS1500	shore	TSS1500-shore	chr1:76262536-76262903			0.614078	0.764321	0.767937	0.744006	0.784818	0.622611	0.792183	0.774189
cg16956345	-0.175505	0.738315	-29.4921	1.56e-05	0.0109061	4.17777	0.650563	0.826068	0.175505	12	57908937	F	II	MARS	ExonBnd	opensea	ExonBnd-opensea		rs139536122;rs141308358;rs201540140	0;33;47	0.646501	0.81781	0.822634	0.782544	0.821683	0.654625	0.830452	0.833004
cg10043090	-0.146698	0.517731	-29.4859	1.56e-05	0.0109061	4.17715	0.444381	0.59108	0.146698	11	1536810	F	II	HCCA2	Body	island	Body-island	chr11:1536729-1536953	rs541335739;rs559734043;rs527254647	13;21;34	0.448179	0.528907	0.587004	0.572695	0.592322	0.440584	0.589837	0.548432
cg03180011	-0.135128	0.698318	-29.4787	1.56e-05	0.0109061	4.17643	0.630754	0.765882	0.135128	1	16955678	R	II	CROCCP2	Body	opensea	Body-opensea		rs77381016	16	0.630614	0.725801	0.769903	0.751712	0.768885	0.630895	0.76288	0.789301
cg18914967	-0.165809	0.653022	-29.4743	1.56e-05	0.0109061	4.17599	0.570117	0.735926	0.165809	12	122500697	F	II		IGR	opensea	IGR-opensea		rs76995157;rs540694270;rs28530689	1;24;51	0.574608	0.733662	0.815438	0.726083	0.738854	0.565626	0.732998	0.79791
cg01686181	-0.143515	0.842037	-29.4727	1.56e-05	0.0109061	4.17583	0.770279	0.913794	0.143515	1	182338095	F	II		IGR	opensea	IGR-opensea		rs147716943;rs544017720	0;32	0.770786	0.901529	0.915279	0.91085	0.917506	0.769772	0.910082	0.899777
cg09605212	-0.141733	0.787973	-29.4674	1.56e-05	0.0109061	4.1753	0.717106	0.858839	0.141733	19	42730039	F	II	ZNF526	Body	island	Body-island	chr19:42729416-42730361			0.715675	0.869857	0.862224	0.828445	0.862144	0.718537	0.855535	0.842509
cg24395710	-0.237572	0.239081	-29.4602	1.57e-05	0.0109061	4.17457	0.120294	0.357867	0.237572	3	58163815	F	I		IGR	shore	IGR-shore	chr3:58163469-58163680	rs6445951;rs6445952	39;42	0.119985	0.340342	0.25669	0.327644	0.348353	0.120604	0.36738	0.250615
cg00865399	-0.137851	0.747651	-29.4468	1.57e-05	0.0109061	4.17323	0.678725	0.816576	0.137851	11	64600991	F	II	CDC42BPG	Body	shelf	Body-shelf	chr11:64596975-64597519	rs556354474	21	0.676058	0.787517	0.822751	0.801315	0.818473	0.681392	0.81468	0.837786
cg07052520	-0.170231	0.782227	-29.4451	1.57e-05	0.0109061	4.17307	0.697111	0.867342	0.170231	10	125798168	R	II	CHST15	ExonBnd	opensea	ExonBnd-opensea		rs78587239;rs202143309;rs139382761	46;38;1	0.700705	0.845984	0.841467	0.824908	0.86297	0.693518	0.871715	0.825669
cg11989915	-0.174866	0.572198	-29.4373	1.57e-05	0.0109061	4.17227	0.484765	0.659631	0.174866	3	42694439	F	II	ZBTB47	TSS1500	shore	TSS1500-shore	chr3:42695528-42696575	rs557513200;rs149564861	6;33	0.485778	0.659548	0.615835	0.654356	0.65376	0.483752	0.665501	0.652737
cg10127490	-0.118322	0.692026	-29.4281	1.57e-05	0.0109061	4.17136	0.632865	0.751187	0.118322	3	15563072	F	II	COLQ	1stExon	opensea	1stExon-opensea		rs142115188;rs189427175	0;38	0.632641	0.755088	0.764877	0.738424	0.751251	0.633089	0.751124	0.759982
cg04750352	-0.206175	0.634765	-29.4241	1.57e-05	0.0109061	4.17096	0.531678	0.737853	0.206175	9	127541233	F	II	OLFML2A	Body	shore	Body-shore	chr9:127539239-127540081	rs192635843;rs76742635;rs79927205	16;23;34	0.535081	0.732197	0.753244	0.73101	0.730817	0.528275	0.744888	0.759863
cg06646646	-0.15289	0.821623	-29.4203	1.57e-05	0.0109061	4.17057	0.745178	0.898068	0.15289	16	1815154	F	I	MAPK8IP3	Body	shore	Body-shore	chr16:1814084-1814482	rs200228033;rs568642545;rs200864564;rs191132597	5;12;24;28	0.748286	0.916341	0.905905	0.918282	0.894831	0.74207	0.901306	0.919158
cg12981843	-0.231232	0.69249	-29.4107	1.58e-05	0.0109061	4.16961	0.576874	0.808106	0.231232	16	779218	R	II	HAGHL	Body	island	Body-island	chr16:776636-779417			0.569058	0.776215	0.779177	0.792039	0.812958	0.58469	0.803253	0.790297
cg25773402	-0.185659	0.777872	-29.3982	1.58e-05	0.0109061	4.16835	0.685042	0.870702	0.185659	17	35716954	R	II	ACACA	5'UTR	shore	5'UTR-shore	chr17:35715796-35716627			0.689017	0.842621	0.865763	0.825408	0.865391	0.681068	0.876013	0.846239
cg26803385	-0.124323	0.760996	-29.398	1.58e-05	0.0109061	4.16833	0.698835	0.823158	0.124323	1	17249100	R	II	CROCC	Body	opensea	Body-opensea		rs559094725;rs114901319;rs547446253;rs561375441;rs530037274;rs185662669;rs143935377;rs111242926	42;39;35;15;11;6;4;3	0.697372	0.802307	0.809416	0.799063	0.824206	0.700297	0.82211	0.82627
cg05279413	-0.176911	0.790147	-29.3899	1.58e-05	0.0109061	4.16752	0.701692	0.878603	0.176911	7	1572327	F	I	MAFK	5'UTR	shore	5'UTR-shore	chr7:1570406-1571136			0.696855	0.917315	0.901859	0.879442	0.874882	0.706529	0.882323	0.899731
cg02658272	-0.146405	0.754243	-29.3881	1.58e-05	0.0109061	4.16733	0.681041	0.827446	0.146405	19	18546719	F	II	ISYNA1	Body	island	Body-island	chr19:18543828-18549161	rs369656085;rs201581916;rs199974653;rs546047631	4;21;22;30	0.680526	0.836786	0.830556	0.822414	0.823468	0.681555	0.831423	0.868273
cg08949053	-0.120763	0.842104	-29.3745	1.58e-05	0.0109061	4.16597	0.781723	0.902486	0.120763	12	50151903	F	II	TMBIM6	Body	opensea	Body-opensea		rs576054764;rs541791798	21;33	0.781935	0.904113	0.923535	0.907579	0.901315	0.78151	0.903657	0.910499
cg08007199	-0.199431	0.671085	-29.3642	1.59e-05	0.0109061	4.16492	0.571369	0.7708	0.199431	1	156701629	F	II	RRNAD1	Body	shelf	Body-shelf	chr1:156698111-156698916	rs534405661	17	0.567675	0.741247	0.724952	0.752488	0.764326	0.575064	0.777275	0.755125
cg11872669	-0.147224	0.399067	-29.3622	1.59e-05	0.0109061	4.16472	0.325455	0.472679	0.147224	17	55749523	R	II	MSI2	Body	opensea	Body-opensea		rs534303117;rs150994966;rs567495426;rs571178037;rs182633246	42;40;23;7;2	0.32519	0.461075	0.474786	0.456633	0.476755	0.32572	0.468603	0.511935
cg26575914	-0.12069	0.621611	-29.3569	1.59e-05	0.0109061	4.16419	0.561265	0.681956	0.12069	1	228397977	F	II	OBSCN	5'UTR	shore	5'UTR-shore	chr1:228399471-228402037			0.561123	0.64597	0.668703	0.639005	0.683138	0.561408	0.680774	0.659777
cg10365984	-0.170156	0.6284	-29.3563	1.59e-05	0.0109061	4.16413	0.543322	0.713478	0.170156	6	91004430	R	I	BACH2	5'UTR	shore	5'UTR-shore	chr6:91004795-91006944			0.548991	0.695198	0.666342	0.652685	0.713019	0.537652	0.713938	0.716834
cg15912148	-0.124893	0.820601	-29.353	1.59e-05	0.0109061	4.16379	0.758154	0.883047	0.124893	17	39976558	F	II	FKBP10	Body	opensea	Body-opensea		rs147282091;rs140883737;rs116142981	20;30;36	0.758528	0.869774	0.876374	0.869012	0.884919	0.757779	0.881175	0.863149
cg27614241	-0.145877	0.730066	-29.3529	1.59e-05	0.0109061	4.16379	0.657128	0.803005	0.145877	16	50394527	R	II	BRD7	Body	opensea	Body-opensea		rs372475146;rs553791821	42;1	0.657916	0.808689	0.811869	0.798903	0.806909	0.656339	0.7991	0.80819
cg16331867	-0.160762	0.665113	-29.3508	1.59e-05	0.0109061	4.16357	0.584732	0.745493	0.160762	20	33496104	R	II	ACSS2	Body	opensea	Body-opensea		rs138369999	20	0.57979	0.800295	0.833796	0.801704	0.744366	0.589673	0.746621	0.799064
cg16065332	-0.177703	0.536446	-29.3479	1.59e-05	0.0109061	4.16329	0.447595	0.625298	0.177703	7	25399110	R	II		IGR	opensea	IGR-opensea		rs550648840;rs570543320;rs539428069	48;11;2	0.45087	0.659743	0.712704	0.61178	0.620072	0.44432	0.630524	0.693423
cg07351267	-0.295571	0.689069	-29.347	1.59e-05	0.0109061	4.16319	0.541284	0.836855	0.295571	19	33684846	F	II	LRP3	TSS1500	shore	TSS1500-shore	chr19:33685146-33686085	rs540690972;rs12609549;rs12608449	33;49;51	0.53247	0.842106	0.808455	0.846595	0.82789	0.550098	0.84582	0.811845
cg06130683	-0.159737	0.445454	-29.3392	1.59e-05	0.0109061	4.16241	0.365586	0.525323	0.159737	12	124844761	F	II	NCOR2	Body	opensea	Body-opensea		rs552365350	22	0.363248	0.496696	0.4594	0.499512	0.5209	0.367923	0.529746	0.45847
cg21624228	-0.152727	0.676575	-29.3318	1.59e-05	0.0109061	4.16166	0.600211	0.752938	0.152727	11	65372226	F	II	MAP3K11	Body	shelf	Body-shelf	chr11:65374699-65375308	rs76029898;rs542501945	1;37	0.601449	0.708941	0.734696	0.727358	0.748602	0.598973	0.757275	0.759273
cg04352977	-0.15261	0.6792	-29.3237	1.59e-05	0.0109061	4.16084	0.602895	0.755505	0.15261	16	74069885	R	II		IGR	opensea	IGR-opensea		rs563337245	2	0.60061	0.787108	0.781537	0.721737	0.759387	0.605181	0.751624	0.733411
cg24318774	-0.128673	0.791989	-29.3182	1.59e-05	0.0109061	4.16028	0.727652	0.856325	0.128673	19	6240688	R	II	MLLT1	Body	opensea	Body-opensea		rs551269822;rs571384586	23;2	0.729867	0.84383	0.846596	0.828106	0.857267	0.725438	0.855384	0.872021
cg07549656	-0.132203	0.751289	-29.3158	1.59e-05	0.0109061	4.16004	0.685188	0.817391	0.132203	11	134025554	R	II	NCAPD3	Body	opensea	Body-opensea				0.68785	0.786585	0.796536	0.781374	0.816559	0.682525	0.818223	0.824155
cg05057352	-0.125484	0.820477	-29.302	1.6e-05	0.0109061	4.15864	0.757735	0.883219	0.125484	16	17499310	F	II	XYLT1	Body	opensea	Body-opensea				0.758045	0.885715	0.902859	0.871111	0.885215	0.757426	0.881223	0.872493
cg26395071	-0.13014	0.65238	-29.2854	1.6e-05	0.0109061	4.15697	0.58731	0.71745	0.13014	9	128136690	R	II		IGR	opensea	IGR-opensea		rs573132172;rs57278937;rs561925409	45;42;7	0.58511	0.695229	0.722123	0.714168	0.716089	0.58951	0.71881	0.722656
cg05373438	-0.170872	0.797003	-29.2795	1.6e-05	0.0109061	4.15637	0.711567	0.882439	0.170872	16	88698776	F	II		IGR	shore	IGR-shore	chr16:88700455-88701573	rs564984619	32	0.712651	0.843364	0.856928	0.865353	0.876779	0.710484	0.888099	0.889334
cg02244309	-0.126929	0.725914	-29.2777	1.6e-05	0.0109061	4.15619	0.662449	0.789378	0.126929	17	80403126	F	II	C17orf62	Body	shore	Body-shore	chr17:80402369-80402751	rs527339699	22	0.66131	0.77417	0.759311	0.751329	0.791282	0.663589	0.787474	0.793546
cg03920445	-0.12816	0.288383	-29.2719	1.6e-05	0.0109061	4.1556	0.224303	0.352463	0.12816	6	158403321	R	II	SYNJ2	Body	island	Body-island	chr6:158402072-158403444			0.223775	0.300834	0.264107	0.302621	0.354774	0.224831	0.350152	0.25165
cg09568818	-0.152758	0.417371	-29.2711	1.6e-05	0.0109061	4.15552	0.340992	0.49375	0.152758	12	20834053	F	II	PDE3A	3'UTR	opensea	3'UTR-opensea		rs139496881	31	0.339502	0.475884	0.520715	0.475685	0.489467	0.342482	0.498033	0.493024
cg00819818	-0.181625	0.737111	-29.2621	1.61e-05	0.0109061	4.15461	0.646298	0.827923	0.181625	17	38512762	R	II	RARA	3'UTR	opensea	3'UTR-opensea		rs149687193;rs536667337	2;1	0.640768	0.829184	0.820954	0.795798	0.831226	0.651828	0.82462	0.811088
cg02440512	-0.145023	0.850197	-29.2523	1.61e-05	0.0109061	4.15361	0.777686	0.922709	0.145023	22	50302875	F	II	ALG12	ExonBnd	opensea	ExonBnd-opensea		rs145358718;rs558809803;rs188399257;rs143204935	0;1;16;23	0.773942	0.888693	0.91062	0.889054	0.921435	0.78143	0.923983	0.897122
cg11271990	-0.145615	0.803959	-29.2456	1.61e-05	0.0109061	4.15294	0.731152	0.876767	0.145615	7	65285831	F	II		IGR	opensea	IGR-opensea		rs188261255;rs180925337	19;38	0.735156	0.870413	0.864291	0.849699	0.876801	0.727148	0.876733	0.886034
cg24494876	-0.141855	0.766882	-29.2398	1.61e-05	0.0109061	4.15234	0.695954	0.83781	0.141855	19	47921401	F	II	MEIS3	Body	shore	Body-shore	chr19:47922251-47922777	rs145357025;rs571057371;rs116518925;rs553577602;rs567189777	2;12;13;19;34	0.699416	0.830112	0.847868	0.819485	0.836496	0.692492	0.839123	0.847506
cg00348168	-0.125008	0.836501	-29.2306	1.61e-05	0.0109061	4.15141	0.773996	0.899005	0.125008	19	30196030	R	II	C19orf12	Body	opensea	Body-opensea		rs62105841;rs7255869;rs73023461;rs149827118	40;14;12;2	0.772026	0.877374	0.895786	0.899301	0.899328	0.775967	0.898681	0.885626
cg06991078	-0.120663	0.820701	-29.2305	1.61e-05	0.0109061	4.1514	0.760369	0.881033	0.120663	9	131655627	F	II	LRRC8A	5'UTR	opensea	5'UTR-opensea		rs575728630;rs60467686	1;27	0.761367	0.878461	0.889151	0.887223	0.880209	0.759371	0.881856	0.889687
cg20174314	-0.139847	0.83181	-29.2299	1.61e-05	0.0109061	4.15134	0.761886	0.901733	0.139847	1	57045870	F	II	PPAP2B	TSS1500	shore	TSS1500-shore	chr1:57044102-57045117	rs184968462;rs544963806;rs558519355	17;30;49	0.758928	0.895758	0.900963	0.89748	0.899792	0.764844	0.903674	0.900664
cg13829649	-0.125111	0.807996	-29.2239	1.61e-05	0.0109061	4.15072	0.745441	0.870552	0.125111	16	3051249	R	II		IGR	shelf	IGR-shelf	chr16:3053830-3054315	rs561549438;rs139335470	21;2	0.743793	0.864121	0.875458	0.866687	0.869392	0.747089	0.871712	0.863545
cg07569906	-0.122896	0.484764	-29.2179	1.61e-05	0.0109061	4.15012	0.423316	0.546212	0.122896	7	90379349	R	II	CDK14	Body	opensea	Body-opensea		rs531150787	27	0.421809	0.533166	0.537257	0.533747	0.545429	0.424822	0.546994	0.523935
cg14474966	-0.207593	0.828099	-29.2175	1.61e-05	0.0109061	4.15007	0.724302	0.931895	0.207593	17	77808999	R	II	CBX4	Body	island	Body-island	chr17:77805866-77809046	rs61737009;rs201600717	40;16	0.729577	0.928434	0.930027	0.917813	0.92591	0.719027	0.93788	0.940605
cg01622399	-0.125642	0.583486	-29.2138	1.62e-05	0.0109061	4.1497	0.520665	0.646307	0.125642	11	134387905	R	II		IGR	opensea	IGR-opensea		rs545084890;rs376155884	50;7	0.522261	0.652234	0.679082	0.657349	0.647658	0.519069	0.644955	0.673647
cg02299328	-0.143803	0.553435	-29.204	1.62e-05	0.0109061	4.1487	0.481533	0.625336	0.143803	17	38346960	F	II	RAPGEFL1	Body	shore	Body-shore	chr17:38347533-38347765	rs568995792;rs199682021;rs557476181	8;31;41	0.480732	0.625738	0.568532	0.592831	0.629129	0.482335	0.621543	0.581412
cg01988233	-0.130737	0.748523	-29.1888	1.62e-05	0.0109061	4.14716	0.683154	0.813891	0.130737	16	88885049	R	II	GALNS	Body	shore	Body-shore	chr16:88883056-88883461	rs3826069;rs142065583;rs576469158;rs78658793	51;48;45;10	0.684586	0.828868	0.805697	0.800776	0.811606	0.681723	0.816177	0.83559
cg04837616	-0.140012	0.391827	-29.1773	1.62e-05	0.0109061	4.14598	0.321822	0.461833	0.140012	17	75880542	F	II	FLJ45079	TSS1500	shelf	TSS1500-shelf	chr17:75883803-75884328	rs114673425	50	0.318382	0.435068	0.388817	0.426838	0.462802	0.325261	0.460864	0.395844
cg05446905	-0.117521	0.706762	-29.1666	1.63e-05	0.0109061	4.1449	0.648002	0.765523	0.117521	11	70276440	R	II	CTTN	Body	opensea	Body-opensea		rs150305724	49	0.647613	0.759253	0.725746	0.738834	0.765347	0.648391	0.765699	0.75981
cg10380533	-0.171212	0.640676	-29.1555	1.63e-05	0.0109061	4.14376	0.55507	0.726282	0.171212	17	74523424	F	II	PRCD	TSS1500	opensea	TSS1500-opensea		rs140859162;rs536157224	22;25	0.549239	0.712964	0.727649	0.712708	0.726207	0.5609	0.726357	0.732774
cg14335375	-0.124783	0.644234	-29.1411	1.63e-05	0.0109061	4.14229	0.581842	0.706625	0.124783	18	11856391	R	II	GNAL	TSS1500	opensea	TSS1500-opensea				0.583167	0.698373	0.666716	0.670512	0.708148	0.580516	0.705103	0.704132
cg26497146	-0.131315	0.691878	-29.1347	1.63e-05	0.0109061	4.14164	0.626221	0.757536	0.131315	19	42795109	F	II	CIC	Body	opensea	Body-opensea		rs201439084	35	0.623647	0.756786	0.782906	0.754383	0.758592	0.628795	0.75648	0.764387
cg11968273	-0.187646	0.527992	-29.1339	1.63e-05	0.0109061	4.14155	0.434169	0.621815	0.187646	14	102667161	F	II	WDR20	3'UTR	opensea	3'UTR-opensea		rs192083649;rs568263984;rs553910135;rs113126590	1;3;19;27	0.440799	0.588501	0.573475	0.591665	0.62008	0.427539	0.62355	0.546247
cg17176619	-0.19348	0.659156	-29.1285	1.63e-05	0.0109061	4.14101	0.562416	0.755896	0.19348	13	99218657	F	II	STK24	Body	opensea	Body-opensea		rs371370162	0	0.563369	0.747512	0.773599	0.722413	0.763033	0.561463	0.748758	0.78242
cg06297391	-0.183289	0.360996	-29.1128	1.64e-05	0.0109061	4.1394	0.269351	0.45264	0.183289	16	616827	R	I	NHLRC4	TSS1500	shore	TSS1500-shore	chr16:614792-615095	rs537826590;rs117440906;rs545279747	27;16;6	0.267898	0.436861	0.406086	0.389635	0.446203	0.270805	0.459077	0.372979
cg14826891	-0.14385	0.707308	-29.1061	1.64e-05	0.0109061	4.13871	0.635383	0.779233	0.14385	17	32404422	R	II	ACCN1	Body	opensea	Body-opensea		rs564988324	50	0.636762	0.779844	0.789695	0.771325	0.775564	0.634004	0.782901	0.780911
cg09373015	-0.11858	0.610333	-29.1057	1.64e-05	0.0109061	4.13867	0.551043	0.669623	0.11858	6	41338895	F	I		IGR	shore	IGR-shore	chr6:41339236-41340027	rs563364195	2	0.550194	0.629018	0.610092	0.620291	0.669256	0.551892	0.669989	0.621595
cg04049819	-0.133902	0.815432	-29.1001	1.64e-05	0.0109061	4.1381	0.748481	0.882383	0.133902	21	34729667	F	II	IFNAR1	3'UTR	opensea	3'UTR-opensea		rs78206899;rs576894666;rs182727976;rs553159301;rs115068570	0;19;28;35;40	0.745874	0.867973	0.872769	0.870755	0.883975	0.751088	0.880791	0.86491
cg08526262	-0.143727	0.759621	-29.093	1.64e-05	0.0109061	4.13738	0.687757	0.831484	0.143727	16	49548811	F	II	ZNF423	Body	opensea	Body-opensea		rs564873882;rs564250378;rs9936632	1;18;40	0.691637	0.830218	0.827027	0.81443	0.830961	0.683878	0.832008	0.843189
cg20435267	-0.25081	0.774313	-29.0813	1.64e-05	0.0109061	4.13617	0.648908	0.899718	0.25081	5	178288359	R	II	ZNF354B	Body	shore	Body-shore	chr5:178286874-178287942	rs547240264;rs77808041;rs533007967	22;17;13	0.648474	0.882284	0.875698	0.895453	0.889338	0.649341	0.910098	0.898739
cg23259973	-0.154319	0.739293	-29.081	1.64e-05	0.0109061	4.13614	0.662133	0.816453	0.154319	19	14196803	F	II	C19orf67	TSS200	shore	TSS200-shore	chr19:14196244-14196706			0.665104	0.767516	0.761539	0.794207	0.812785	0.659163	0.820121	0.787683
cg27311341	-0.140385	0.792235	-29.0797	1.64e-05	0.0109061	4.13602	0.722042	0.862427	0.140385	12	130680612	F	I		IGR	opensea	IGR-opensea		rs531939338;rs548165511;rs74493975;rs533847341	1;6;18;40	0.721628	0.844085	0.894044	0.835328	0.858806	0.722457	0.866048	0.884145
cg14648289	-0.172719	0.832615	-29.078	1.64e-05	0.0109061	4.13583	0.746255	0.918974	0.172719	4	153516861	R	II		IGR	opensea	IGR-opensea				0.741281	0.926989	0.912937	0.918397	0.915698	0.751229	0.92225	0.930011
cg17798016	-0.14285	0.693844	-29.0754	1.64e-05	0.0109061	4.13557	0.622419	0.765269	0.14285	12	6501960	R	II		IGR	opensea	IGR-opensea				0.619735	0.770138	0.756488	0.765031	0.76803	0.625103	0.762508	0.760797
cg20697399	-0.137636	0.871769	-29.0698	1.65e-05	0.0109061	4.135	0.802951	0.940587	0.137636	16	49956163	F	II		IGR	opensea	IGR-opensea		rs531313824;rs4785367	0;31	0.806242	0.943655	0.938083	0.931289	0.941484	0.799659	0.939689	0.932582
cg20858033	-0.129528	0.798765	-29.0684	1.65e-05	0.0109061	4.13486	0.734001	0.863528	0.129528	8	110661079	F	II	SYBU	1stExon	shelf	1stExon-shelf	chr8:110656795-110657291	rs530970903;rs181454600;rs567792388	0;28;31	0.736625	0.830189	0.832165	0.861098	0.863577	0.731376	0.86348	0.812695
cg27160241	-0.163532	0.792547	-29.0464	1.65e-05	0.0109061	4.1326	0.710781	0.874313	0.163532	19	10225927	F	II	EIF3G	Body	shore	Body-shore	chr19:10226164-10226702	rs550720506	0	0.715685	0.876853	0.869581	0.862191	0.872126	0.705877	0.8765	0.878795
cg09115438	-0.192227	0.780875	-29.0317	1.65e-05	0.0109061	4.13108	0.684762	0.876989	0.192227	5	148830435	R	II		IGR	opensea	IGR-opensea		rs138581780;rs74865142;rs564965331	47;13;9	0.677597	0.853501	0.869478	0.859225	0.876929	0.691926	0.877048	0.864682
cg18957132	-0.142541	0.74419	-29.0285	1.65e-05	0.0109061	4.13076	0.67292	0.81546	0.142541	2	8300139	R	II	LINC00299	Body	opensea	Body-opensea		rs184222183	47	0.6693	0.830963	0.837908	0.805624	0.814165	0.676539	0.816755	0.839892
cg07116925	-0.125029	0.513039	-29.0211	1.66e-05	0.0109061	4.12999	0.450524	0.575553	0.125029	9	123336890	R	II	CDK5RAP2	Body	opensea	Body-opensea				0.448732	0.585235	0.572205	0.558155	0.574421	0.452316	0.576685	0.602136
cg17589590	-0.155352	0.636295	-29.0184	1.66e-05	0.0109061	4.12972	0.558619	0.713972	0.155352	10	102510356	F	II	PAX2	Body	shore	Body-shore	chr10:102507482-102509646			0.554361	0.685358	0.721483	0.700917	0.71172	0.562878	0.716224	0.718436
cg20526012	-0.18228	0.740323	-29.0175	1.66e-05	0.0109061	4.12963	0.649183	0.831463	0.18228	16	70720400	R	II	MTSS1L	TSS1500	island	TSS1500-island	chr16:70719114-70720441	rs529295326;rs541020297	28;18	0.642613	0.813471	0.778376	0.784396	0.831708	0.655752	0.831217	0.789718
cg16619139	-0.155211	0.701202	-29.0124	1.66e-05	0.0109061	4.1291	0.623597	0.778808	0.155211	11	46382642	R	II	DGKZ	TSS1500	opensea	TSS1500-opensea		rs547784944	1	0.625992	0.790175	0.7863	0.798401	0.782978	0.621202	0.774637	0.794687
cg26001764	-0.180446	0.745595	-29.0083	1.66e-05	0.0109061	4.12868	0.655372	0.835818	0.180446	8	28560637	F	II	EXTL3	5'UTR	shore	5'UTR-shore	chr8:28558588-28559960	rs562094387;rs531890692	0;47	0.650491	0.842623	0.814352	0.852725	0.840058	0.660254	0.831579	0.860376
cg23494572	-0.148718	0.842689	-29.0058	1.66e-05	0.0109061	4.12842	0.76833	0.917047	0.148718	7	2607363	F	II	IQCE	5'UTR	opensea	5'UTR-opensea		rs565584688;rs76170914;rs79089541	32;38;43	0.768316	0.920257	0.910477	0.917226	0.91271	0.768343	0.921384	0.918601
cg08758352	-0.18149	0.760316	-29.003	1.66e-05	0.0109061	4.12813	0.669571	0.851062	0.18149	17	46205147	F	II		IGR	opensea	IGR-opensea		rs528192465	10	0.673985	0.825633	0.843257	0.847108	0.846247	0.665157	0.855876	0.864689
cg23834244	-0.148122	0.451115	-28.998	1.66e-05	0.0109061	4.12762	0.377054	0.525176	0.148122	17	48179459	R	II	PDK2	Body	shelf	Body-shelf	chr17:48183257-48183478	rs148780040;rs544856021;rs564791313	29;18;10	0.375491	0.496611	0.44536	0.488884	0.529176	0.378616	0.521175	0.472669
cg27413180	-0.256259	0.568225	-28.997	1.66e-05	0.0109061	4.12751	0.440095	0.696355	0.256259	10	73028540	R	II	UNC5B	Body	opensea	Body-opensea		rs145222295;rs553823245;rs572080725	41;36;26	0.442026	0.708923	0.7483	0.686139	0.685814	0.438165	0.706895	0.75003
cg08170785	-0.182744	0.626592	-28.9946	1.66e-05	0.0109061	4.12727	0.535221	0.717964	0.182744	5	177826354	F	II	COL23A1	Body	shelf	Body-shelf	chr5:177821852-177823865	rs565995992;rs7734802;rs558044886	15;19;23	0.541705	0.700992	0.717421	0.68299	0.719251	0.528736	0.716677	0.698173
cg25612754	-0.126043	0.296047	-28.9873	1.66e-05	0.0109061	4.12652	0.233025	0.359068	0.126043	7	948567	R	II	ADAP1	Body	island	Body-island	chr7:948294-949168	rs532801191	21	0.235291	0.34626	0.336187	0.341315	0.359093	0.230759	0.359044	0.313149
cg14571197	-0.159485	0.765419	-28.9804	1.66e-05	0.0109061	4.1258	0.685677	0.845161	0.159485	11	64000524	R	II	DNAJC4	Body	shore	Body-shore	chr11:64001572-64002712			0.685768	0.852812	0.835227	0.845903	0.840042	0.685585	0.850281	0.839245
cg11274450	-0.123893	0.212067	-28.9737	1.67e-05	0.0109061	4.12511	0.15012	0.274013	0.123893	11	70472208	F	II	SHANK2	Body	opensea	Body-opensea		rs530520244;rs542572007	15;46	0.150735	0.24166	0.219225	0.254304	0.275911	0.149506	0.272115	0.210023
cg13055199	-0.135558	0.582532	-28.9641	1.67e-05	0.0109061	4.12412	0.514753	0.650312	0.135558	15	75136278	R	II	ULK3	TSS1500	shore	TSS1500-shore	chr15:75135186-75135905	rs6939;rs6938	23;19	0.511716	0.626685	0.584832	0.63671	0.649102	0.51779	0.651521	0.622106
cg23351289	-0.132275	0.805861	-28.951	1.67e-05	0.0109061	4.12277	0.739724	0.871998	0.132275	19	34849945	F	II		IGR	shore	IGR-shore	chr19:34850071-34850587	rs185031809	18	0.742458	0.861383	0.865559	0.834723	0.873139	0.736989	0.870857	0.86372
cg23713520	-0.133806	0.756112	-28.9506	1.67e-05	0.0109061	4.12273	0.689209	0.823015	0.133806	16	57318087	R	II	PLLP	Body	island	Body-island	chr16:57317967-57318964	rs117932065	11	0.691051	0.810985	0.817686	0.803048	0.820507	0.687367	0.825523	0.831186
cg10619099	-0.121961	0.761348	-28.9383	1.67e-05	0.0109061	4.12146	0.700368	0.822329	0.121961	11	66034014	R	II	KLC2	Body	shore	Body-shore	chr11:66035828-66036808	rs371165669;rs201804962;rs568786948;rs373001682;rs370619951;rs145982276;rs539916291	49;48;43;42;17;9;2	0.700798	0.829082	0.807436	0.785585	0.824011	0.699938	0.820648	0.827513
cg00197534	-0.134773	0.779722	-28.9356	1.67e-05	0.0109061	4.12118	0.712335	0.847108	0.134773	18	56277080	F	II	ALPK2	Body	opensea	Body-opensea		rs7241664	23	0.713013	0.797113	0.841144	0.81558	0.850244	0.711658	0.843971	0.857197
cg27349129	-0.125635	0.797987	-28.9013	1.68e-05	0.0109061	4.11763	0.73517	0.860805	0.125635	19	5080888	F	I	KDM4B	Body	shelf	Body-shelf	chr19:5076031-5076905	rs570185907;rs539125850;rs566537402	4;16;46	0.732928	0.847784	0.831187	0.850276	0.860506	0.737411	0.861104	0.815015
cg02772159	-0.196856	0.702279	-28.8969	1.68e-05	0.0109061	4.11718	0.603851	0.800707	0.196856	5	171808623	R	II	SH3PXD2B	Body	opensea	Body-opensea		rs7725430;rs143605706;rs151029220;rs548952765	36;19;7;2	0.607788	0.76749	0.811364	0.77738	0.807078	0.599914	0.794336	0.799291
cg17562910	-0.225669	0.573924	-28.8698	1.69e-05	0.0109061	4.11436	0.461089	0.686759	0.225669	2	240440925	F	II		IGR	opensea	IGR-opensea		rs184020549;rs547500165;rs112359686	1;7;22	0.467218	0.64019	0.642688	0.651187	0.679994	0.454961	0.693524	0.660383
cg08063051	-0.14558	0.672754	-28.8642	1.69e-05	0.0109061	4.11379	0.599965	0.745544	0.14558	16	1428706	R	I	UNKL	5'UTR	shore	5'UTR-shore	chr16:1429050-1430104	rs115307354	6	0.595876	0.735051	0.736136	0.696827	0.746265	0.604053	0.744823	0.747763
cg11346237	-0.119015	0.754856	-28.8586	1.69e-05	0.0109061	4.1132	0.695349	0.814364	0.119015	7	130019736	F	II	CPA1	TSS1500	shore	TSS1500-shore	chr7:130021511-130021726			0.696612	0.815892	0.783501	0.807604	0.814501	0.694086	0.814227	0.819449
cg03640071	-0.132059	0.794547	-28.8569	1.69e-05	0.0109061	4.11303	0.728517	0.860576	0.132059	11	134020750	R	II	JAM3	3'UTR	opensea	3'UTR-opensea		rs11551410;rs563581411;rs530777526	34;14;2	0.725538	0.894473	0.899507	0.868986	0.860743	0.731497	0.860409	0.879521
cg12416506	-0.117108	0.701522	-28.848	1.69e-05	0.0109061	4.11211	0.642968	0.760076	0.117108	19	34974284	R	II	WTIP	Body	shore	Body-shore	chr19:34972054-34973645	rs550288806;rs187047651	49;1	0.642633	0.743987	0.751418	0.790333	0.759354	0.643303	0.760799	0.75138
cg24286252	-0.16279	0.754445	-28.8409	1.69e-05	0.0109061	4.11137	0.67305	0.835841	0.16279	13	114274656	R	II	TFDP1	Body	opensea	Body-opensea		rs71449026;rs560029236	29;1	0.678383	0.798952	0.818189	0.815479	0.836676	0.667718	0.835005	0.835285
cg09397579	-0.167318	0.680892	-28.8348	1.7e-05	0.0109061	4.11073	0.597233	0.764551	0.167318	7	151511901	F	II	PRKAG2	1stExon	opensea	1stExon-opensea		rs181732300;rs558422708	14;45	0.601476	0.723996	0.746618	0.703556	0.760745	0.592989	0.768356	0.767254
cg05447833	-0.214632	0.442338	-28.8256	1.7e-05	0.0109061	4.10977	0.335022	0.549654	0.214632	8	97173722	F	II	GDF6	TSS1500	island	TSS1500-island	chr8:97172634-97173880	rs529910656	27	0.340727	0.556616	0.522565	0.504923	0.556001	0.329317	0.543307	0.51995
cg17925829	-0.160122	0.698963	-28.8089	1.7e-05	0.0109061	4.10803	0.618902	0.779024	0.160122	19	36399328	F	II	TYROBP	TSS200	opensea	TSS200-opensea		rs562618579;rs56006731	16;18	0.613677	0.756219	0.76657	0.738653	0.779229	0.624127	0.778819	0.786419
cg13324919	-0.12965	0.642517	-28.8069	1.7e-05	0.0109061	4.10783	0.577693	0.707342	0.12965	7	100803941	R	II	AP1S1	3'UTR	shelf	3'UTR-shelf	chr7:100806279-100809064	rs536992949;rs554973542;rs570283203	50;44;43	0.580377	0.704323	0.711886	0.697156	0.706689	0.575008	0.707995	0.749641
cg23633905	-0.150379	0.703343	-28.805	1.7e-05	0.0109061	4.10763	0.628154	0.778533	0.150379	6	33262579	R	II	RGL2	Body	shelf	Body-shelf	chr6:33266302-33267582	rs556976474;rs58283032	32;16	0.630151	0.76425	0.779591	0.756178	0.774457	0.626156	0.782608	0.784792
cg22777301	-0.11665	0.490868	-28.8002	1.7e-05	0.0109061	4.10713	0.432543	0.549192	0.11665	7	25399871	F	II		IGR	opensea	IGR-opensea		rs573570533;rs542587277	1;14	0.432357	0.529424	0.580137	0.537435	0.548513	0.432729	0.549872	0.559233
cg14514704	-0.173848	0.805164	-28.7985	1.7e-05	0.0109061	4.10695	0.71824	0.892088	0.173848	6	170713208	F	II	FAM120B	Body	opensea	Body-opensea		rs577080214	37	0.723037	0.902248	0.880871	0.881093	0.888265	0.713444	0.895911	0.916029
cg14907738	-0.163281	0.724982	-28.792	1.7e-05	0.0109061	4.10627	0.643342	0.806623	0.163281	19	1456246	F	II	APC2	Body	island	Body-island	chr19:1456077-1456347	rs202011073;rs201078362	9;43	0.644312	0.82242	0.841705	0.827793	0.811985	0.642372	0.801261	0.833283
cg16310388	-0.122385	0.772822	-28.7918	1.7e-05	0.0109061	4.10625	0.71163	0.834015	0.122385	16	18994601	F	II	TMC7	TSS1500	shore	TSS1500-shore	chr16:18995156-18995577	rs570166512	33	0.709902	0.85722	0.870119	0.854702	0.833245	0.713358	0.834785	0.859676
cg07828003	-0.167977	0.656898	-28.7874	1.71e-05	0.0109061	4.1058	0.572909	0.740886	0.167977	16	27616932	F	II	KIAA0556	Body	opensea	Body-opensea		rs117223675;rs193244987	8;39	0.572246	0.719893	0.772529	0.720828	0.746609	0.573573	0.735164	0.766281
cg22956060	-0.158236	0.804861	-28.7791	1.71e-05	0.0109061	4.10493	0.725743	0.883979	0.158236	3	9289747	F	II	SRGAP3	Body	opensea	Body-opensea		rs537571023;rs556207963;rs144841774	0;1;42	0.730611	0.879186	0.887776	0.875593	0.882423	0.720875	0.885535	0.878941
cg19269111	-0.192026	0.455994	-28.7697	1.71e-05	0.0109061	4.10395	0.359981	0.552007	0.192026	16	731417	R	II	STUB1	Body	island	Body-island	chr16:729438-735815	rs556083602	29	0.354871	0.566786	0.550808	0.534876	0.546856	0.365091	0.557159	0.590328
cg23343106	-0.140438	0.791666	-28.7681	1.71e-05	0.0109061	4.10377	0.721447	0.861884	0.140438	19	34175233	R	II	CHST8	5'UTR	shore	5'UTR-shore	chr19:34175344-34175768	rs11290850	5	0.722837	0.871966	0.868356	0.86263	0.865395	0.720057	0.858374	0.894918
cg08889776	-0.247982	0.758297	-28.7642	1.71e-05	0.0109061	4.10337	0.634306	0.882288	0.247982	6	38105691	F	II	ZFAND3	Body	opensea	Body-opensea		rs562082352;rs530836936	1;51	0.643769	0.87962	0.900072	0.892124	0.886563	0.624843	0.878014	0.907699
cg16520038	-0.12923	0.716732	-28.7638	1.71e-05	0.0109061	4.10334	0.652117	0.781347	0.12923	11	57408660	F	II	MIR130A	TSS200	opensea	TSS200-opensea				0.654586	0.778497	0.788294	0.764334	0.780162	0.649647	0.782532	0.797814
cg25371920	-0.129221	0.79755	-28.7555	1.71e-05	0.0109061	4.10246	0.73294	0.862161	0.129221	12	94854808	F	II	CEP83-AS1	Body	shore	Body-shore	chr12:94853336-94854307	rs544043438;rs79522293	8;34	0.73467	0.881629	0.875432	0.867103	0.860033	0.73121	0.864288	0.84243
cg27298611	-0.190077	0.757704	-28.7496	1.71e-05	0.0109061	4.10185	0.662666	0.852742	0.190077	11	69475744	F	II		IGR	opensea	IGR-opensea		rs77360463;rs148444924	22;43	0.657351	0.840223	0.81523	0.823127	0.857522	0.667981	0.847963	0.818957
cg02620417	-0.158195	0.784704	-28.7449	1.71e-05	0.0109061	4.10136	0.705607	0.863802	0.158195	16	622502	F	II	PIGQ	5'UTR	shelf	5'UTR-shelf	chr16:619805-620195	rs573850453;rs116181025;rs143838061;rs533162362	9;14;29;46	0.700489	0.837107	0.860131	0.857123	0.863645	0.710725	0.863959	0.860661
cg08383667	-0.121292	0.771575	-28.7373	1.72e-05	0.0109061	4.10057	0.710929	0.832221	0.121292	3	38644178	R	II	SCN5A	Body	opensea	Body-opensea		rs142757287;rs147376701	2;1	0.709343	0.804914	0.83501	0.804919	0.831451	0.712515	0.832991	0.801257
cg13393580	-0.134547	0.762941	-28.7369	1.72e-05	0.0109061	4.10052	0.695668	0.830215	0.134547	1	1295077	R	I	MXRA8	TSS1500	shelf	TSS1500-shelf	chr1:1289707-1291126	rs541891266;rs562382887;rs143056311;rs564626376;rs533616261	18;15;6;2;1	0.69616	0.81551	0.853722	0.806205	0.833452	0.695176	0.826978	0.870543
cg07066163	-0.170912	0.778848	-28.7242	1.72e-05	0.0109061	4.09919	0.693391	0.864304	0.170912	16	85635689	R	II		IGR	opensea	IGR-opensea		rs140452499;rs536918326;rs80306820	39;38;24	0.689766	0.880296	0.86325	0.874635	0.869053	0.697017	0.859554	0.869086
cg22158923	-0.124187	0.678084	-28.7219	1.72e-05	0.0109061	4.09895	0.61599	0.740178	0.124187	7	100824169	F	II	C7orf52	TSS1500	shore	TSS1500-shore	chr7:100823307-100823701	rs559841292	32	0.616946	0.726403	0.708514	0.730274	0.738221	0.615035	0.742134	0.728239
cg12071455	-0.119679	0.771138	-28.7192	1.72e-05	0.0109061	4.09867	0.711298	0.830978	0.119679	13	113957767	F	II	LAMP1	Body	opensea	Body-opensea		rs567336508	2	0.710007	0.847064	0.845046	0.842862	0.831759	0.71259	0.830197	0.865973
cg17213154	-0.176553	0.730056	-28.7184	1.72e-05	0.0109061	4.09859	0.641779	0.818333	0.176553	11	8832956	R	II	ST5	TSS1500	opensea	TSS1500-opensea		rs184123041;rs564849452	50;39	0.637695	0.802616	0.798936	0.799217	0.823175	0.645864	0.81349	0.844406
cg25844767	-0.126619	0.771926	-28.7177	1.72e-05	0.0109061	4.09851	0.708616	0.835235	0.126619	19	52704819	F	II	PPP2R1A	Body	opensea	Body-opensea		rs539133325;rs10418737	23;49	0.710557	0.840761	0.82756	0.814364	0.836769	0.706675	0.833701	0.82207
cg02278646	-0.138411	0.800783	-28.7144	1.72e-05	0.0109061	4.09816	0.731577	0.869988	0.138411	12	45608691	R	II	ANO6	TSS1500	shore	TSS1500-shore	chr12:45609713-45610752	rs563788007;rs530953622;rs548964497	51;20;4	0.732371	0.849938	0.876243	0.889118	0.866449	0.730784	0.873527	0.878093
cg18824027	-0.120142	0.761343	-28.7112	1.72e-05	0.0109061	4.09783	0.701272	0.821414	0.120142	14	76781080	R	II		IGR	opensea	IGR-opensea		rs115311257;rs190200390;rs573714771;rs142482138;rs542622894	10;5;2;1;1	0.699689	0.76305	0.750565	0.767604	0.821218	0.702855	0.82161	0.769016
cg26532627	-0.116719	0.642468	-28.7086	1.72e-05	0.0109061	4.09756	0.584108	0.700827	0.116719	17	43339744	R	II	LOC100133991	Body	island	Body-island	chr17:43339124-43339832	rs552435885	38	0.583477	0.676412	0.671266	0.692039	0.700254	0.584739	0.701401	0.712639
cg08877257	-0.142085	0.809695	-28.7026	1.72e-05	0.0109061	4.09693	0.738653	0.880738	0.142085	16	29820592	R	II	MAZ	Body	shore	Body-shore	chr16:29818681-29819554	rs139696500;rs565356211	44;23	0.734895	0.886051	0.877231	0.870479	0.881916	0.74241	0.87956	0.880844
cg06564407	-0.11963	0.190562	-28.6874	1.73e-05	0.0109061	4.09533	0.130747	0.250377	0.11963	11	206619	F	II	BET1L	Body	shore	Body-shore	chr11:206975-209225	rs531637019;rs541806200	22;26	0.129305	0.186813	0.243372	0.200594	0.250869	0.132189	0.249886	0.223284
cg23897286	-0.139867	0.810969	-28.6842	1.73e-05	0.0109061	4.09499	0.741035	0.880902	0.139867	6	32084515	R	II	ATF6B	Body	opensea	Body-opensea		rs148987710;rs559716525	32;1	0.741631	0.850564	0.867492	0.848826	0.884617	0.740439	0.877187	0.866262
cg13890442	-0.146922	0.798331	-28.6817	1.73e-05	0.0109061	4.09473	0.72487	0.871792	0.146922	1	4672897	F	II		IGR	opensea	IGR-opensea		rs144775919;rs139651856;rs113859942	1;8;45	0.720926	0.860889	0.818268	0.845718	0.870014	0.728815	0.87357	0.792959
cg20353884	-0.135446	0.826716	-28.6797	1.73e-05	0.0109061	4.09453	0.758993	0.894439	0.135446	17	663064	R	II	GLOD4	3'UTR	opensea	3'UTR-opensea				0.755623	0.870802	0.878544	0.876028	0.894171	0.762363	0.894708	0.891423
cg16088273	-0.168088	0.806969	-28.6756	1.73e-05	0.0109061	4.0941	0.722925	0.891012	0.168088	10	131987259	R	II		IGR	shore	IGR-shore	chr10:131988211-131989332	rs569584471	20	0.725848	0.889912	0.88063	0.907644	0.88599	0.720002	0.896035	0.898891
cg06066838	-0.171604	0.687047	-28.6685	1.73e-05	0.0109061	4.09335	0.601245	0.772849	0.171604	3	49053738	R	II	DALRD3	Body	shore	Body-shore	chr3:49055214-49056317			0.598982	0.747056	0.781446	0.778059	0.77845	0.603508	0.767248	0.779706
cg23988737	-0.121793	0.681286	-28.6569	1.73e-05	0.0109061	4.09213	0.62039	0.742183	0.121793	1	54129450	R	II	GLIS1	5'UTR	opensea	5'UTR-opensea		rs536331901;rs113613881;rs200330204	28;14;2	0.621785	0.701503	0.691899	0.71041	0.743456	0.618995	0.740909	0.707995
cg24469001	-0.11718	0.727195	-28.655	1.73e-05	0.0109061	4.09194	0.668605	0.785785	0.11718	6	34014312	F	II	GRM4	Body	opensea	Body-opensea		rs192104447	21	0.668511	0.775996	0.818263	0.806371	0.784747	0.668699	0.786822	0.826669
cg17605927	-0.164929	0.79849	-28.6513	1.74e-05	0.0109061	4.09154	0.716025	0.880954	0.164929	12	6678967	R	II	NOP2	TSS1500	shore	TSS1500-shore	chr12:6676999-6677755	rs555065427	2	0.71772	0.913887	0.915162	0.888657	0.875604	0.71433	0.886305	0.914767
cg13523665	-0.11512	0.560739	-28.6455	1.74e-05	0.0109061	4.09093	0.503179	0.618299	0.11512	3	126855283	R	II		IGR	shore	IGR-shore	chr3:126854106-126854848	rs547834368;rs566044420	35;15	0.503227	0.606484	0.546891	0.583009	0.618147	0.50313	0.618452	0.556297
cg08215302	-0.115408	0.842064	-28.6383	1.74e-05	0.0109061	4.09018	0.78436	0.899768	0.115408	18	7902523	F	II	PTPRM	Body	opensea	Body-opensea		rs533627037;rs553390954	27;39	0.784435	0.895616	0.896308	0.922006	0.899338	0.784286	0.900198	0.903589
cg09335613	-0.142083	0.626995	-28.6173	1.74e-05	0.0109061	4.08797	0.555954	0.698037	0.142083	6	71999385	R	II	OGFRL1	Body	shore	Body-shore	chr6:71998106-71999109	rs187918937;rs7756709;rs191907750;rs556169538;rs184154842	38;36;33;3;1	0.559847	0.704074	0.618597	0.681114	0.697248	0.552061	0.698826	0.649224
cg09635667	-0.183667	0.587102	-28.6159	1.74e-05	0.0109061	4.08782	0.495268	0.678935	0.183667	17	2300514	R	II	MNT	Body	shelf	Body-shelf	chr17:2302892-2305402	rs552006133;rs571858644	36;27	0.492455	0.650386	0.592188	0.647673	0.685142	0.498081	0.672729	0.6285
cg20544516	-0.17323	0.695918	-28.6056	1.75e-05	0.0109061	4.08674	0.609303	0.782533	0.17323	17	17717183	F	II	MIR33B	Body	shore	Body-shore	chr17:17715696-17716219	rs541938568	26	0.61079	0.757828	0.750083	0.719423	0.776546	0.607815	0.788519	0.738155
cg27113347	-0.122049	0.797404	-28.6041	1.75e-05	0.0109061	4.08657	0.73638	0.858429	0.122049	16	89760585	F	II	CDK10	Body	shore	Body-shore	chr16:89761016-89761218	rs147512172;rs372466549;rs139925030;rs145469184	0;25;26;48	0.736651	0.868829	0.872174	0.861806	0.856489	0.736109	0.860368	0.890045
cg06639093	-0.116546	0.501948	-28.5975	1.75e-05	0.0109061	4.08588	0.443675	0.560221	0.116546	11	72854316	F	II	FCHSD2	TSS1500	shore	TSS1500-shore	chr11:72852176-72854160	rs540062237	1	0.442999	0.502551	0.529941	0.545195	0.560866	0.444352	0.559576	0.548982
cg19997218	-0.162499	0.799699	-28.5967	1.75e-05	0.0109061	4.08579	0.71845	0.880949	0.162499	19	39218383	R	I	ACTN4	Body	shore	Body-shore	chr19:39217530-39217857	rs187884167;rs534212730;rs141692021	51;2;1	0.713081	0.881856	0.87597	0.883325	0.8799	0.72382	0.881998	0.87441
cg06692209	-0.169897	0.711713	-28.5965	1.75e-05	0.0109061	4.08578	0.626765	0.796661	0.169897	7	100032730	F	II		IGR	shore	IGR-shore	chr7:100033262-100034253	rs185570403	27	0.63195	0.796956	0.821038	0.791128	0.799597	0.621579	0.793726	0.808786
cg03737477	-0.1586	0.651298	-28.5914	1.75e-05	0.0109061	4.08523	0.571998	0.730598	0.1586	11	64058152	F	II	KCNK4	TSS1500	shore	TSS1500-shore	chr11:64058808-64060118	rs191750851;rs185073972	31;41	0.567043	0.747139	0.707133	0.700859	0.728997	0.576953	0.732198	0.733132
cg20742890	-0.164022	0.721249	-28.588	1.75e-05	0.0109061	4.08487	0.639238	0.80326	0.164022	1	205645884	R	II	SLC45A3	5'UTR	shelf	5'UTR-shelf	chr1:205648975-205649903	rs535418644;rs555680390	44;1	0.633735	0.812591	0.789769	0.805472	0.80236	0.644742	0.80416	0.808114
cg04369018	-0.141878	0.371671	-28.5823	1.75e-05	0.0109061	4.08428	0.300731	0.44261	0.141878	4	113626366	R	II		IGR	shore	IGR-shore	chr4:113626739-113627507	rs141770615;rs373083511	27;3	0.296968	0.455605	0.38533	0.436643	0.441348	0.304495	0.443872	0.392797
cg12278216	-0.121947	0.860843	-28.5811	1.75e-05	0.0109061	4.08415	0.79987	0.921817	0.121947	20	60390950	R	II	CDH4	Body	opensea	Body-opensea		rs369394583;rs553355341	16;1	0.800712	0.917427	0.927812	0.916973	0.923584	0.799028	0.92005	0.915188
cg03575969	-0.142102	0.81259	-28.5779	1.75e-05	0.0109061	4.08381	0.741539	0.883641	0.142102	11	72492171	R	I	STARD10	Body	shore	Body-shore	chr11:72492281-72492644	rs201783096	27	0.743422	0.886883	0.886573	0.882097	0.880124	0.739657	0.887159	0.890377
cg13151324	-0.12695	0.763289	-28.57	1.75e-05	0.0109061	4.08298	0.699814	0.826763	0.12695	16	87583073	F	II		IGR	shore	IGR-shore	chr16:87584359-87584710	rs558789671;rs55784514;rs544395819;rs563025631	8;16;17;41	0.698975	0.802986	0.804786	0.799953	0.829209	0.700652	0.824318	0.746182
cg16931675	-0.162126	0.503018	-28.5537	1.76e-05	0.0109061	4.08126	0.421955	0.584081	0.162126	8	80739823	R	II	LOC101927040	Body	opensea	Body-opensea		rs553921979	49	0.427322	0.546687	0.503721	0.536122	0.583065	0.416588	0.585097	0.511898
cg24273322	-0.128559	0.839317	-28.5504	1.76e-05	0.0109061	4.0809	0.775037	0.903596	0.128559	2	203086812	R	II	SUMO1	Body	opensea	Body-opensea		rs557467072;rs185825493	2;1	0.773288	0.901338	0.928339	0.896169	0.901449	0.776786	0.905744	0.914959
cg13882090	-0.200197	0.707021	-28.5454	1.76e-05	0.0109061	4.08037	0.606923	0.80712	0.200197	6	33246094	F	II	B3GALT4	1stExon	shore	1stExon-shore	chr6:33244677-33245554			0.601632	0.768002	0.800391	0.787043	0.812886	0.612214	0.801354	0.797391
cg06899625	-0.161625	0.699162	-28.5431	1.76e-05	0.0109061	4.08013	0.61835	0.779975	0.161625	4	2414034	R	II	ZFYVE28	Body	opensea	Body-opensea		rs183326806	2	0.615694	0.753868	0.740087	0.747243	0.784715	0.621005	0.775236	0.733602
cg06672226	-0.177215	0.438301	-28.543	1.76e-05	0.0109061	4.08012	0.349693	0.526909	0.177215	16	85611689	R	II		IGR	opensea	IGR-opensea		rs538745886	1	0.343253	0.504342	0.564905	0.47803	0.527126	0.356134	0.526691	0.584438
cg20047483	-0.131282	0.703128	-28.5247	1.76e-05	0.0109061	4.07819	0.637487	0.768769	0.131282	1	32732649	R	II	LCK	5'UTR	opensea	5'UTR-opensea				0.635266	0.780409	0.791129	0.791026	0.766667	0.639708	0.770871	0.78953
cg16537295	-0.123587	0.652683	-28.5212	1.77e-05	0.0109061	4.07781	0.590889	0.714476	0.123587	20	48889639	R	II	LINC01272	5'UTR	opensea	5'UTR-opensea		rs370079014	43	0.59046	0.735161	0.738711	0.739961	0.712307	0.591319	0.716646	0.734381
cg14376106	-0.138673	0.74056	-28.5148	1.77e-05	0.0109061	4.07714	0.671223	0.809897	0.138673	10	118609842	F	II		IGR	shore	IGR-shore	chr10:118608599-118609377			0.667603	0.803198	0.797043	0.809755	0.808992	0.674843	0.810801	0.810256
cg07068768	-0.122884	0.849741	-28.5094	1.77e-05	0.0109061	4.07656	0.788299	0.911183	0.122884	22	25595840	R	I	CRYBB3	5'UTR	opensea	5'UTR-opensea		rs557972946;rs113563958	17;6	0.790379	0.910254	0.924092	0.908064	0.911629	0.78622	0.910737	0.904117
cg21285198	-0.12843	0.764134	-28.5042	1.77e-05	0.0109061	4.07601	0.69992	0.828349	0.12843	1	1360970	R	II	TMEM88B	TSS1500	shore	TSS1500-shore	chr1:1361560-1361787			0.698736	0.811077	0.780048	0.824645	0.830862	0.701103	0.825836	0.814986
cg04624689	-0.181794	0.868854	-28.499	1.77e-05	0.0109061	4.07546	0.777957	0.95975	0.181794	16	85690349	F	I	KIAA0182	Body	opensea	Body-opensea		rs146795883;rs140473102;rs544020484;rs73253220	5;7;36;46	0.784307	0.967652	0.956977	0.960415	0.962024	0.771606	0.957477	0.963345
cg14721171	-0.193573	0.764141	-28.4963	1.77e-05	0.0109061	4.07517	0.667355	0.860928	0.193573	9	98225980	F	II	LOC100507346	Body	opensea	Body-opensea		rs577318452	39	0.660011	0.818564	0.790899	0.835657	0.859632	0.674698	0.862224	0.788352
cg07545306	-0.152806	0.648838	-28.4956	1.77e-05	0.0109061	4.0751	0.572435	0.72524	0.152806	17	49242732	R	II	NME2	TSS200	shore	TSS200-shore	chr17:49243620-49244647			0.575972	0.70266	0.700642	0.714828	0.728537	0.568897	0.721943	0.70644
cg01898222	-0.117738	0.68671	-28.4856	1.77e-05	0.0109061	4.07404	0.627841	0.74558	0.117738	2	102212942	F	II		IGR	opensea	IGR-opensea		rs534117127;rs554092086;rs570815328;rs539706734	1;11;28;49	0.626608	0.77936	0.759986	0.787795	0.746063	0.629074	0.745096	0.73552
cg27628962	-0.202219	0.633748	-28.4854	1.77e-05	0.0109061	4.07402	0.532638	0.734857	0.202219	22	20961888	F	II		IGR	opensea	IGR-opensea				0.524998	0.706258	0.738138	0.683996	0.732596	0.540278	0.737118	0.758529
cg13360002	-0.191484	0.498942	-28.4854	1.77e-05	0.0109061	4.07401	0.4032	0.594684	0.191484	4	47035074	F	II	GABRB1	Body	shore	Body-shore	chr4:47034427-47034940	rs2236781;rs535116926	13;29	0.398474	0.574692	0.552793	0.56363	0.600296	0.407927	0.589073	0.531537
cg13048323	-0.165989	0.819786	-28.4826	1.77e-05	0.0109061	4.07372	0.736792	0.902781	0.165989	12	50279058	F	II	FAIM2	Body	opensea	Body-opensea		rs548469151;rs188460	1;10	0.738421	0.85465	0.873613	0.891315	0.897269	0.735162	0.908292	0.900495
cg09916783	-0.2266	0.64439	-28.4825	1.77e-05	0.0109061	4.07371	0.53109	0.75769	0.2266	2	25391911	R	II	POMC	TSS1500	shore	TSS1500-shore	chr2:25391072-25391875			0.535747	0.735401	0.716015	0.733047	0.749584	0.526433	0.765795	0.681137
cg02261771	-0.138931	0.848008	-28.4812	1.77e-05	0.0109061	4.07357	0.778542	0.917473	0.138931	3	194090647	R	II	LRRC15	TSS200	opensea	TSS200-opensea		rs144382263;rs116408822;rs117594913	39;24;20	0.78135	0.910807	0.91839	0.916933	0.919984	0.775734	0.914962	0.930774
cg26688367	-0.141779	0.705998	-28.4781	1.77e-05	0.0109061	4.07325	0.635108	0.776887	0.141779	9	97889723	F	II	FANCC	Body	opensea	Body-opensea				0.635805	0.796879	0.804959	0.789807	0.772945	0.634412	0.78083	0.807419
cg00015189	-0.207635	0.648398	-28.4749	1.78e-05	0.0109061	4.07291	0.54458	0.752215	0.207635	2	4188400	F	II		IGR	opensea	IGR-opensea		rs553614363;rs74913181	35;36	0.537874	0.770695	0.793187	0.773259	0.747351	0.551286	0.757079	0.766311
cg25033364	-0.149617	0.805545	-28.4711	1.78e-05	0.0109061	4.0725	0.730737	0.880354	0.149617	11	17760602	F	I	KCNC1	Body	shelf	Body-shelf	chr11:17756056-17758286	rs151163595;rs553956637;rs116912320	22;27;43	0.734206	0.872708	0.878404	0.87672	0.877315	0.727267	0.883393	0.878778
cg17184477	-0.137051	0.772331	-28.4696	1.78e-05	0.0109061	4.07234	0.703805	0.840857	0.137051	15	67360705	F	II	SMAD3	Body	shore	Body-shore	chr15:67357339-67359061	rs72743414	23	0.702501	0.829859	0.866003	0.810435	0.837489	0.70511	0.844224	0.847174
cg16375231	-0.136886	0.830448	-28.4653	1.78e-05	0.0109061	4.07188	0.762005	0.898891	0.136886	15	78132452	F	II		IGR	opensea	IGR-opensea		rs144788667;rs56994721	0;28	0.759967	0.893883	0.909633	0.873557	0.901857	0.764042	0.895924	0.888216
cg23171477	-0.120244	0.826138	-28.4581	1.78e-05	0.0109061	4.07112	0.766015	0.88626	0.120244	2	135922344	F	II	RAB3GAP1	Body	opensea	Body-opensea		rs571931055;rs542440924	1;16	0.764283	0.889379	0.892145	0.857506	0.885838	0.767748	0.886682	0.887976
cg11685396	-0.206285	0.641702	-28.4473	1.78e-05	0.0109061	4.06997	0.538559	0.744845	0.206285	1	180511955	F	II		IGR	opensea	IGR-opensea		rs531815321;rs75916301	35;38	0.545057	0.716877	0.679512	0.719425	0.749877	0.532062	0.739812	0.6728
cg25443973	-0.120344	0.72073	-28.4458	1.78e-05	0.0109061	4.06981	0.660558	0.780902	0.120344	17	28328064	R	II	EFCAB5	Body	opensea	Body-opensea		rs143108919	18	0.662222	0.809867	0.820085	0.807369	0.780199	0.658893	0.781605	0.800841
cg09085439	-0.133502	0.757043	-28.4375	1.78e-05	0.0109061	4.06893	0.690293	0.823794	0.133502	22	37678169	F	II	CYTH4	TSS1500	opensea	TSS1500-opensea		rs561635262;rs5756587	32;35	0.693544	0.800578	0.812133	0.811455	0.824397	0.687041	0.823191	0.828384
cg23628914	-0.128846	0.808709	-28.4355	1.78e-05	0.0109061	4.06871	0.744286	0.873131	0.128846	13	111298686	R	II	CARS2	Body	shelf	Body-shelf	chr13:111294675-111294900	rs577020166;rs544507159;rs191523907;rs542321950	46;28;4;1	0.747022	0.856614	0.870549	0.867434	0.873942	0.74155	0.87232	0.861226
cg03960804	-0.13656	0.820173	-28.4332	1.79e-05	0.0109061	4.06847	0.751893	0.888453	0.13656	1	15570129	F	II		IGR	shelf	IGR-shelf	chr1:15573620-15573953	rs571688259	44	0.748684	0.892833	0.903302	0.895007	0.886859	0.755103	0.890048	0.889959
cg10806146	-0.121297	0.876511	-28.4308	1.79e-05	0.0109061	4.06821	0.815863	0.93716	0.121297	8	42356871	R	I	SLC20A2	5'UTR	opensea	5'UTR-opensea		rs146167912;rs530241996	23;1	0.817293	0.920383	0.941233	0.941958	0.935825	0.814433	0.938495	0.944106
cg12000932	-0.116692	0.429632	-28.4209	1.79e-05	0.0109061	4.06716	0.371286	0.487978	0.116692	4	4379651	F	II		IGR	opensea	IGR-opensea		rs368294802;rs539152653;rs555903491;rs67364449;rs111798862;rs535316058	0;1;10;12;35;36	0.372365	0.510345	0.423995	0.487921	0.488394	0.370208	0.487563	0.41329
cg04746089	-0.266657	0.673434	-28.4207	1.79e-05	0.0109061	4.06714	0.540105	0.806762	0.266657	8	145501862	F	II	BOP1	Body	shore	Body-shore	chr8:145501984-145502298	rs587663558;rs587747260	32;46	0.538247	0.828946	0.846106	0.813204	0.79537	0.541964	0.818154	0.835617
cg14289826	-0.117598	0.82949	-28.4155	1.79e-05	0.0109061	4.06658	0.770691	0.888289	0.117598	9	140003911	F	II		IGR	shore	IGR-shore	chr9:140005167-140005373	rs7856589;rs148146332;rs116432709;rs75122270;rs562822418	10;31;46;49;50	0.769487	0.883938	0.85524	0.886907	0.888909	0.771896	0.887669	0.877344
cg05371052	-0.156923	0.689307	-28.4149	1.79e-05	0.0109061	4.06652	0.610845	0.767769	0.156923	17	79328957	R	II		IGR	opensea	IGR-opensea		rs577307186;rs141582522;rs143698879;rs192776483	15;14;2;1	0.60668	0.772009	0.790864	0.762193	0.770813	0.61501	0.764724	0.786948
cg14016363	-0.166612	0.535209	-28.4144	1.79e-05	0.0109061	4.06647	0.451903	0.618515	0.166612	7	100486297	R	II		IGR	shore	IGR-shore	chr7:100486729-100488093	rs114922826;rs576444375;rs137910416;rs558863690;rs565882988	50;42;14;10;2	0.446269	0.613561	0.628065	0.59665	0.617075	0.457536	0.619955	0.607364
cg21233517	-0.153119	0.608766	-28.4121	1.79e-05	0.0109061	4.06621	0.532206	0.685325	0.153119	14	74058401	R	I	ACOT4	TSS200	island	TSS200-island	chr14:74058400-74059116			0.533271	0.646541	0.724938	0.693618	0.690098	0.531141	0.680552	0.685713
cg26750927	-0.11909	0.757118	-28.4063	1.79e-05	0.0109061	4.0656	0.697573	0.816663	0.11909	17	39977959	R	II	FKBP10	Body	opensea	Body-opensea		rs144314381	1	0.695949	0.787609	0.810145	0.825507	0.816497	0.699198	0.816829	0.829123
cg21585942	-0.139208	0.401233	-28.4027	1.79e-05	0.0109061	4.06521	0.331629	0.470837	0.139208	1	243584924	R	II	SDCCAG8	Body	opensea	Body-opensea		rs78033246	39	0.32812	0.420306	0.406633	0.417889	0.472354	0.335137	0.469319	0.39932
cg19214408	-0.134119	0.647969	-28.4017	1.79e-05	0.0109061	4.06511	0.580909	0.715028	0.134119	10	111981687	R	II	MXI1	Body	shelf	Body-shelf	chr10:111985563-111986204	rs567576994	33	0.581254	0.729159	0.648126	0.68335	0.711666	0.580565	0.718389	0.69231
cg23399959	-0.154964	0.430828	-28.3946	1.79e-05	0.0109061	4.06435	0.353346	0.50831	0.154964	1	65541300	R	II		IGR	opensea	IGR-opensea		rs530542270;rs551823020;rs145497397	21;16;1	0.350377	0.527911	0.554063	0.547002	0.50425	0.356314	0.512369	0.499054
cg22977099	-0.125322	0.452554	-28.3894	1.8e-05	0.0109061	4.0638	0.389893	0.515215	0.125322	1	100111422	R	II	PALMD	TSS200	opensea	TSS200-opensea				0.388557	0.528492	0.523721	0.499404	0.513112	0.391229	0.517318	0.531284
cg24724832	-0.346122	0.740141	-28.3877	1.8e-05	0.0109061	4.06361	0.56708	0.913202	0.346122	1	11779395	R	II	C1orf187	Body	shore	Body-shore	chr1:11779566-11780016			0.558849	0.911026	0.914657	0.922679	0.926537	0.575312	0.899868	0.916841
cg22111040	-0.122202	0.735142	-28.3862	1.8e-05	0.0109061	4.06346	0.674041	0.796243	0.122202	12	114159805	F	II		IGR	opensea	IGR-opensea		rs575272611	0	0.674461	0.771515	0.787982	0.759878	0.794178	0.673621	0.798308	0.787581
cg14090154	-0.166853	0.68568	-28.381	1.8e-05	0.0109061	4.0629	0.602253	0.769107	0.166853	12	124947318	R	II	NCOR2	Body	shelf	Body-shelf	chr12:124950705-124950939	rs34717121	2	0.597503	0.763985	0.78944	0.766599	0.772509	0.607004	0.765705	0.787306
cg05834639	-0.149049	0.727481	-28.3793	1.8e-05	0.0109061	4.06271	0.652957	0.802006	0.149049	16	87885208	R	II	SLC7A5	Body	opensea	Body-opensea		rs550991710;rs569280706	45;2	0.652984	0.759548	0.795503	0.788924	0.7974	0.652931	0.806611	0.814693
cg01158804	-0.183486	0.431196	-28.3584	1.8e-05	0.0109061	4.06049	0.339453	0.522939	0.183486	5	472216	R	II	PP7080	Body	shore	Body-shore	chr5:472600-474261	rs111600778;rs181281253	44;24	0.345178	0.544826	0.54914	0.516157	0.519079	0.333728	0.526798	0.536807
cg27147088	-0.194667	0.697747	-28.3508	1.8e-05	0.0109061	4.05967	0.600414	0.795081	0.194667	8	74360018	R	II	STAU2	Body	shore	Body-shore	chr8:74361049-74361409	rs538142738;rs565041529	10;2	0.593274	0.810514	0.742648	0.772857	0.797628	0.607553	0.792534	0.749949
cg22711720	-0.114005	0.818217	-28.3479	1.81e-05	0.0109061	4.05936	0.761215	0.87522	0.114005	20	37470485	F	II	PPP1R16B	Body	opensea	Body-opensea		rs71351579;rs117582119	34;42	0.761175	0.842026	0.863428	0.88174	0.874962	0.761254	0.875478	0.877122
cg07113414	-0.126332	0.818307	-28.3436	1.81e-05	0.0109061	4.0589	0.755141	0.881473	0.126332	8	144652930	F	II	C8orf73	Body	shore	Body-shore	chr8:144653774-144653976	rs146929732;rs577953828;rs530010257;rs548869228	0;3;16;39	0.75536	0.873417	0.89861	0.880873	0.884092	0.754921	0.878853	0.856121
cg07954414	-0.153046	0.721948	-28.3348	1.81e-05	0.0109061	4.05796	0.645425	0.798471	0.153046	4	154389148	F	II	KIAA0922	Body	shore	Body-shore	chr4:154386834-154388183	rs182459189;rs545716751;rs564287425	0;20;28	0.641363	0.796143	0.839813	0.804417	0.801238	0.649487	0.795703	0.822063
cg27542003	-0.157651	0.751725	-28.3333	1.81e-05	0.0109061	4.0578	0.672899	0.83055	0.157651	17	76943515	F	II		IGR	opensea	IGR-opensea				0.669314	0.821437	0.831062	0.796127	0.826727	0.676484	0.834373	0.845894
cg24983014	-0.116284	0.433456	-28.3297	1.81e-05	0.0109061	4.05741	0.375313	0.491598	0.116284	12	27486780	F	II	ARNTL2	Body	shore	Body-shore	chr12:27485683-27486676	rs139713522	0	0.374224	0.498572	0.495678	0.498087	0.491235	0.376403	0.491961	0.480107
cg03602898	-0.154523	0.298888	-28.312	1.81e-05	0.0109061	4.05552	0.221626	0.376149	0.154523	1	223255040	F	II		IGR	island	IGR-island	chr1:223254818-223255041	rs567199781;rs537715838	45;46	0.225308	0.385438	0.388379	0.359906	0.379575	0.217944	0.372723	0.430714
cg18255550	-0.119513	0.810753	-28.3064	1.82e-05	0.0109061	4.05491	0.750996	0.870509	0.119513	17	35246954	R	II		IGR	opensea	IGR-opensea				0.750124	0.849538	0.864096	0.869953	0.872049	0.751868	0.86897	0.840851
cg14797950	-0.140159	0.32078	-28.3061	1.82e-05	0.0109061	4.05488	0.250701	0.39086	0.140159	1	45107555	R	II	RNF220	Body	opensea	Body-opensea		rs149296805;rs530186482;rs550457912	31;24;11	0.248231	0.410868	0.537437	0.400611	0.39393	0.253171	0.387789	0.537584
cg12579534	-0.135871	0.828617	-28.3045	1.82e-05	0.0109061	4.05471	0.760682	0.896553	0.135871	3	13083684	R	I	IQSEC1	Body	opensea	Body-opensea		rs368745508;rs547081276	44;31	0.757272	0.930866	0.914828	0.930026	0.897637	0.764091	0.895469	0.911765
cg19166623	-0.153706	0.608719	-28.3028	1.82e-05	0.0109061	4.05453	0.531866	0.685572	0.153706	17	71290003	F	II	CDC42EP4	5'UTR	opensea	5'UTR-opensea				0.531771	0.706127	0.715218	0.686233	0.690546	0.531961	0.680598	0.744692
cg19764418	-0.236005	0.779897	-28.3017	1.82e-05	0.0109061	4.05441	0.661894	0.8979	0.236005	1	237205098	F	II	RYR2	TSS1500	shore	TSS1500-shore	chr1:237205126-237206644	rs559794940;rs535154217;rs553344210	8;34;50	0.663342	0.86768	0.914655	0.889546	0.888058	0.660447	0.907741	0.902317
cg00839873	-0.179899	0.759411	-28.3002	1.82e-05	0.0109061	4.05425	0.669462	0.84936	0.179899	14	94421989	R	II	ASB2	Body	opensea	Body-opensea		rs536953940;rs554922763;rs181176515;rs58375717;rs553059486	35;33;24;15;2	0.674763	0.839057	0.838963	0.835109	0.853468	0.66416	0.845253	0.834407
cg06221746	-0.14122	0.685352	-28.2885	1.82e-05	0.0109061	4.05299	0.614742	0.755963	0.14122	16	29832601	F	II	PAGR1	3'UTR	opensea	3'UTR-opensea				0.618709	0.771946	0.767365	0.769978	0.7567	0.610776	0.755225	0.798892
cg20237106	-0.12613	0.728725	-28.2876	1.82e-05	0.0109061	4.05289	0.66566	0.79179	0.12613	7	151323749	R	II	PRKAG2	Body	opensea	Body-opensea		rs531122021;rs146450206;rs551251951	27;26;6	0.66476	0.814449	0.798512	0.781163	0.794265	0.666559	0.789314	0.812838
cg00818680	-0.150798	0.295304	-28.2772	1.82e-05	0.0109061	4.05177	0.219905	0.370703	0.150798	16	68881254	F	II	TMCO7	Body	shelf	Body-shelf	chr16:68877358-68877817	rs62055792;rs564568036;rs140479011;rs16958419	1;10;17;48	0.223928	0.374749	0.411915	0.402602	0.368132	0.215883	0.373275	0.436427
cg12034413	-0.134824	0.845523	-28.2708	1.82e-05	0.0109061	4.05109	0.778111	0.912935	0.134824	19	5699204	R	II	LONP1	Body	island	Body-island	chr19:5699059-5699283	rs139117478;rs202108466;rs201021316;rs143983421;rs61738271	48;22;17;2;1	0.775615	0.918035	0.889804	0.904984	0.915388	0.780606	0.910482	0.921327
cg03923933	-0.125857	0.619299	-28.2683	1.82e-05	0.0109061	4.05082	0.556371	0.682227	0.125857	2	16703353	F	II		IGR	opensea	IGR-opensea		rs555022486;rs191271737	0;50	0.553969	0.650702	0.624339	0.666806	0.683258	0.558772	0.681197	0.612016
cg12465586	-0.140727	0.827867	-28.2674	1.82e-05	0.0109061	4.05073	0.757504	0.898231	0.140727	11	77921503	R	II	USP35	Body	shore	Body-shore	chr11:77921113-77921380	rs61760230;rs535220731	30;2	0.760038	0.882095	0.88497	0.881208	0.895132	0.75497	0.90133	0.87795
cg13657134	-0.133329	0.6607	-28.2671	1.82e-05	0.0109061	4.05069	0.594036	0.727365	0.133329	7	6198846	F	II	USP42	Body	shore	Body-shore	chr7:6198495-6198731	rs140090768	31	0.590833	0.740732	0.747987	0.719445	0.726331	0.597238	0.728398	0.771782
cg10199067	-0.120364	0.788151	-28.2606	1.83e-05	0.0109061	4.05	0.727969	0.848332	0.120364	13	111065598	F	II	COL4A2	Body	opensea	Body-opensea		rs190096818;rs181043214	30;37	0.726929	0.855297	0.848839	0.813099	0.849954	0.729008	0.846711	0.87311
cg05993601	-0.135416	0.769291	-28.2577	1.83e-05	0.0109061	4.04968	0.701584	0.836999	0.135416	14	77535353	R	II	LOC283575	Body	opensea	Body-opensea		rs149971562	1	0.700454	0.861783	0.858473	0.846311	0.840372	0.702713	0.833626	0.867609
cg21968765	-0.114996	0.294084	-28.2559	1.83e-05	0.0109061	4.04948	0.236585	0.351582	0.114996	3	100712345	R	II	ABI3BP	TSS200	opensea	TSS200-opensea		rs371991086;rs542662135	34;2	0.236667	0.370258	0.367796	0.352729	0.350696	0.236504	0.352467	0.363125
cg01904812	-0.147587	0.776951	-28.2488	1.83e-05	0.0109061	4.04872	0.703158	0.850745	0.147587	1	17746340	F	I	RCC2	Body	island	Body-island	chr1:17746200-17746547	rs184838620;rs566297430	0;46	0.700109	0.839767	0.90122	0.832191	0.854118	0.706207	0.847371	0.882537
cg07052756	-0.120257	0.73954	-28.2397	1.83e-05	0.0109061	4.04774	0.679411	0.799668	0.120257	13	40846510	R	II		IGR	opensea	IGR-opensea		rs573457065	20	0.67825	0.822343	0.842644	0.826041	0.801202	0.680573	0.798134	0.837263
cg11147204	-0.144428	0.848541	-28.2331	1.83e-05	0.0109061	4.04703	0.776327	0.920755	0.144428	2	60763259	R	II	BCL11A	Body	opensea	Body-opensea		rs546968034	42	0.780049	0.917809	0.918687	0.903646	0.918579	0.772605	0.922931	0.941084
cg10476712	-0.154046	0.690401	-28.2294	1.83e-05	0.0109061	4.04663	0.613379	0.767424	0.154046	19	3411820	R	II	NFIC	Body	opensea	Body-opensea		rs565062034	2	0.610445	0.749386	0.783808	0.775781	0.771507	0.616312	0.763341	0.797977
cg02992361	-0.148609	0.797186	-28.2252	1.83e-05	0.0109061	4.04617	0.722882	0.87149	0.148609	2	238701084	R	II		IGR	opensea	IGR-opensea				0.727463	0.870009	0.881997	0.882665	0.872184	0.718301	0.870796	0.895911
cg12104982	-0.124059	0.890295	-28.2024	1.84e-05	0.0109061	4.04372	0.828265	0.952325	0.124059	19	5592815	F	I	SAFB2	Body	shore	Body-shore	chr19:5593709-5594194	rs142109951;rs141670762;rs547264084;rs199536778;rs187991401;rs552766539;rs146220590;rs139056681	5;25;27;29;35;42;43;51	0.829885	0.940304	0.948919	0.965968	0.950499	0.826646	0.95415	0.931678
cg02851944	-0.140337	0.521308	-28.1985	1.84e-05	0.0109061	4.0433	0.451139	0.591476	0.140337	16	53468125	F	II	RBL2	TSS1500	shore	TSS1500-shore	chr16:53468284-53469209			0.451883	0.554543	0.548318	0.554169	0.595405	0.450395	0.587547	0.535266
cg16035633	-0.175627	0.646492	-28.1984	1.84e-05	0.0109061	4.04328	0.558679	0.734306	0.175627	7	150700728	R	II	NOS3	3'UTR	opensea	3'UTR-opensea				0.562157	0.746607	0.735538	0.72017	0.739773	0.555201	0.728839	0.734747
cg21967713	-0.175295	0.714078	-28.1931	1.84e-05	0.0109061	4.04271	0.62643	0.801725	0.175295	10	618724	R	II	DIP2C	Body	opensea	Body-opensea		rs192023803;rs550159348;rs17221323;rs377679725;rs549574928	50;42;41;37;2	0.632803	0.833192	0.841462	0.803166	0.800669	0.620057	0.802782	0.812518
cg06097533	-0.129596	0.791312	-28.1926	1.84e-05	0.0109061	4.04266	0.726514	0.856111	0.129596	17	74473066	R	II	RHBDF2	Body	shelf	Body-shelf	chr17:74475239-74475452	rs142836136;rs146134173;rs144193184;rs548469800;rs568366843;rs199939281;rs202045677	46;45;36;34;13;11;9	0.723473	0.842696	0.840912	0.843254	0.856039	0.729555	0.856182	0.849232
cg27308652	-0.126484	0.465996	-28.1765	1.85e-05	0.0109061	4.04092	0.402754	0.529238	0.126484	19	7554309	R	II	PEX11G	TSS1500	shore	TSS1500-shore	chr19:7553699-7554033	rs183332526	20	0.400475	0.489702	0.469556	0.477789	0.527741	0.405034	0.530736	0.478025
cg01326455	-0.137168	0.769052	-28.1754	1.85e-05	0.0109061	4.0408	0.700468	0.837636	0.137168	20	55946933	F	II	RAE1	Body	opensea	Body-opensea		rs189265225	4	0.697679	0.832994	0.863108	0.835582	0.840133	0.703257	0.835138	0.859136
cg16004738	-0.199862	0.879429	-28.1703	1.85e-05	0.0109061	4.04025	0.779498	0.97936	0.199862	14	105155327	F	I	INF2	TSS1500	shore	TSS1500-shore	chr14:105155520-105156573	rs4983529;rs556506297	28;39	0.787152	0.973043	0.970946	0.96937	0.981547	0.771844	0.977173	0.973889
cg02267261	-0.142518	0.796085	-28.1702	1.85e-05	0.0109061	4.04024	0.724826	0.867344	0.142518	2	27351954	F	II	ABHD1	Body	opensea	Body-opensea		rs143218502;rs35871212	19;36	0.720658	0.856952	0.868384	0.875203	0.866948	0.728993	0.86774	0.875614
cg01322428	-0.179118	0.749067	-28.1685	1.85e-05	0.0109061	4.04005	0.659508	0.838626	0.179118	14	104180575	R	II	XRCC3	5'UTR	shore	5'UTR-shore	chr14:104181378-104182952	rs556351776;rs117745213;rs541976381	42;39;10	0.665362	0.815145	0.842002	0.839855	0.835347	0.653654	0.841906	0.858448
cg15809959	-0.197687	0.678538	-28.1679	1.85e-05	0.0109061	4.03998	0.579695	0.777382	0.197687	17	36720382	R	II	SRCIN1	Body	shore	Body-shore	chr17:36717727-36718593			0.58433	0.730978	0.747899	0.745141	0.771067	0.57506	0.783697	0.76232
cg16016716	-0.139507	0.717734	-28.1581	1.85e-05	0.0109061	4.03893	0.647981	0.787488	0.139507	5	1073470	R	II	SLC12A7	Body	shore	Body-shore	chr5:1073560-1074023	rs147185648;rs111589007	34;1	0.646198	0.778835	0.790845	0.760724	0.79101	0.649763	0.783965	0.79964
cg07180212	-0.114662	0.799687	-28.1569	1.85e-05	0.0109061	4.0388	0.742355	0.857018	0.114662	17	74557703	F	II	SNORD1A	TSS200	shelf	TSS200-shelf	chr17:74553220-74553912	rs202177917;rs184121503;rs73369110	1;15;18	0.743171	0.876292	0.858154	0.866248	0.857421	0.74154	0.856615	0.876676
cg13967521	-0.136538	0.461011	-28.1563	1.85e-05	0.0109061	4.03873	0.392742	0.52928	0.136538	8	99954881	F	I	STK3	TSS200	shore	TSS200-shore	chr8:99952020-99954686	rs3019295;rs192926808	45;50	0.389055	0.488546	0.457037	0.517049	0.529567	0.396429	0.528993	0.484153
cg05770740	-0.113188	0.338125	-28.1561	1.85e-05	0.0109061	4.03871	0.281531	0.394719	0.113188	1	180157401	F	I	QSOX1	Body	opensea	Body-opensea		rs548553836;rs75388497;rs4652480	19;32;48	0.281464	0.404054	0.346286	0.376383	0.394917	0.281599	0.394522	0.328562
cg07210908	-0.12696	0.764076	-28.1556	1.85e-05	0.0109061	4.03866	0.700596	0.827556	0.12696	10	104165433	R	II	PSD	Body	shelf	Body-shelf	chr10:104168558-104169153			0.70301	0.821259	0.83552	0.806842	0.828953	0.698183	0.826159	0.846229
cg07722220	-0.116858	0.248491	-28.1541	1.85e-05	0.0109061	4.0385	0.190062	0.30692	0.116858	2	206812926	R	II		IGR	opensea	IGR-opensea		rs13382269;rs570432475;rs539443196;rs556253169	39;19;11;10	0.191331	0.301008	0.287838	0.291531	0.306278	0.188793	0.307561	0.295188
cg05480936	-0.135809	0.74598	-28.1533	1.85e-05	0.0109061	4.03841	0.678076	0.813885	0.135809	10	105467580	R	II	SH3PXD2A	Body	opensea	Body-opensea		rs4465309	2	0.678178	0.799911	0.810614	0.807687	0.817519	0.677973	0.810251	0.834148
cg23063311	-0.120055	0.847917	-28.1533	1.85e-05	0.0109061	4.03841	0.78789	0.907945	0.120055	10	5652801	R	I		IGR	opensea	IGR-opensea		rs4237358;rs569201413;rs539797951	49;48;9	0.789184	0.931087	0.926761	0.924847	0.909401	0.786595	0.90649	0.921036
cg25994931	-0.135222	0.8339	-28.1529	1.85e-05	0.0109061	4.03837	0.766288	0.901511	0.135222	15	93616894	F	II	RGMA	1stExon	island	1stExon-island	chr15:93615622-93617185	rs2091635;rs55816698	9;39	0.769227	0.866617	0.868415	0.871128	0.903563	0.76335	0.899458	0.895024
cg02747629	-0.155112	0.703872	-28.1526	1.85e-05	0.0109061	4.03833	0.626316	0.781428	0.155112	16	57679838	F	II	ADGRG1	5'UTR	opensea	5'UTR-opensea		rs544227708	26	0.621612	0.760064	0.769666	0.771103	0.779372	0.63102	0.783483	0.805972
cg26871062	-0.122859	0.554803	-28.1498	1.85e-05	0.0109061	4.03803	0.493374	0.616233	0.122859	3	46941858	R	II	PTH1R	Body	shore	Body-shore	chr3:46940054-46940394	rs543350545;rs564833566	16;4	0.49106	0.602124	0.646344	0.594765	0.616034	0.495688	0.616432	0.66401
cg23857904	-0.131297	0.82379	-28.1422	1.85e-05	0.0109061	4.03721	0.758141	0.889438	0.131297	3	183262812	R	II	KLHL6	Body	opensea	Body-opensea				0.760019	0.89221	0.8993	0.880337	0.892067	0.756264	0.88681	0.877886
cg04136113	-0.139962	0.648574	-28.1379	1.86e-05	0.0109061	4.03674	0.578593	0.718555	0.139962	17	78668022	F	II	RPTOR	Body	opensea	Body-opensea		rs568376450;rs190041287;rs140905224	1;41;45	0.576542	0.682509	0.656682	0.681277	0.721981	0.580644	0.715128	0.670955
cg20898283	-0.118697	0.845585	-28.1086	1.86e-05	0.0109061	4.03356	0.786237	0.904934	0.118697	14	75920198	F	II	JDP2	Body	opensea	Body-opensea		rs56894087	23	0.787704	0.916973	0.898321	0.87899	0.903939	0.78477	0.905928	0.908443
cg05421550	-0.203395	0.724858	-28.1084	1.86e-05	0.0109061	4.03353	0.623161	0.826556	0.203395	19	4446485	F	II	UBXN6	Body	island	Body-island	chr19:4446011-4446629	rs139717823;rs145303168;rs532929768	27;28;51	0.618871	0.814346	0.822971	0.81774	0.833536	0.627451	0.819576	0.830643
cg19741148	-0.121842	0.90434	-28.1007	1.86e-05	0.0109061	4.0327	0.843418	0.965261	0.121842	5	555895	R	I		IGR	opensea	IGR-opensea		rs73730873	15	0.843326	0.964148	0.968626	0.962209	0.96748	0.843511	0.963041	0.968179
cg12131007	-0.152563	0.698763	-28.0942	1.87e-05	0.0109061	4.032	0.622482	0.775045	0.152563	2	171218057	R	II	MYO3B	Body	opensea	Body-opensea		rs138236294;rs539575128	7;2	0.624148	0.774292	0.73906	0.782513	0.779732	0.620816	0.770358	0.744229
cg12772854	-0.17783	0.757882	-28.0885	1.87e-05	0.0109061	4.03138	0.668967	0.846796	0.17783	16	20819160	R	II	ERI2	TSS1500	shore	TSS1500-shore	chr16:20817500-20818514	rs531249695;rs189782294	33;11	0.675399	0.807899	0.818362	0.81936	0.848526	0.662534	0.845067	0.806465
cg10348362	-0.142334	0.732424	-28.0882	1.87e-05	0.0109061	4.03134	0.661257	0.803591	0.142334	20	41819775	R	II	PTPRT	TSS1500	shore	TSS1500-shore	chr20:41817475-41819212			0.657789	0.818393	0.804613	0.780633	0.801214	0.664726	0.805968	0.817174
cg21988119	-0.176047	0.828373	-28.0863	1.87e-05	0.0109061	4.03113	0.74035	0.916397	0.176047	19	17958937	F	II	JAK3	TSS200	shore	TSS200-shore	chr19:17958490-17958808	rs370579469;rs533583125	18;32	0.746895	0.901948	0.913714	0.90739	0.91665	0.733805	0.916143	0.906656
cg06615445	-0.134216	0.604726	-28.0788	1.87e-05	0.0109061	4.03032	0.537618	0.671833	0.134216	17	36759100	R	II	SRCIN1	Body	shelf	Body-shelf	chr17:36762334-36763118	rs561840395	33	0.539621	0.649535	0.604507	0.623605	0.674736	0.535615	0.668931	0.608685
cg00803922	-0.135036	0.807868	-28.0741	1.87e-05	0.0109061	4.02981	0.74035	0.875386	0.135036	X	69509009	R	II	PDZD11	Body	shore	Body-shore	chrX:69509644-69509962			0.74136	0.849187	0.869368	0.870402	0.878843	0.739341	0.871929	0.904455
cg24500487	-0.123901	0.720824	-28.0717	1.87e-05	0.0109061	4.02955	0.658873	0.782774	0.123901	10	89420794	F	II	PAPSS2	Body	shore	Body-shore	chr10:89419346-89420027			0.660657	0.779832	0.754404	0.749935	0.781037	0.65709	0.784511	0.771143
cg14177184	-0.135908	0.581223	-28.0657	1.87e-05	0.0109061	4.0289	0.513269	0.649177	0.135908	22	43532357	F	II	MCAT	Body	opensea	Body-opensea		rs542760423;rs185131860	0;22	0.514593	0.662222	0.681281	0.670795	0.645742	0.511945	0.652612	0.662241
cg12346921	-0.134064	0.716758	-28.0652	1.87e-05	0.0109061	4.02885	0.649725	0.78379	0.134064	2	1165323	R	II	SNTG2	Body	shore	Body-shore	chr2:1163016-1163820	rs5024304;rs5024305;rs5024306	51;49;43	0.65322	0.798901	0.779605	0.785157	0.783379	0.646231	0.784201	0.805407
cg18037834	-0.123759	0.489546	-28.0482	1.88e-05	0.0109061	4.02699	0.427666	0.551425	0.123759	12	53445199	F	II	TENC1	5'UTR	shelf	5'UTR-shelf	chr12:53448008-53448406			0.425856	0.534788	0.594752	0.525346	0.549723	0.429476	0.553127	0.575735
cg00458449	-0.153721	0.802955	-28.0387	1.88e-05	0.0109061	4.02596	0.726095	0.879816	0.153721	2	242605751	R	II	ATG4B	Body	shore	Body-shore	chr2:242606078-242606560	rs577292800	51	0.722021	0.858872	0.868759	0.871928	0.882849	0.730168	0.876783	0.848079
cg07745905	-0.119336	0.809369	-28.0205	1.88e-05	0.0109061	4.02396	0.749701	0.869037	0.119336	11	11376360	R	II	CSNK2A1P	TSS1500	opensea	TSS1500-opensea		rs550814037;rs570600150	2;1	0.747847	0.880691	0.877911	0.861434	0.868515	0.751555	0.869559	0.894423
cg06783429	-0.235459	0.74477	-28.0195	1.88e-05	0.0109061	4.02386	0.62704	0.862499	0.235459	7	127673038	F	I	SND1	Body	shore	Body-shore	chr7:127671158-127672853	rs540084754	25	0.625414	0.817764	0.798757	0.830742	0.852584	0.628666	0.872415	0.796407
cg10535564	-0.117637	0.796673	-28.0132	1.89e-05	0.0109061	4.02317	0.737854	0.855492	0.117637	17	80192565	F	II	SLC16A3	5'UTR	shore	5'UTR-shore	chr17:80194424-80194777	rs558385335;rs563910420;rs544081372	0;1;11	0.73785	0.848721	0.859128	0.854265	0.853826	0.737859	0.857157	0.855101
cg10833066	-0.124213	0.654923	-28.0109	1.89e-05	0.0109061	4.02292	0.592816	0.71703	0.124213	12	111807467	R	I	FAM109A	TSS1500	shore	TSS1500-shore	chr12:111806559-111807060	rs561393769;rs370268501;rs140226993	49;16;6	0.591559	0.719738	0.69867	0.695503	0.719256	0.594073	0.714804	0.692315
cg00052772	-0.164578	0.748727	-28.0104	1.89e-05	0.0109061	4.02287	0.666438	0.831016	0.164578	6	33245804	F	II	B3GALT4	1stExon	shore	1stExon-shore	chr6:33244677-33245554	rs572043997;rs145187683;rs148810214	0;14;31	0.664909	0.815945	0.81045	0.808493	0.825383	0.667967	0.836649	0.806236
cg15575864	-0.114073	0.702194	-28.0024	1.89e-05	0.0109061	4.022	0.645158	0.759231	0.114073	16	84041726	F	II		IGR	opensea	IGR-opensea		rs568780294;rs537722272;rs187493842;rs12448870;rs111855262;rs553880507;rs192003723	1;8;12;35;40;48;51	0.644804	0.747201	0.748864	0.742941	0.75838	0.645512	0.760081	0.777361
cg01159793	-0.118935	0.775144	-27.9975	1.89e-05	0.0109061	4.02146	0.715677	0.834612	0.118935	2	241069144	R	II	MYEOV2	Body	shore	Body-shore	chr2:241069198-241069400	rs570632385	47	0.714789	0.813091	0.809446	0.837533	0.832954	0.716565	0.83627	0.830096
cg25409809	-0.128656	0.838507	-27.9844	1.89e-05	0.0109061	4.02002	0.774179	0.902835	0.128656	15	22920168	F	II	CYFIP1	5'UTR	opensea	5'UTR-opensea		rs181498967;rs565234153	9;40	0.777223	0.901464	0.91167	0.903981	0.902815	0.771135	0.902854	0.907463
cg18753326	-0.139197	0.850694	-27.9811	1.89e-05	0.0109061	4.01966	0.781095	0.920292	0.139197	2	219984609	R	II	NHEJ1	Body	opensea	Body-opensea		rs542010739	1	0.778411	0.922632	0.928785	0.927986	0.923251	0.783779	0.917334	0.91962
cg08601673	-0.140862	0.811749	-27.974	1.9e-05	0.0109061	4.01889	0.741319	0.88218	0.140862	16	2083393	F	I	SLC9A3R2	Body	shelf	Body-shelf	chr16:2086420-2086892	rs572495241	1	0.738907	0.847764	0.872105	0.856322	0.885536	0.743731	0.878824	0.863649
cg09780231	-0.119824	0.210857	-27.9701	1.9e-05	0.0109061	4.01846	0.150945	0.270769	0.119824	17	873452	F	I	NXN	Body	opensea	Body-opensea				0.149423	0.257195	0.268873	0.272985	0.269431	0.152467	0.272107	0.263157
cg04088932	-0.11881	0.833022	-27.9697	1.9e-05	0.0109061	4.01841	0.773617	0.892427	0.11881	2	235953856	F	II	SH3BP4	Body	shelf	Body-shelf	chr2:235951452-235951814	rs138326957;rs544225101	0;49	0.773992	0.867204	0.893727	0.855415	0.890585	0.773243	0.894269	0.890431
cg18124777	-0.139925	0.543523	-27.9657	1.9e-05	0.0109061	4.01798	0.47356	0.613486	0.139925	22	50805190	R	II	PPP6R2	5'UTR	opensea	5'UTR-opensea		rs532082455;rs142118665;rs571836283	27;8;2	0.47674	0.562396	0.5739	0.591092	0.616011	0.470381	0.61096	0.605511
cg08081424	-0.14111	0.729016	-27.9649	1.9e-05	0.0109061	4.01789	0.658462	0.799571	0.14111	2	159749591	R	II		IGR	opensea	IGR-opensea				0.661677	0.746068	0.787474	0.77004	0.802206	0.655246	0.796936	0.80171
cg06429795	-0.127513	0.85642	-27.9621	1.9e-05	0.0109061	4.01758	0.792664	0.920177	0.127513	9	134663722	R	II		IGR	opensea	IGR-opensea		rs544497270;rs562489069;rs116040095	51;28;2	0.789729	0.907807	0.924846	0.912077	0.92003	0.795598	0.920323	0.930135
cg14888636	-0.244354	0.698729	-27.9571	1.9e-05	0.0109061	4.01703	0.576553	0.820906	0.244354	1	26098531	F	II	MAN1C1	Body	shore	Body-shore	chr1:26097904-26098107	rs572382776	1	0.571236	0.808277	0.769575	0.806239	0.811774	0.581869	0.830038	0.803005
cg03736013	-0.118219	0.849507	-27.9556	1.9e-05	0.0109061	4.01687	0.790397	0.908616	0.118219	11	76513964	F	II		IGR	shelf	IGR-shelf	chr11:76510286-76510650	rs373199100;rs557111823	0;32	0.790164	0.912805	0.892918	0.903418	0.9104	0.790631	0.906833	0.895198
cg14085840	-0.155143	0.426591	-27.9509	1.9e-05	0.0109061	4.01636	0.349019	0.504163	0.155143	19	40939429	F	II		IGR	shore	IGR-shore	chr19:40939804-40940098	rs562931655	33	0.354201	0.493556	0.50304	0.470715	0.503581	0.343838	0.504744	0.507093
cg21851276	-0.174474	0.669671	-27.9432	1.9e-05	0.0109061	4.01551	0.582434	0.756908	0.174474	20	62701000	R	II	TCEA2	Body	opensea	Body-opensea		rs536958594;rs115457026	50;27	0.578341	0.803296	0.756292	0.769893	0.751849	0.586526	0.761967	0.771455
cg07725925	-0.140782	0.771527	-27.9364	1.91e-05	0.0109061	4.01476	0.701137	0.841918	0.140782	16	89976287	R	I	TCF25	Body	shore	Body-shore	chr16:89977562-89977851	rs568297495	1	0.704181	0.87677	0.894226	0.849354	0.844726	0.698092	0.83911	0.860807
cg06504655	-0.120923	0.660929	-27.9345	1.91e-05	0.0109061	4.01455	0.600468	0.721391	0.120923	3	184104115	F	II	CHRD	Body	shore	Body-shore	chr3:184104308-184104519			0.598803	0.701426	0.745414	0.692931	0.722823	0.602133	0.71996	0.74973
cg16920608	-0.149567	0.663147	-27.9315	1.91e-05	0.0109061	4.01422	0.588364	0.73793	0.149567	3	172698951	R	II	SPATA16	Body	opensea	Body-opensea		rs184149038	16	0.584982	0.689283	0.723796	0.698734	0.741365	0.591745	0.734496	0.727295
cg05232694	-0.213115	0.686556	-27.9221	1.91e-05	0.0109061	4.0132	0.579999	0.793113	0.213115	20	48809539	R	I		IGR	shore	IGR-shore	chr20:48806598-48809022	rs373445429;rs555800142	50;18	0.571439	0.85729	0.881601	0.823949	0.795299	0.588559	0.790928	0.870138
cg15152819	-0.115506	0.803385	-27.916	1.91e-05	0.0109061	4.01253	0.745632	0.861138	0.115506	19	4380223	F	II	SH3GL1	Body	opensea	Body-opensea		rs531471113;rs143069499;rs368983604	2;22;24	0.746879	0.840589	0.844441	0.85691	0.861654	0.744385	0.860621	0.863107
cg10653456	-0.121588	0.84764	-27.9148	1.91e-05	0.0109061	4.0124	0.786846	0.908434	0.121588	12	57561993	F	II	LRP1	Body	opensea	Body-opensea		rs34790089;rs568974402	0;35	0.78904	0.915957	0.917704	0.906843	0.909095	0.784651	0.907773	0.917599
cg23792435	-0.124677	0.689643	-27.9066	1.91e-05	0.0109061	4.01149	0.627305	0.751981	0.124677	3	49936623	R	II	MST1R	Body	shelf	Body-shelf	chr3:49940099-49940431	rs2230592;rs200724473	17;2	0.624876	0.751465	0.733381	0.745261	0.750892	0.629733	0.75307	0.745681
cg14293473	-0.130575	0.76127	-27.906	1.91e-05	0.0109061	4.01143	0.695982	0.826557	0.130575	9	133979456	F	II	AIF1L	Body	opensea	Body-opensea		rs532447072	38	0.698942	0.812705	0.841186	0.823032	0.825176	0.693022	0.827939	0.809799
cg26084949	-0.145698	0.52096	-27.9046	1.91e-05	0.0109061	4.01127	0.448111	0.593809	0.145698	14	75039090	F	II	LTBP2	Body	opensea	Body-opensea		rs180912997;rs187253988	24;28	0.452464	0.637271	0.652678	0.610511	0.5951	0.443758	0.592519	0.651601
cg16764778	-0.206925	0.635162	-27.9037	1.91e-05	0.0109061	4.01118	0.5317	0.738625	0.206925	15	41061410	F	II	DNAJC17	Body	opensea	Body-opensea		rs570097423	14	0.527235	0.705068	0.692438	0.723164	0.74584	0.536165	0.731409	0.704849
cg13529623	-0.149176	0.668365	-27.901	1.91e-05	0.0109061	4.01088	0.593777	0.742953	0.149176	19	17443249	R	II	ANO8	Body	shore	Body-shore	chr19:17443965-17444633	rs537943398	36	0.591989	0.730239	0.720738	0.701597	0.738496	0.595566	0.747411	0.733092
cg12502644	-0.119582	0.772535	-27.8845	1.92e-05	0.0109061	4.00906	0.712744	0.832326	0.119582	8	102179526	R	II		IGR	opensea	IGR-opensea		rs564259663;rs531613129;rs73698930	51;39;28	0.713399	0.830504	0.831801	0.814251	0.83039	0.712088	0.834262	0.85259
cg24855075	-0.116454	0.392976	-27.8786	1.92e-05	0.0109061	4.00841	0.334749	0.451202	0.116454	6	35773223	F	II	LHFPL5	1stExon	shore	1stExon-shore	chr6:35772960-35773172			0.333351	0.428525	0.39551	0.446858	0.451894	0.336147	0.450511	0.420904
cg00544286	-0.160039	0.701086	-27.8769	1.92e-05	0.0109061	4.00822	0.621067	0.781105	0.160039	3	13234633	F	II		IGR	opensea	IGR-opensea		rs566337330;rs538590220;rs558375027;rs139073131	0;1;8;27	0.62171	0.745441	0.70645	0.746287	0.775559	0.620423	0.786651	0.737775
cg06800837	-0.128292	0.806191	-27.8763	1.92e-05	0.0109061	4.00816	0.742046	0.870337	0.128292	11	133680963	R	II	LOC646522	TSS1500	opensea	TSS1500-opensea		rs530230408	2	0.743947	0.878967	0.870822	0.86127	0.867944	0.740144	0.87273	0.88349
cg01777300	-0.165801	0.754763	-27.8702	1.92e-05	0.0109061	4.00749	0.671863	0.837664	0.165801	14	104837070	F	II		IGR	opensea	IGR-opensea		rs571042769	50	0.669353	0.84879	0.852367	0.820912	0.843084	0.674373	0.832243	0.839405
cg00374546	-0.180437	0.714178	-27.8564	1.93e-05	0.0109061	4.00596	0.623959	0.804396	0.180437	16	1574590	R	II	IFT140	Body	island	Body-island	chr16:1574515-1574986	rs111757299;rs574483494;rs543152257;rs138596995;rs141818893	47;28;6;2;1	0.617855	0.804778	0.772821	0.792661	0.801142	0.630063	0.80765	0.805377
cg14059835	-0.156299	0.790802	-27.8455	1.93e-05	0.0109061	4.00476	0.712652	0.868952	0.156299	9	132598917	R	II	C9orf78	TSS1500	shore	TSS1500-shore	chr9:132597219-132598321	rs529521807	31	0.70926	0.90765	0.899574	0.89446	0.864832	0.716044	0.873072	0.906496
cg24174020	-0.113407	0.913299	-27.8421	1.93e-05	0.0109061	4.00439	0.856596	0.970003	0.113407	11	1224985	F	I		IGR	shelf	IGR-shelf	chr11:1228751-1229024	rs149350709;rs577132366	14;26	0.856394	0.967226	0.975077	0.965286	0.969108	0.856797	0.970898	0.977007
cg14744050	-0.14809	0.731749	-27.8407	1.93e-05	0.0109061	4.00424	0.657704	0.805794	0.14809	19	2280748	R	II	C19orf35	Body	shore	Body-shore	chr19:2278605-2278848			0.662211	0.780991	0.811582	0.805561	0.804306	0.653197	0.807283	0.803413
cg14606328	-0.119252	0.809531	-27.8396	1.93e-05	0.0109061	4.00412	0.749905	0.869157	0.119252	21	45177639	F	II	PDXK	3'UTR	island	3'UTR-island	chr21:45177520-45177727	rs571148765;rs542069738;rs142585412;rs181717030;rs187153483	0;1;33;37;46	0.747939	0.851814	0.865895	0.865083	0.86964	0.751872	0.868675	0.874349
cg02779535	-0.137984	0.606231	-27.8338	1.93e-05	0.0109061	4.00347	0.537239	0.675222	0.137984	20	34652280	R	II		IGR	shore	IGR-shore	chr20:34652454-34653500	rs545299139;rs553738238	25;21	0.53363	0.661824	0.607501	0.641535	0.673605	0.540847	0.67684	0.607992
cg12473797	-0.123273	0.504847	-27.8305	1.93e-05	0.0109061	4.00311	0.443211	0.566483	0.123273	1	3036358	F	II	PRDM16	Body	shore	Body-shore	chr1:3038067-3038343	rs141049593;rs545903303;rs113911649	0;29;39	0.440687	0.555108	0.566191	0.575853	0.566775	0.445734	0.566192	0.595694
cg09483223	-0.128503	0.648964	-27.8287	1.93e-05	0.0109061	4.00291	0.584713	0.713216	0.128503	19	15434462	R	II		IGR	opensea	IGR-opensea		rs538455009;rs558426684;rs151061701;rs77204897	39;19;18;2	0.583037	0.727796	0.737968	0.728431	0.715824	0.586388	0.710607	0.736629
cg00085812	-0.185059	0.549227	-27.8283	1.93e-05	0.0109061	4.00287	0.456697	0.641757	0.185059	16	30189885	R	II		IGR	opensea	IGR-opensea				0.460592	0.647504	0.703525	0.668813	0.635684	0.452803	0.647829	0.674711
cg03049627	-0.18754	0.675648	-27.827	1.93e-05	0.0109061	4.00273	0.581878	0.769418	0.18754	22	38068723	R	II		IGR	opensea	IGR-opensea		rs573958814	19	0.576311	0.758492	0.755336	0.759954	0.774242	0.587445	0.764593	0.771475
cg02212301	-0.117402	0.797667	-27.8133	1.94e-05	0.0109061	4.00121	0.738966	0.856368	0.117402	8	124013553	F	II		IGR	opensea	IGR-opensea		rs146294238	21	0.740605	0.837387	0.845791	0.856044	0.857021	0.737327	0.855714	0.853444
cg12448376	-0.116149	0.808423	-27.813	1.94e-05	0.0109061	4.00118	0.750349	0.866498	0.116149	21	43733724	F	II	TFF3	Body	opensea	Body-opensea		rs548903448;rs370506748;rs371316218	0;1;20	0.750629	0.87017	0.858354	0.861669	0.868026	0.750069	0.86497	0.890081
cg17616192	-0.11218	0.41714	-27.8102	1.94e-05	0.0109061	4.00087	0.36105	0.47323	0.11218	17	80009015	R	II	GPS1	TSS1500	island	TSS1500-island	chr17:80008514-80010567	rs556576082	51	0.361537	0.467328	0.422095	0.461222	0.47334	0.360564	0.473121	0.416649
cg23213770	-0.176806	0.751139	-27.809	1.94e-05	0.0109061	4.00074	0.662736	0.839542	0.176806	13	111863159	F	II	ARHGEF7	5'UTR	opensea	5'UTR-opensea				0.658476	0.809477	0.842545	0.838062	0.844725	0.666995	0.834359	0.841205
cg01488770	-0.145609	0.773688	-27.8087	1.94e-05	0.0109061	4.0007	0.700884	0.846493	0.145609	17	59474078	F	II		IGR	island	IGR-island	chr17:59473060-59483266	rs538706647	7	0.697495	0.819301	0.806255	0.834214	0.849562	0.704273	0.843424	0.817779
cg17130815	-0.168071	0.524491	-27.8051	1.94e-05	0.0109061	4.00031	0.440456	0.608527	0.168071	7	2558891	R	II	LFNG	Body	island	Body-island	chr7:2558371-2559967	rs185591506;rs545399827	37;34	0.441399	0.600057	0.608536	0.606032	0.614603	0.439513	0.602451	0.619482
cg17865252	-0.14249	0.627425	-27.8004	1.94e-05	0.0109061	3.99978	0.55618	0.69867	0.14249	20	49411019	F	II	BCAS4	TSS1500	shore	TSS1500-shore	chr20:49411401-49412142	rs533722663	35	0.560358	0.644986	0.703201	0.632593	0.697521	0.552001	0.699819	0.701449
cg25212213	-0.122144	0.783939	-27.7964	1.94e-05	0.0109061	3.99934	0.722867	0.84501	0.122144	17	4797531	R	II	MINK1	Body	opensea	Body-opensea		rs200168941;rs201847306	17;2	0.723947	0.822069	0.82667	0.832253	0.84284	0.721787	0.847181	0.833486
cg11474820	-0.131974	0.76807	-27.7962	1.94e-05	0.0109061	3.99932	0.702083	0.834057	0.131974	11	129742908	R	II	NFRKB	Body	opensea	Body-opensea		rs145520106	50	0.70251	0.84067	0.828365	0.805945	0.837476	0.701656	0.830638	0.835869
cg20293888	-0.146536	0.718721	-27.7894	1.94e-05	0.0109061	3.99857	0.645453	0.791989	0.146536	7	2861750	R	II	GNA12	Body	opensea	Body-opensea		rs568090874;rs537026918	30;1	0.649859	0.807891	0.798653	0.782029	0.790502	0.641048	0.793477	0.794029
cg08803013	-0.133906	0.82145	-27.7843	1.94e-05	0.0109061	3.99801	0.754497	0.888403	0.133906	20	13767006	F	II	ESF1	TSS1500	shore	TSS1500-shore	chr20:13765166-13765909	rs578210699	39	0.756148	0.88501	0.905463	0.891073	0.89163	0.752846	0.885176	0.901192
cg05950939	-0.117053	0.778661	-27.7816	1.94e-05	0.0109061	3.9977	0.720134	0.837187	0.117053	2	239074100	F	II	FAM132B	Body	shore	Body-shore	chr2:239072191-239073109			0.720747	0.825111	0.824296	0.828361	0.835569	0.719522	0.838805	0.849599
cg02530971	-0.142875	0.683941	-27.7806	1.95e-05	0.0109061	3.99759	0.612504	0.755379	0.142875	2	47169235	R	II	MCFD2	TSS1500	shore	TSS1500-shore	chr2:47167858-47168978	rs533722461	26	0.615874	0.754115	0.726692	0.737244	0.752594	0.609134	0.758163	0.737549
cg16097539	-0.224557	0.63444	-27.7685	1.95e-05	0.0109061	3.99625	0.522162	0.746718	0.224557	22	19949448	R	II	COMT	TSS1500	opensea	TSS1500-opensea		rs11569719;rs9332363	36;24	0.519311	0.702108	0.710149	0.725499	0.7376	0.525012	0.755837	0.724131
cg23497377	-0.171718	0.436209	-27.766	1.95e-05	0.0109061	3.99598	0.35035	0.522068	0.171718	14	73706264	R	II	PAPLN	5'UTR	shore	5'UTR-shore	chr14:73704054-73705106	rs540341651	1	0.354757	0.589322	0.628039	0.551407	0.526709	0.345942	0.517426	0.598102
cg09678212	-0.156926	0.444289	-27.7624	1.95e-05	0.0109061	3.99557	0.365826	0.522753	0.156926	3	41240163	R	II	CTNNB1	TSS1500	island	TSS1500-island	chr3:41240162-41241631	rs181365879;rs186943213;rs562991177;rs531654065	34;29;26;10	0.360706	0.404302	0.342231	0.451651	0.520997	0.370947	0.524508	0.307786
cg21466717	-0.132579	0.479302	-27.7585	1.95e-05	0.0109061	3.99515	0.413012	0.545592	0.132579	8	87527431	F	II	CPNE3	5'UTR	shore	5'UTR-shore	chr8:87526560-87527272	rs567467120;rs142167430;rs546522117	0;41;43	0.416482	0.511166	0.523663	0.495699	0.546168	0.409543	0.545015	0.51735
cg20689730	-0.12641	0.323981	-27.7491	1.95e-05	0.0109061	3.9941	0.260775	0.387186	0.12641	22	20072653	F	I	MIR1306	TSS1500	shore	TSS1500-shore	chr22:20073363-20073931	rs145313921;rs537966483	0;7	0.263386	0.360387	0.35132	0.359946	0.388505	0.258165	0.385867	0.350107
cg04981166	-0.214798	0.814301	-27.7445	1.95e-05	0.0109061	3.99359	0.706902	0.9217	0.214798	20	37057418	R	II	LOC388796	Body	opensea	Body-opensea		rs41282826	2	0.698124	0.910979	0.926615	0.90931	0.923725	0.715681	0.919674	0.913593
cg23841218	-0.20966	0.522741	-27.7422	1.96e-05	0.0109061	3.99333	0.417911	0.627571	0.20966	20	49244821	R	II	FAM65C	Body	opensea	Body-opensea		rs73908794	1	0.411753	0.61061	0.596602	0.582199	0.633736	0.424069	0.621405	0.616247
cg03232056	-0.116757	0.670509	-27.7305	1.96e-05	0.0109061	3.99204	0.612131	0.728887	0.116757	7	157461310	R	I	PTPRN2	Body	opensea	Body-opensea		rs566775347;rs533963384	12;2	0.613845	0.74151	0.636435	0.698415	0.728786	0.610417	0.728988	0.681455
cg07747553	-0.1416	0.802878	-27.7304	1.96e-05	0.0109061	3.99202	0.732078	0.873678	0.1416	22	35935982	R	II	RASD2	TSS1500	island	TSS1500-island	chr22:35935981-35937537	rs111622637	15	0.731493	0.859189	0.88758	0.862761	0.87793	0.732663	0.869427	0.895777
cg02479022	-0.121303	0.612778	-27.725	1.96e-05	0.0109061	3.99142	0.552127	0.67343	0.121303	8	22250005	R	II	SLC39A14	5'UTR	opensea	5'UTR-opensea		rs577574869	28	0.554309	0.702682	0.685835	0.657359	0.674329	0.549945	0.672531	0.611367
cg12448438	-0.116359	0.866273	-27.7198	1.96e-05	0.0109061	3.99085	0.808093	0.924452	0.116359	16	943364	F	II	LMF1	Body	shelf	Body-shelf	chr16:945437-946420	rs538010858;rs556244559;rs577690112	1;11;15	0.808517	0.920716	0.911491	0.91388	0.922849	0.80767	0.926055	0.922689
cg19062982	-0.134066	0.846238	-27.7188	1.96e-05	0.0109061	3.99074	0.779205	0.913271	0.134066	1	25830432	F	II		IGR	opensea	IGR-opensea		rs187717870	1	0.781756	0.915895	0.91793	0.919555	0.915905	0.776653	0.910637	0.918001
cg00517261	-0.170101	0.776923	-27.7156	1.96e-05	0.0109061	3.99038	0.691872	0.861973	0.170101	12	323801	F	II	SLC6A12	TSS1500	opensea	TSS1500-opensea		rs57500806	1	0.696391	0.852946	0.86284	0.853219	0.866387	0.687354	0.85756	0.874308
cg07541160	-0.134814	0.581854	-27.7147	1.96e-05	0.0109061	3.99028	0.514447	0.649261	0.134814	6	36985879	F	II	FGD2	Body	opensea	Body-opensea		rs147248400	50	0.515757	0.642987	0.594687	0.603118	0.652758	0.513137	0.645765	0.602764
cg19419561	-0.129299	0.540577	-27.7123	1.96e-05	0.0109061	3.99001	0.475928	0.605227	0.129299	9	80054893	F	II	GNA14	Body	opensea	Body-opensea		rs575858266;rs544823174;rs558584814	13;17;37	0.475152	0.578387	0.551629	0.554417	0.608363	0.476703	0.602091	0.547462
cg20840426	-0.183305	0.611731	-27.7119	1.96e-05	0.0109061	3.98997	0.520078	0.703384	0.183305	12	117800609	F	II	NOS1	TSS1500	shore	TSS1500-shore	chr12:117798076-117799448	rs41451346;rs9658253	1;17	0.525169	0.724314	0.736568	0.719102	0.698358	0.514987	0.708409	0.731999
cg01132579	-0.201543	0.738473	-27.7051	1.96e-05	0.0109061	3.98921	0.637702	0.839244	0.201543	17	55588940	R	II	MSI2	Body	opensea	Body-opensea		rs572446119	15	0.644882	0.837938	0.802413	0.828753	0.843318	0.630521	0.83517	0.799218
cg12400812	-0.198629	0.792579	-27.6998	1.97e-05	0.0109061	3.98862	0.693264	0.891893	0.198629	3	197236750	F	II	BDH1	3'UTR	opensea	3'UTR-opensea		rs62282500	33	0.697449	0.876237	0.857771	0.877149	0.884975	0.689079	0.898811	0.871858
cg00392547	-0.129468	0.676553	-27.698	1.97e-05	0.0109061	3.98842	0.611819	0.741287	0.129468	21	46264571	R	II		IGR	opensea	IGR-opensea		rs549289537	10	0.609705	0.733273	0.71719	0.721088	0.74376	0.613933	0.738814	0.73149
cg10989288	-0.122537	0.757818	-27.6894	1.97e-05	0.0109061	3.98746	0.696549	0.819087	0.122537	19	41884233	F	II	TMEM91	Body	shore	Body-shore	chr19:41882507-41882773	rs192256295;rs80302685;rs200961973	3;11;39	0.696669	0.811684	0.804731	0.799282	0.816562	0.696429	0.821611	0.812706
cg22323287	-0.114198	0.617216	-27.6764	1.97e-05	0.0109061	3.98602	0.560117	0.674315	0.114198	17	48775390	F	II	ANKRD40	Body	opensea	Body-opensea		rs8081077;rs570065658	0;10	0.559481	0.688204	0.696574	0.672458	0.673201	0.560753	0.67543	0.682879
cg27051683	-0.184102	0.847877	-27.667	1.97e-05	0.0109061	3.98497	0.755826	0.939928	0.184102	2	242802069	F	I	PDCD1	TSS1500	shelf	TSS1500-shelf	chr2:242805752-242806034	rs370492211;rs112231419;rs180743030;rs538518259	0;1;11;25	0.763038	0.934159	0.947756	0.936365	0.940287	0.748613	0.939569	0.941909
cg20837626	-0.125566	0.63426	-27.6651	1.98e-05	0.0109061	3.98476	0.571477	0.697043	0.125566	2	54195596	R	II	PSME4	Body	shelf	Body-shelf	chr2:54197776-54198490	rs564580609;rs116150517	47;37	0.573934	0.650165	0.698949	0.689649	0.698538	0.56902	0.695548	0.695304
cg21672550	-0.133501	0.788267	-27.6586	1.98e-05	0.0109061	3.98403	0.721517	0.855018	0.133501	9	34576199	F	II	CNTFR	5'UTR	shore	5'UTR-shore	chr9:34577866-34578258	rs115598270;rs72735302;rs189557988	15;27;37	0.725153	0.824226	0.859883	0.832978	0.855231	0.71788	0.854806	0.84207
cg11646289	-0.120725	0.872661	-27.6574	1.98e-05	0.0109061	3.9839	0.812298	0.933023	0.120725	21	44493081	F	II	CBS	5'UTR	shore	5'UTR-shore	chr21:44494624-44496989	rs542155789	0	0.814365	0.934241	0.925283	0.912778	0.934087	0.810231	0.931959	0.931538
cg13355874	-0.126694	0.825996	-27.6572	1.98e-05	0.0109061	3.98387	0.762648	0.889343	0.126694	1	5932351	F	I	NPHP4	Body	opensea	Body-opensea		rs193293220	22	0.760216	0.872744	0.910108	0.894798	0.891094	0.765081	0.887592	0.882363
cg25664206	-0.126984	0.795475	-27.6565	1.98e-05	0.0109061	3.98379	0.731983	0.858967	0.126984	11	117695372	F	II	FXYD2	Body	opensea	Body-opensea		rs191708738;rs113299959;rs12279985;rs200896094;rs561338739	0;24;31;39;48	0.730044	0.861841	0.871931	0.825395	0.861292	0.733921	0.856642	0.857065
cg26241863	-0.152672	0.709459	-27.6387	1.98e-05	0.0109061	3.98181	0.633123	0.785795	0.152672	8	145849419	R	II		IGR	shore	IGR-shore	chr8:145849885-145851998	rs532924871	38	0.628015	0.785677	0.797877	0.78298	0.78505	0.63823	0.78654	0.813102
cg13048182	-0.153816	0.659185	-27.6374	1.98e-05	0.0109061	3.98166	0.582277	0.736093	0.153816	9	124601560	R	II	TTLL11	Body	opensea	Body-opensea		rs12352458	11	0.585804	0.718093	0.74127	0.722923	0.732213	0.578749	0.739973	0.742992
cg16449870	-0.12228	0.808486	-27.6373	1.98e-05	0.0109061	3.98166	0.747346	0.869626	0.12228	7	128037531	F	II	IMPDH1	Body	opensea	Body-opensea		rs577624594;rs545088227	0;28	0.74882	0.889428	0.898799	0.891371	0.867577	0.745872	0.871676	0.896682
cg15617929	-0.172399	0.505675	-27.6257	1.99e-05	0.0109061	3.98035	0.419475	0.591875	0.172399	10	120324300	R	II		IGR	opensea	IGR-opensea		rs116342737;rs115637602;rs538290071	46;26;1	0.421693	0.581495	0.585792	0.598352	0.585763	0.417258	0.597986	0.610327
cg01823975	-0.116121	0.836562	-27.619	1.99e-05	0.0109061	3.97961	0.778501	0.894622	0.116121	16	84613567	R	II	COTL1	Body	opensea	Body-opensea		rs114409678	2	0.78011	0.889601	0.910646	0.89299	0.895138	0.776893	0.894107	0.905867
cg25196088	-0.193976	0.671328	-27.6173	1.99e-05	0.0109061	3.97942	0.57434	0.768316	0.193976	1	7703835	F	I	CAMTA1	Body	opensea	Body-opensea		rs555064646	35	0.570989	0.729721	0.682394	0.709851	0.775407	0.57769	0.761225	0.644782
cg07597099	-0.134587	0.555979	-27.6066	1.99e-05	0.0109061	3.97822	0.488686	0.623272	0.134587	17	74526583	F	II	PRCD	Body	opensea	Body-opensea				0.486067	0.628285	0.639268	0.601578	0.625971	0.491304	0.620573	0.64518
cg27159689	-0.293922	0.423376	-27.6003	1.99e-05	0.0109061	3.97752	0.276415	0.570337	0.293922	4	26805168	R	II		IGR	opensea	IGR-opensea		rs528777885;rs181906186	22;10	0.285832	0.546505	0.550656	0.572266	0.579907	0.266999	0.560768	0.558167
cg21180360	-0.115666	0.782356	-27.5953	1.99e-05	0.0109061	3.97695	0.724523	0.840189	0.115666	16	3215910	F	II		IGR	opensea	IGR-opensea		rs561150270	24	0.724956	0.831792	0.81088	0.836292	0.838619	0.724089	0.841759	0.802106
cg01389413	-0.156276	0.650754	-27.5811	2e-05	0.0109061	3.97536	0.572616	0.728892	0.156276	2	9613721	R	II	IAH1	TSS1500	shore	TSS1500-shore	chr2:9614194-9615235	rs144521551;rs528067098	39;15	0.574447	0.714972	0.723618	0.712991	0.734015	0.570785	0.72377	0.737774
cg18201564	-0.134261	0.492071	-27.5777	2e-05	0.0109061	3.97499	0.424941	0.559202	0.134261	13	95511747	F	II	LOC101927284	Body	opensea	Body-opensea		rs142964014;rs551399280;rs571255324	1;13;14	0.427727	0.543288	0.524075	0.534124	0.556702	0.422154	0.561703	0.539999
cg14394264	-0.189898	0.618149	-27.5757	2e-05	0.0109061	3.97476	0.5232	0.713098	0.189898	11	46121221	R	II	PHF21A	5'UTR	opensea	5'UTR-opensea				0.518405	0.706637	0.780995	0.702544	0.719013	0.527995	0.707184	0.727301
cg08179432	-0.122123	0.771654	-27.5737	2e-05	0.0109061	3.97454	0.710592	0.832715	0.122123	18	5973356	R	II	L3MBTL4	Body	opensea	Body-opensea		rs549757132;rs563389931;rs529499198;rs549423117	32;15;13;11	0.709802	0.841586	0.879717	0.839314	0.835128	0.711382	0.830302	0.831035
cg11966803	-0.16271	0.851011	-27.5652	2e-05	0.0109061	3.97358	0.769656	0.932366	0.16271	13	99158787	F	II	STK24	Body	opensea	Body-opensea		rs556999766;rs575091950;rs147020624;rs564023858	0;1;18;51	0.763854	0.933936	0.933699	0.915915	0.931362	0.775457	0.933369	0.923753
cg03394909	-0.121315	0.749753	-27.5622	2e-05	0.0109061	3.97324	0.689095	0.81041	0.121315	2	220305921	F	II	SPEG	Body	shore	Body-shore	chr2:220306855-220307096	rs562605464;rs531698320	25;39	0.691285	0.777702	0.777545	0.767436	0.809313	0.686906	0.811507	0.80105
cg03393889	-0.120686	0.794314	-27.5562	2e-05	0.0109061	3.97258	0.733971	0.854657	0.120686	16	2094700	R	II	NTHL1	Body	shelf	Body-shelf	chr16:2097465-2098365	rs1805378;rs201515357;rs112724577	49;32;29	0.734359	0.849556	0.845258	0.858245	0.857	0.733583	0.852314	0.858337
cg11223669	-0.149694	0.70183	-27.5527	2.01e-05	0.0109061	3.97218	0.626983	0.776677	0.149694	11	68110302	R	II	LRP5	5'UTR	opensea	5'UTR-opensea		rs563267121;rs530743681;rs542895462	40;15;1	0.62696	0.757334	0.76501	0.773154	0.781656	0.627006	0.771698	0.741193
cg25481844	-0.129158	0.802075	-27.5413	2.01e-05	0.0109061	3.9709	0.737496	0.866655	0.129158	3	14880802	R	II	FGD5	Body	opensea	Body-opensea		rs541994117;rs555545504	11;2	0.740176	0.876279	0.838708	0.85438	0.864738	0.734817	0.868571	0.836969
cg00092711	-0.188259	0.687323	-27.5384	2.01e-05	0.0109061	3.97058	0.593193	0.781452	0.188259	21	47850317	R	II	PCNT	Body	shore	Body-shore	chr21:47851448-47851683	rs532876867;rs550958187;rs562878175;rs566281129	51;44;17;12	0.589098	0.836861	0.817917	0.812898	0.787771	0.597288	0.775133	0.837917
cg00513479	-0.140691	0.839758	-27.5309	2.01e-05	0.0109061	3.96974	0.769412	0.910103	0.140691	18	21002225	R	II	TMEM241	Body	opensea	Body-opensea		rs146120356	2	0.771609	0.919328	0.93036	0.913354	0.906407	0.767215	0.9138	0.911715
cg16129785	-0.159693	0.735413	-27.5297	2.01e-05	0.0109061	3.96959	0.655566	0.815259	0.159693	1	227954604	F	II	SNAP47	Body	opensea	Body-opensea		rs575623825	29	0.652055	0.784757	0.798818	0.789106	0.819745	0.659077	0.810773	0.826803
cg01165607	-0.122173	0.740614	-27.5281	2.01e-05	0.0109061	3.96941	0.679527	0.801701	0.122173	16	2094177	F	II	NTHL1	Body	shelf	Body-shelf	chr16:2097465-2098365	rs531031516;rs78141372	0;1	0.677186	0.786046	0.817765	0.79002	0.802757	0.681868	0.800644	0.830111
cg11261614	-0.180627	0.4775	-27.5255	2.01e-05	0.0109061	3.96912	0.387187	0.567814	0.180627	19	7463783	R	II	ARHGEF18	5'UTR	shelf	5'UTR-shelf	chr19:7459779-7460376	rs144178389	47	0.380437	0.568716	0.66497	0.595303	0.569897	0.393936	0.565731	0.639531
cg00814985	-0.117787	0.847302	-27.5175	2.01e-05	0.0109061	3.96822	0.788409	0.906195	0.117787	13	114801132	F	II	RASA3	Body	shelf	Body-shelf	chr13:114803616-114803852	rs56184652	51	0.790295	0.914139	0.898828	0.892527	0.905495	0.786522	0.906896	0.899209
cg27312789	-0.200027	0.738918	-27.5065	2.02e-05	0.0109061	3.96698	0.638904	0.838931	0.200027	11	11809714	F	II		IGR	opensea	IGR-opensea		rs574849290;rs558205679	6;51	0.636183	0.840051	0.860035	0.833307	0.831141	0.641625	0.846721	0.821118
cg10888673	-0.133246	0.332593	-27.5045	2.02e-05	0.0109061	3.96676	0.265969	0.399216	0.133246	16	85449409	R	II		IGR	opensea	IGR-opensea				0.269414	0.346262	0.368289	0.325592	0.397903	0.262525	0.400529	0.366923
cg09475704	-0.190834	0.756559	-27.5027	2.02e-05	0.0109061	3.96656	0.661142	0.851977	0.190834	7	101425038	R	II		IGR	opensea	IGR-opensea		rs190947086	14	0.662894	0.867799	0.86864	0.850135	0.844477	0.659391	0.859476	0.871674
cg13341982	-0.150284	0.737967	-27.502	2.02e-05	0.0109061	3.96648	0.662825	0.813109	0.150284	17	38708603	R	I		IGR	opensea	IGR-opensea		rs550268456;rs73293418;rs533343604;rs138710471	32;25;21;15	0.666528	0.790055	0.680671	0.801201	0.816532	0.659122	0.809685	0.68073
cg06841244	-0.123376	0.655801	-27.4976	2.02e-05	0.0109061	3.96598	0.594113	0.717489	0.123376	1	7642279	R	II	CAMTA1	Body	opensea	Body-opensea		rs571682975;rs539632550	9;5	0.595966	0.722865	0.731418	0.716373	0.715497	0.59226	0.719481	0.76412
cg05810540	-0.125122	0.850969	-27.4961	2.02e-05	0.0109061	3.96581	0.788409	0.91353	0.125122	9	136866735	R	II		IGR	opensea	IGR-opensea				0.790618	0.905515	0.91829	0.921716	0.911637	0.786199	0.915424	0.914129
cg19289921	-0.118082	0.798967	-27.4915	2.02e-05	0.0109061	3.96529	0.739925	0.858008	0.118082	7	44153867	R	II	AEBP1	3'UTR	shore	3'UTR-shore	chr7:44152227-44152505	rs13898;rs547683214;rs113791881;rs3217972	44;24;21;1	0.740134	0.858693	0.847979	0.833078	0.860067	0.739717	0.855948	0.855082
cg03775330	-0.173617	0.735292	-27.48	2.02e-05	0.0109061	3.964	0.648483	0.822101	0.173617	19	4682727	R	II	DPP9	Body	island	Body-island	chr19:4682726-4683430	rs577472949;rs201123241;rs563167564;rs531926051	51;45;44;1	0.644636	0.797264	0.790501	0.767846	0.816691	0.65233	0.82751	0.817909
cg07585334	-0.15161	0.806847	-27.4731	2.03e-05	0.0109061	3.96322	0.731042	0.882652	0.15161	16	8617571	R	II		IGR	shelf	IGR-shelf	chr16:8619699-8619994	rs569769990;rs141734725	50;1	0.734757	0.871513	0.873783	0.872541	0.879084	0.727326	0.886219	0.84951
cg15530026	-0.15967	0.508877	-27.4681	2.03e-05	0.0109061	3.96266	0.429042	0.588712	0.15967	18	44238109	R	II	LOXHD1	TSS1500	shore	TSS1500-shore	chr18:44236839-44237056	rs149388676	21	0.434046	0.639265	0.574745	0.605508	0.585942	0.424038	0.591481	0.551004
cg03026698	-0.157173	0.762397	-27.4636	2.03e-05	0.0109061	3.96214	0.68381	0.840983	0.157173	11	117166834	R	II	BACE1	TSS1500	opensea	TSS1500-opensea		rs570299990	12	0.687806	0.826613	0.853765	0.849643	0.844834	0.679815	0.837133	0.866772
cg27592761	-0.128326	0.804222	-27.4605	2.03e-05	0.0109061	3.9618	0.740059	0.868385	0.128326	18	43244965	F	II	SLC14A2	Body	opensea	Body-opensea				0.737042	0.854389	0.8683	0.912199	0.867177	0.743077	0.869594	0.901213
cg07072704	-0.137116	0.304332	-27.4592	2.03e-05	0.0109061	3.96165	0.235775	0.37289	0.137116	22	45899736	R	I	FBLN1	Body	shore	Body-shore	chr22:45898294-45899357	rs146902758	21	0.232597	0.342132	0.300912	0.333716	0.370399	0.238952	0.375381	0.278998
cg21482569	-0.182697	0.474048	-27.4581	2.03e-05	0.0109061	3.96153	0.3827	0.565396	0.182697	13	101754121	F	II	NALCN	Body	opensea	Body-opensea		rs111275976;rs574753833;rs9518307	0;15;40	0.375571	0.592129	0.599102	0.602224	0.564248	0.389828	0.566545	0.580182
cg09424809	-0.111341	0.834491	-27.4499	2.03e-05	0.0109061	3.9606	0.778821	0.890162	0.111341	17	70689042	F	II	SLC39A11	Body	opensea	Body-opensea		rs540987659	8	0.779015	0.887589	0.886919	0.898211	0.890901	0.778627	0.889422	0.876874
cg06036947	-0.134619	0.755257	-27.4491	2.03e-05	0.0109061	3.96051	0.687948	0.822567	0.134619	7	949834	F	II	ADAP1	Body	shore	Body-shore	chr7:948294-949168	rs544432458;rs558352340;rs576823347	11;23;35	0.69134	0.80473	0.804759	0.820992	0.82079	0.684555	0.824343	0.816736
cg02705910	-0.162353	0.804873	-27.4447	2.03e-05	0.0109061	3.96001	0.723696	0.886049	0.162353	16	87574693	F	II		IGR	opensea	IGR-opensea		rs577163564;rs544528271;rs562638588	6;27;34	0.723428	0.857645	0.880063	0.887338	0.880144	0.723964	0.891955	0.872288
cg02707152	-0.170821	0.706474	-27.4444	2.03e-05	0.0109061	3.95998	0.621064	0.791885	0.170821	11	64980819	R	II	SLC22A20	TSS1500	opensea	TSS1500-opensea				0.615688	0.770201	0.800736	0.774166	0.795488	0.62644	0.788281	0.79277
cg02336718	-0.115381	0.809122	-27.443	2.03e-05	0.0109061	3.95982	0.751432	0.866813	0.115381	17	17403227	F	II		IGR	shelf	IGR-shelf	chr17:17398248-17400346	rs148754623;rs545430874	0;44	0.751395	0.856694	0.855227	0.839903	0.865124	0.751469	0.868502	0.861285
cg15747390	-0.165986	0.784044	-27.4395	2.04e-05	0.0109061	3.95942	0.701051	0.867036	0.165986	13	111297551	F	II	CARS2	Body	shelf	Body-shelf	chr13:111301316-111301593	rs548771771;rs539085531;rs550815814;rs569414322;rs536884214;rs555293971	1;7;19;23;28;44	0.699757	0.891055	0.880578	0.871519	0.861017	0.702344	0.873056	0.835354
cg22385702	-0.156183	0.7142	-27.4389	2.04e-05	0.0109061	3.95936	0.636109	0.792292	0.156183	2	45175881	R	II		IGR	shore	IGR-shore	chr2:45176728-45177264	rs145041333;rs529738934	32;25	0.636447	0.796059	0.777732	0.780353	0.786813	0.63577	0.797771	0.783415
cg11950586	-0.193162	0.711043	-27.4322	2.04e-05	0.0109061	3.9586	0.614463	0.807624	0.193162	16	27783859	F	II	KIAA0556	Body	opensea	Body-opensea		rs77583762;rs74623314	41;42	0.622271	0.801055	0.82851	0.820755	0.806624	0.606654	0.808624	0.832762
cg15914335	-0.16908	0.605234	-27.4301	2.04e-05	0.0109061	3.95836	0.520694	0.689774	0.16908	2	1746253	F	II	PXDN	Body	shore	Body-shore	chr2:1746833-1748971	rs181890278;rs551564087;rs566591950	9;18;35	0.5149	0.71843	0.716527	0.696489	0.692407	0.526488	0.687141	0.730087
cg05436939	-0.14121	0.838293	-27.4249	2.04e-05	0.0109061	3.95777	0.767688	0.908899	0.14121	4	1202599	R	II	LOC100130872	Body	shore	Body-shore	chr4:1202956-1203200			0.76398	0.904632	0.920706	0.901657	0.906558	0.771396	0.911239	0.903656
cg17765891	-0.15264	0.6036	-27.4224	2.04e-05	0.0109061	3.95749	0.52728	0.67992	0.15264	1	18003127	R	II	ARHGEF10L	Body	opensea	Body-opensea				0.531862	0.667749	0.660306	0.667987	0.677368	0.522698	0.682473	0.664083
cg26724025	-0.142189	0.094785	-27.42	2.04e-05	0.0109061	3.95722	0.0236905	0.16588	0.142189	4	74989820	F	II		IGR	opensea	IGR-opensea		rs145435586	34	0.0281527	0.167589	0.192657	0.185448	0.166004	0.0192283	0.165755	0.0992828
cg20502049	-0.131943	0.594696	-27.4194	2.04e-05	0.0109061	3.95715	0.528724	0.660667	0.131943	22	50741073	R	II	PLXNB2	5'UTR	shelf	5'UTR-shelf	chr22:50737809-50738961	rs558174058;rs538380935;rs182090461;rs532107871;rs574307782	38;26;25;19;1	0.532244	0.593394	0.586119	0.585276	0.659879	0.525205	0.661455	0.571981
cg19426827	-0.135459	0.513691	-27.4172	2.04e-05	0.0109061	3.95691	0.445962	0.58142	0.135459	14	105191118	R	II	ADSSL1	Body	shore	Body-shore	chr14:105189927-105190864	rs192242706;rs577857134	20;2	0.443119	0.559509	0.555507	0.560011	0.584113	0.448805	0.578728	0.55088
cg19802649	-0.181537	0.773996	-27.4114	2.04e-05	0.0109061	3.95624	0.683228	0.864765	0.181537	1	6310075	F	II	GPR153	Body	island	Body-island	chr1:6309163-6310092	rs540833761;rs559620434;rs558673282	0;16;23	0.683354	0.842868	0.842881	0.838058	0.857599	0.683102	0.871931	0.845238
cg04400217	-0.161647	0.81251	-27.406	2.05e-05	0.0109061	3.95563	0.731687	0.893334	0.161647	10	17269031	R	II	VIM	TSS1500	shore	TSS1500-shore	chr10:17270430-17272617	rs554772160	50	0.728191	0.891297	0.896388	0.881546	0.89806	0.735183	0.888607	0.890818
cg18138498	-0.161154	0.456709	-27.4025	2.05e-05	0.0109061	3.95523	0.376132	0.537286	0.161154	20	42574175	F	II	TOX2	TSS1500	opensea	TSS1500-opensea		rs553349189	39	0.370426	0.526104	0.552496	0.503478	0.536012	0.381839	0.538561	0.565726
cg26427198	-0.111909	0.623015	-27.3984	2.05e-05	0.0109061	3.95477	0.56706	0.678969	0.111909	7	47629415	R	II		IGR	opensea	IGR-opensea		rs142409696;rs17710092	51;50	0.567989	0.695545	0.726514	0.685629	0.678583	0.566131	0.679355	0.712384
cg15229994	-0.148461	0.801132	-27.3761	2.05e-05	0.0109061	3.95225	0.726902	0.875363	0.148461	17	75471203	R	II	2019-09-09	Body	opensea	Body-opensea		rs187117236;rs552010276;rs141869131	21;12;2	0.722989	0.865005	0.846539	0.885174	0.872316	0.730815	0.87841	0.837914
cg12969952	-0.202221	0.623337	-27.3741	2.05e-05	0.0109061	3.95201	0.522226	0.724447	0.202221	16	365088	F	II	AXIN1	Body	opensea	Body-opensea				0.514401	0.719468	0.722084	0.702053	0.727608	0.530051	0.721287	0.725959
cg22291359	-0.175394	0.607625	-27.3539	2.06e-05	0.0109061	3.94972	0.519928	0.695322	0.175394	17	16119456	R	II	NCOR1	TSS1500	island	TSS1500-island	chr17:16118275-16119510	rs75378284	29	0.526487	0.698347	0.657755	0.71969	0.697129	0.51337	0.693514	0.710365
cg23954731	-0.150143	0.561172	-27.3514	2.06e-05	0.0109061	3.94944	0.486101	0.636244	0.150143	19	55998081	R	I	NAT14	Body	island	Body-island	chr19:55997776-55998219	rs547547322	24	0.481591	0.636325	0.649665	0.648337	0.633878	0.490611	0.63861	0.599129
cg14053225	-0.14947	0.847596	-27.3376	2.06e-05	0.0109061	3.94787	0.772861	0.922331	0.14947	5	6755026	F	II	POLS	Body	shore	Body-shore	chr5:6755104-6755387	rs143994559;rs144388348;rs148807922;rs200746698;rs537954282	6;9;14;15;33	0.777909	0.923615	0.921444	0.935307	0.922229	0.767813	0.922432	0.933779
cg05781512	-0.149976	0.367734	-27.3346	2.06e-05	0.0109061	3.94754	0.292746	0.442722	0.149976	1	6171680	F	II	CHD5	Body	opensea	Body-opensea		rs544009245	44	0.297774	0.450373	0.440165	0.407761	0.441947	0.287718	0.443497	0.440995
cg07584627	-0.140198	0.793822	-27.3318	2.07e-05	0.0109061	3.94721	0.723723	0.863921	0.140198	17	21108698	R	II	TMEM11	Body	opensea	Body-opensea		rs189839126;rs541659261	36;19	0.719392	0.859958	0.854278	0.865356	0.8636	0.728053	0.864242	0.852782
cg01517750	-0.136146	0.512339	-27.3298	2.07e-05	0.0109061	3.94698	0.444266	0.580411	0.136146	8	10907008	F	II	XKR6	Body	opensea	Body-opensea		rs184159622;rs571716263;rs370734302;rs7462014	0;1;33;43	0.445164	0.544417	0.441225	0.545513	0.576503	0.443368	0.58432	0.455032
cg14725190	-0.149847	0.679118	-27.3296	2.07e-05	0.0109061	3.94696	0.604194	0.754042	0.149847	9	134453457	R	II	RAPGEF1	3'UTR	opensea	3'UTR-opensea		rs538783029	1	0.602187	0.736967	0.773773	0.710449	0.749375	0.606202	0.758708	0.771068
cg06160397	-0.136304	0.76275	-27.3248	2.07e-05	0.0109061	3.94641	0.694598	0.830902	0.136304	7	2565944	F	I	LFNG	Body	island	Body-island	chr7:2565872-2566114	rs144930406;rs201791522;rs200588360	25;32;33	0.696514	0.813166	0.828805	0.819731	0.834442	0.692682	0.827361	0.841596
cg20318748	-0.12582	0.353153	-27.3192	2.07e-05	0.0109061	3.94578	0.290243	0.416063	0.12582	20	25605178	F	II	NANP	TSS1500	island	TSS1500-island	chr20:25603815-25605187	rs188012081;rs35000100	40;45	0.292675	0.415243	0.426689	0.418506	0.417931	0.287811	0.414196	0.423572
cg14867455	-0.189418	0.637872	-27.3138	2.07e-05	0.0109061	3.94516	0.543163	0.732581	0.189418	4	120235659	F	II		IGR	opensea	IGR-opensea		rs17050313;rs17050312;rs538344578	0;27;28	0.54615	0.776114	0.839334	0.733173	0.739673	0.540176	0.725489	0.810217
cg23401684	-0.127408	0.707602	-27.3077	2.07e-05	0.0109061	3.94447	0.643898	0.771307	0.127408	2	9772068	R	II	YWHAQ	TSS1500	shore	TSS1500-shore	chr2:9770189-9771562	rs75529935;rs551292735	38;25	0.646962	0.732394	0.746892	0.747568	0.770284	0.640834	0.772329	0.767901
cg25256035	-0.160292	0.725689	-27.3047	2.07e-05	0.0109061	3.94412	0.645543	0.805834	0.160292	6	90984706	R	II	BACH2	5'UTR	opensea	5'UTR-opensea		rs139775686	18	0.64317	0.794142	0.805044	0.775392	0.811157	0.647915	0.800512	0.74964
cg17071432	-0.1717	0.704343	-27.2982	2.08e-05	0.0109061	3.94339	0.618493	0.790193	0.1717	6	158178235	R	II		IGR	opensea	IGR-opensea		rs9456725;rs565702740;rs192282765	48;35;1	0.623002	0.747328	0.775386	0.774854	0.785389	0.613984	0.794997	0.793347
cg01612766	-0.195362	0.795289	-27.2954	2.08e-05	0.0109061	3.94306	0.697608	0.89297	0.195362	10	128995478	R	II	FAM196A	TSS1500	shore	TSS1500-shore	chr10:128993505-128995167	rs543577245	48	0.70457	0.864359	0.842723	0.86844	0.897039	0.690647	0.888902	0.848547
cg03899103	-0.150497	0.658768	-27.292	2.08e-05	0.0109061	3.94267	0.583519	0.734016	0.150497	11	65342942	F	II	EHBP1L1	TSS1500	shore	TSS1500-shore	chr11:65341620-65342501	rs183283061;rs67924081	14;39	0.581875	0.731563	0.734256	0.728784	0.729144	0.585163	0.738889	0.73702
cg11784420	-0.136437	0.729684	-27.291	2.08e-05	0.0109061	3.94256	0.661466	0.797903	0.136437	11	73044573	F	II	ARHGEF17	Body	opensea	Body-opensea				0.663949	0.791989	0.777369	0.767929	0.801104	0.658983	0.794702	0.776561
cg08872467	-0.164123	0.699565	-27.2865	2.08e-05	0.0109061	3.94205	0.617504	0.781627	0.164123	19	19100337	F	II		IGR	opensea	IGR-opensea		rs141506464;rs533577899;rs115064387	0;9;38	0.623586	0.764135	0.756307	0.773952	0.781245	0.611422	0.78201	0.776284
cg26640276	-0.122668	0.826597	-27.2827	2.08e-05	0.0109061	3.94162	0.765263	0.887931	0.122668	3	118220487	R	II		IGR	opensea	IGR-opensea		rs62275960	50	0.763119	0.878224	0.895575	0.890094	0.886209	0.767406	0.889652	0.884915
cg09385972	-0.159004	0.769283	-27.2751	2.08e-05	0.0109061	3.94074	0.689781	0.848785	0.159004	16	772568	F	II	FAM173A	3'UTR	shore	3'UTR-shore	chr16:770620-772158	rs180696429;rs541205240	32;40	0.695113	0.828179	0.832478	0.824544	0.85094	0.684449	0.84663	0.851518
cg08597802	-0.147543	0.72651	-27.2587	2.09e-05	0.0109061	3.93888	0.652739	0.800282	0.147543	1	19657280	R	II		IGR	opensea	IGR-opensea				0.651381	0.774144	0.754152	0.768339	0.80503	0.654096	0.795534	0.775376
cg01272629	-0.134021	0.66949	-27.2492	2.09e-05	0.0109061	3.93779	0.60248	0.7365	0.134021	8	37082441	F	II	MIR1268A	Body	opensea	Body-opensea		rs528714626;rs540820400;rs561812633;rs369247488;rs150499227	0;3;8;18;51	0.599929	0.721876	0.797918	0.690194	0.733599	0.60503	0.739402	0.804402
cg08415138	-0.178082	0.797205	-27.2492	2.09e-05	0.0109061	3.93778	0.708164	0.886246	0.178082	8	9472784	F	II	TNKS	Body	opensea	Body-opensea		rs564984743	0	0.714575	0.879419	0.843712	0.853148	0.883391	0.701754	0.889101	0.86227
cg22982242	-0.125842	0.845432	-27.2472	2.09e-05	0.0109061	3.93756	0.782511	0.908353	0.125842	2	108686130	R	II		IGR	opensea	IGR-opensea		rs569952448	26	0.779425	0.904122	0.909543	0.905287	0.90867	0.785597	0.908037	0.912699
cg23972636	-0.12601	0.539498	-27.2412	2.09e-05	0.0109061	3.93687	0.476493	0.602503	0.12601	11	6639784	F	II	TPP1	Body	opensea	Body-opensea		rs189816289	42	0.475771	0.59258	0.580531	0.584635	0.605541	0.477215	0.599466	0.573051
cg01195241	-0.121932	0.736486	-27.2368	2.09e-05	0.0109061	3.93637	0.67552	0.797452	0.121932	6	33714703	R	I	IP6K3	5'UTR	opensea	5'UTR-opensea		rs12662447;rs369828047;rs112345439;rs190206213;rs368902251	32;31;10;9;2	0.678155	0.772679	0.676502	0.746084	0.79691	0.672886	0.797994	0.67622
cg03103944	-0.112218	0.738897	-27.2281	2.09e-05	0.0109061	3.93537	0.682788	0.795006	0.112218	7	1601985	R	I		IGR	opensea	IGR-opensea		rs140942406	18	0.682952	0.797147	0.832641	0.775807	0.796249	0.682624	0.793762	0.807661
cg03242417	-0.113229	0.718814	-27.2259	2.1e-05	0.0109061	3.93512	0.662199	0.775429	0.113229	18	42871675	R	II	SLC14A2	5'UTR	opensea	5'UTR-opensea		rs561806854	16	0.663351	0.753621	0.79886	0.729818	0.776335	0.661047	0.774522	0.77892
cg11513937	-0.202356	0.780056	-27.2251	2.1e-05	0.0109061	3.93503	0.678878	0.881234	0.202356	19	48999025	R	II	LMTK3	Body	shore	Body-shore	chr19:49000561-49001149	rs191033071;rs10401474	48;25	0.686722	0.875078	0.872159	0.86455	0.877926	0.671034	0.884542	0.856897
cg26187247	-0.195104	0.709327	-27.2241	2.1e-05	0.0109061	3.93492	0.611775	0.806879	0.195104	11	1409879	F	II	BRSK2	TSS1500	shore	TSS1500-shore	chr11:1410119-1412346	rs191028897;rs534455228	16;21	0.605708	0.777326	0.827007	0.794348	0.801544	0.617842	0.812214	0.820093
cg07823516	-0.12345	0.813306	-27.2188	2.1e-05	0.0109061	3.9343	0.751581	0.875031	0.12345	3	182314475	R	II		IGR	opensea	IGR-opensea		rs563996810;rs182040459;rs546119868	22;20;7	0.75009	0.876739	0.911834	0.879002	0.872583	0.753072	0.877479	0.900751
cg10627624	-0.128986	0.367525	-27.2177	2.1e-05	0.0109061	3.93419	0.303032	0.432018	0.128986	3	23776925	F	II		IGR	opensea	IGR-opensea		rs562389392;rs574090266	0;9	0.303213	0.425495	0.553715	0.422453	0.4286	0.30285	0.435435	0.564648
cg13827209	-0.111917	0.844926	-27.2044	2.1e-05	0.0109061	3.93266	0.788967	0.900884	0.111917	9	101912842	F	II	TGFBR1	3'UTR	opensea	3'UTR-opensea		rs150247576;rs189032587;rs200739404	4;14;38	0.788429	0.883302	0.899445	0.879283	0.901965	0.789505	0.899802	0.888014
cg22091802	-0.123578	0.781122	-27.204	2.1e-05	0.0109061	3.93262	0.719333	0.842911	0.123578	1	201022605	R	II	CACNA1S	ExonBnd	opensea	ExonBnd-opensea		rs148273992;rs200703531;rs191758096;rs147646714	51;45;23;2	0.717523	0.823888	0.82331	0.837286	0.84516	0.721143	0.840661	0.823953
cg10203699	-0.122073	0.745374	-27.2033	2.1e-05	0.0109061	3.93253	0.684338	0.806411	0.122073	22	38321228	F	II	MICALL1	Body	opensea	Body-opensea		rs185096703;rs187798083	39;40	0.686516	0.809022	0.799023	0.786516	0.808044	0.68216	0.804778	0.80511
cg02416536	-0.124267	0.809562	-27.2013	2.1e-05	0.0109061	3.9323	0.747429	0.871696	0.124267	12	98577192	F	II		IGR	opensea	IGR-opensea		rs370438564	3	0.744484	0.866559	0.86662	0.87714	0.871376	0.750373	0.872015	0.837225
cg27629428	-0.147361	0.550955	-27.1996	2.1e-05	0.0109061	3.93211	0.477275	0.624636	0.147361	17	42384403	F	II	RUNDC3A-AS1	Body	shore	Body-shore	chr17:42385810-42386393	rs568999846;rs139261619	1;10	0.481092	0.617588	0.650909	0.627909	0.627784	0.473457	0.621488	0.632853
cg10359807	-0.129042	0.825224	-27.1992	2.1e-05	0.0109061	3.93206	0.760703	0.889745	0.129042	16	9055526	F	II	USP7	Body	shore	Body-shore	chr16:9056372-9056844	rs184819499	17	0.75865	0.902105	0.914119	0.870786	0.886989	0.762755	0.892501	0.886858
cg00660513	-0.175974	0.589388	-27.1914	2.11e-05	0.0109061	3.93117	0.501401	0.677375	0.175974	15	92397942	F	II	SLCO3A1	Body	shore	Body-shore	chr15:92396013-92397682	rs561315435;rs574979282	14;42	0.504643	0.665906	0.617752	0.641964	0.683475	0.49816	0.671276	0.660716
cg10589813	-0.165324	0.586581	-27.1904	2.11e-05	0.0109061	3.93105	0.503919	0.669243	0.165324	20	48809978	R	II		IGR	shore	IGR-shore	chr20:48806598-48809022	rs370748483	44	0.508835	0.680176	0.691782	0.683885	0.673043	0.499004	0.665443	0.711234
cg02566978	-0.122471	0.422818	-27.1876	2.11e-05	0.0109061	3.93073	0.361583	0.484054	0.122471	15	75076251	R	II	CSK	5'UTR	shore	5'UTR-shore	chr15:75074425-75075146	rs549175409	4	0.363191	0.477035	0.548573	0.499606	0.481793	0.359975	0.486315	0.551591
cg23024102	-0.128588	0.593095	-27.1809	2.11e-05	0.0109061	3.92997	0.528801	0.657388	0.128588	13	45149706	F	II	TSC22D1	1stExon	shore	1stExon-shore	chr13:45149970-45152288	rs550763831;rs150509054;rs139537347	16;21;46	0.526291	0.642002	0.634317	0.640702	0.659685	0.53131	0.655092	0.648108
cg03076130	-0.116497	0.818389	-27.1767	2.11e-05	0.0109061	3.92948	0.76014	0.876637	0.116497	19	1397305	R	I	GAMT	3'UTR	shore	3'UTR-shore	chr19:1399165-1399388	rs558767159;rs577136428	38;18	0.762175	0.882158	0.881533	0.874895	0.876727	0.758106	0.876547	0.854998
cg24164517	-0.211952	0.79049	-27.1665	2.11e-05	0.0109061	3.92831	0.684514	0.896466	0.211952	19	5539808	R	II		IGR	shelf	IGR-shelf	chr19:5536531-5536789	rs369931792;rs552135659;rs568789729	34;12;1	0.675447	0.875008	0.894451	0.877179	0.895643	0.693581	0.897289	0.870052
cg10279167	-0.195728	0.833886	-27.1562	2.12e-05	0.0109061	3.92712	0.736022	0.93175	0.195728	16	3795390	F	II	CREBBP	Body	opensea	Body-opensea		rs111293265;rs185362325;rs538012539	0;13;50	0.743248	0.933334	0.92962	0.928301	0.93551	0.728796	0.927989	0.93462
cg15884223	-0.138356	0.535253	-27.1528	2.12e-05	0.0109061	3.92673	0.466075	0.604431	0.138356	17	49242847	R	II	NME2	TSS200	shore	TSS200-shore	chr17:49243620-49244647			0.464875	0.584774	0.592591	0.593193	0.600336	0.467275	0.608526	0.593758
cg06045319	-0.147289	0.729879	-27.1445	2.12e-05	0.0109061	3.92578	0.656234	0.803523	0.147289	10	79395902	F	II	KCNMA1	Body	shore	Body-shore	chr10:79396095-79398495	rs188501430;rs545517885;rs150980548	40;45;48	0.65293	0.779907	0.824196	0.794016	0.80723	0.659538	0.799816	0.833381
cg00051590	-0.224349	0.805003	-27.1384	2.12e-05	0.0109061	3.92508	0.692829	0.917178	0.224349	6	31759486	R	II	VARS	Body	shelf	Body-shelf	chr6:31763240-31763905			0.699192	0.918046	0.910086	0.909772	0.909678	0.686466	0.924678	0.923132
cg17485724	-0.159133	0.470754	-27.1275	2.12e-05	0.0109061	3.92381	0.391187	0.55032	0.159133	15	55878912	R	II	PYGO1	Body	shore	Body-shore	chr15:55879792-55881228	rs568332952	42	0.396713	0.538998	0.560642	0.555979	0.548496	0.385661	0.552144	0.579783
cg17820065	-0.123614	0.504372	-27.1225	2.13e-05	0.0109061	3.92324	0.442565	0.566179	0.123614	12	6679571	R	II	CHD4	3'UTR	shore	3'UTR-shore	chr12:6676999-6677755	rs568613560;rs537546275	18;10	0.445466	0.570361	0.564662	0.551143	0.565764	0.439664	0.566595	0.571674
cg06898156	-0.163248	0.451639	-27.112	2.13e-05	0.0109061	3.92203	0.370015	0.533263	0.163248	5	179222195	F	II	LTC4S	Body	shore	Body-shore	chr5:179222608-179223825	rs186263070;rs530649684	0;21	0.375438	0.526208	0.49686	0.516639	0.530456	0.364593	0.536069	0.512928
cg10727171	-0.119195	0.197739	-27.1103	2.13e-05	0.0109061	3.92183	0.138142	0.257336	0.119195	14	33407334	R	I	NPAS3	TSS1500	shelf	TSS1500-shelf	chr14:33402094-33404079	rs6571574	44	0.138427	0.261085	0.243606	0.24168	0.25492	0.137857	0.259752	0.222915
cg19930065	-0.216699	0.356677	-27.1052	2.13e-05	0.0109061	3.92125	0.248327	0.465026	0.216699	9	27034084	F	II	IFT74	Body	opensea	Body-opensea		rs181437929	22	0.23915	0.509218	0.558903	0.437714	0.46295	0.257505	0.467103	0.519687
cg03962527	-0.176643	0.785582	-27.096	2.13e-05	0.0109061	3.92019	0.697261	0.873904	0.176643	10	111766879	R	II	ADD3	5'UTR	shore	5'UTR-shore	chr10:111767087-111768355			0.700047	0.8706	0.862447	0.865844	0.880314	0.694475	0.867494	0.817623
cg00622880	-0.183087	0.727247	-27.0885	2.13e-05	0.0109061	3.91932	0.635703	0.81879	0.183087	13	52379315	F	II	DHRS12	TSS1500	shore	TSS1500-shore	chr13:52377821-52378573			0.628802	0.808756	0.783282	0.771672	0.821459	0.642605	0.816122	0.803565
cg16671682	-0.17115	0.78484	-27.0867	2.14e-05	0.0109061	3.91912	0.699265	0.870415	0.17115	19	13249201	F	II	NACC1	Body	island	Body-island	chr19:13248997-13249238	rs573418276;rs45554531;rs370140588;rs8112067	21;22;37;43	0.695986	0.837671	0.846202	0.864964	0.864642	0.702544	0.876188	0.859976
cg27085869	-0.163706	0.880134	-27.083	2.14e-05	0.0109061	3.91868	0.79828	0.961987	0.163706	5	72416202	F	I	TMEM171	TSS200	island	TSS200-island	chr5:72415611-72416766	rs115793280;rs550122594	17;35	0.802377	0.926143	0.962818	0.951449	0.957402	0.794184	0.966572	0.958892
cg17040461	-0.124495	0.704452	-27.0803	2.14e-05	0.0109061	3.91837	0.642204	0.766699	0.124495	16	74661418	R	II	RFWD3	Body	opensea	Body-opensea		rs562855007	1	0.643833	0.785291	0.851091	0.792911	0.764129	0.640575	0.76927	0.836777
cg10122558	-0.128637	0.767353	-27.079	2.14e-05	0.0109061	3.91822	0.703035	0.831672	0.128637	16	89799934	R	II	ZNF276	Body	opensea	Body-opensea		rs201731566	1	0.704739	0.841674	0.843163	0.839454	0.82867	0.701331	0.834673	0.830062
cg24979161	-0.154306	0.805111	-27.0656	2.14e-05	0.0109061	3.91668	0.727958	0.882265	0.154306	14	94567367	R	II	IFI27L1	Body	opensea	Body-opensea		rs181647711;rs549822723;rs568309294	22;15;11	0.733454	0.883982	0.871873	0.889321	0.882622	0.722463	0.881908	0.901195
cg10027487	-0.138281	0.526231	-27.0645	2.14e-05	0.0109061	3.91654	0.457091	0.595372	0.138281	16	66729871	F	II	CMTM4	Body	island	Body-island	chr16:66729825-66731262	rs528549230;rs546970091	2;42	0.458844	0.587838	0.596128	0.594905	0.599296	0.455337	0.591448	0.600783
cg02556634	-0.115716	0.838309	-27.0552	2.14e-05	0.0109061	3.91547	0.780451	0.896167	0.115716	4	6449000	R	I	PPP2R2C	Body	opensea	Body-opensea		rs79340263;rs188889144;rs538843711;rs558673284	47;35;27;20	0.782404	0.899506	0.891506	0.894994	0.896594	0.778499	0.895741	0.897559
cg17011495	-0.112733	0.781218	-27.0515	2.15e-05	0.0109061	3.91504	0.724851	0.837584	0.112733	2	27663933	F	II	KRTCAP3	TSS1500	shore	TSS1500-shore	chr2:27665251-27665670			0.726361	0.809372	0.831085	0.805364	0.83762	0.723342	0.837548	0.827092
cg07787301	-0.126588	0.760572	-27.0377	2.15e-05	0.0109061	3.91345	0.697278	0.823866	0.126588	17	76325712	R	II		IGR	opensea	IGR-opensea		rs537593305;rs78761165	49;21	0.698601	0.843556	0.837567	0.845281	0.826861	0.695956	0.820872	0.863195
cg02889177	-0.162639	0.738283	-27.0365	2.15e-05	0.0109061	3.91331	0.656963	0.819602	0.162639	3	171871212	F	II	FNDC3B	Body	opensea	Body-opensea				0.655649	0.844774	0.846943	0.84778	0.825554	0.658277	0.81365	0.847456
cg07977783	-0.122012	0.841416	-27.0357	2.15e-05	0.0109061	3.91321	0.78041	0.902423	0.122012	14	102819658	F	II	CINP	Body	opensea	Body-opensea		rs578261802	1	0.782983	0.899508	0.899488	0.884465	0.901318	0.777838	0.903528	0.890298
cg10860860	-0.111428	0.307624	-27.0352	2.15e-05	0.0109061	3.91315	0.25191	0.363338	0.111428	11	102678729	F	I		IGR	opensea	IGR-opensea		rs562467730;rs576387144	32;41	0.251745	0.301504	0.325557	0.270548	0.362093	0.252074	0.364583	0.288539
cg15352568	-0.141435	0.606807	-27.0277	2.15e-05	0.0109061	3.91229	0.536089	0.677524	0.141435	1	210049117	F	II		IGR	opensea	IGR-opensea		rs148643148;rs551648134;rs570383676;rs188006272	0;1;26;42	0.53685	0.669389	0.686447	0.700968	0.682026	0.535328	0.673023	0.668107
cg23121046	-0.125783	0.391931	-27.0206	2.15e-05	0.0109061	3.91146	0.329039	0.454822	0.125783	19	3063097	R	II	AES	TSS200	shore	TSS200-shore	chr19:3061188-3061952	rs544329516;rs562405876	46;5	0.331002	0.47954	0.43624	0.442049	0.457353	0.327077	0.452292	0.411981
cg20912542	-0.162481	0.682068	-27.0044	2.16e-05	0.0109061	3.90958	0.600827	0.763309	0.162481	5	169856260	R	II	KCNIP1	Body	opensea	Body-opensea		rs187845880;rs143500936	44;37	0.602247	0.766226	0.778211	0.766947	0.757379	0.599408	0.769239	0.789685
cg21238864	-0.111483	0.672799	-26.9983	2.16e-05	0.0109061	3.90888	0.617057	0.72854	0.111483	22	23521895	R	II	BCR	TSS1500	shore	TSS1500-shore	chr22:23522550-23524465			0.617507	0.6954	0.664638	0.700133	0.729761	0.616607	0.727319	0.684974
cg08122065	-0.196313	0.680023	-26.9788	2.17e-05	0.0109061	3.90661	0.581866	0.778179	0.196313	9	131800433	R	II	FAM73B	5'UTR	shore	5'UTR-shore	chr9:131798727-131799280	rs566651895;rs535337880	48;35	0.589241	0.769629	0.794713	0.732606	0.774463	0.57449	0.781896	0.769705
cg23452957	-0.161962	0.711194	-26.9779	2.17e-05	0.0109061	3.9065	0.630213	0.792175	0.161962	10	135091431	F	II	ADAM8	TSS1500	shore	TSS1500-shore	chr10:135089969-135090491	rs550124809;rs191204785;rs535742333	18;26;48	0.624645	0.769839	0.765522	0.756795	0.794601	0.635781	0.789749	0.79203
cg22793204	-0.209621	0.744766	-26.9724	2.17e-05	0.0109061	3.90586	0.639955	0.849576	0.209621	3	56836561	R	II	ARHGEF3	TSS1500	shore	TSS1500-shore	chr3:56835650-56836210	rs182295376;rs75918259;rs186353649	33;20;13	0.647851	0.830712	0.85352	0.851093	0.854011	0.632059	0.845141	0.812497
cg14240593	-0.19634	0.753436	-26.9609	2.17e-05	0.0109061	3.90452	0.655266	0.851606	0.19634	19	3409474	R	II	NFIC	Body	opensea	Body-opensea		rs570256048;rs139870365;rs114282454;rs4807464;rs182164247	45;27;21;18;7	0.647008	0.843535	0.848518	0.853187	0.852031	0.663524	0.851181	0.85552
cg21903715	-0.140163	0.67253	-26.9583	2.17e-05	0.0109061	3.90423	0.602449	0.742612	0.140163	6	34485755	R	II	PACSIN1	5'UTR	opensea	5'UTR-opensea		rs112752960	16	0.598477	0.722667	0.715378	0.730558	0.744713	0.60642	0.74051	0.756239
cg22836605	-0.11001	0.819848	-26.9575	2.17e-05	0.0109061	3.90413	0.764843	0.874853	0.11001	5	150139148	F	II	DCTN4	TSS1500	shore	TSS1500-shore	chr5:150138371-150138714	rs78834210;rs139943275	6;51	0.765226	0.870426	0.847085	0.898603	0.875753	0.76446	0.873953	0.876883
cg06051753	-0.192016	0.730587	-26.9495	2.18e-05	0.0109061	3.9032	0.634579	0.826595	0.192016	17	36499751	R	II	GPR179	TSS200	opensea	TSS200-opensea		rs549566217	2	0.626722	0.829455	0.810408	0.808564	0.828154	0.642437	0.825037	0.788885
cg03708443	-0.128306	0.383199	-26.9478	2.18e-05	0.0109061	3.903	0.319046	0.447352	0.128306	3	5347184	F	II		IGR	opensea	IGR-opensea		rs142329491	1	0.320315	0.416255	0.425293	0.388505	0.450592	0.317776	0.444113	0.412925
cg08315483	-0.166968	0.671247	-26.9449	2.18e-05	0.0109061	3.90266	0.587763	0.754731	0.166968	16	85682651	R	II	KIAA0182	Body	shore	Body-shore	chr16:85684107-85684491	rs558352341;rs11861015;rs185698657;rs559845517	48;35;14;12	0.592665	0.723472	0.763164	0.750628	0.750581	0.582861	0.75888	0.762374
cg00411579	-0.123693	0.698479	-26.9379	2.18e-05	0.0109061	3.90184	0.636633	0.760326	0.123693	10	72077529	R	II	LRRC20	Body	opensea	Body-opensea		rs573640169;rs540754695;rs185296468	8;4;2	0.633944	0.769708	0.783612	0.766422	0.761717	0.639322	0.758935	0.799063
cg22700511	-0.115933	0.805847	-26.9304	2.18e-05	0.0109061	3.90098	0.74788	0.863813	0.115933	12	95798948	R	II		IGR	opensea	IGR-opensea				0.746707	0.846556	0.864609	0.855882	0.862063	0.749053	0.865563	0.862923
cg10982933	-0.164174	0.723743	-26.9168	2.19e-05	0.0109061	3.89939	0.641656	0.80583	0.164174	2	42995708	F	II	HAAO	Body	opensea	Body-opensea		rs553510610	0	0.641835	0.803881	0.823312	0.807915	0.812075	0.641476	0.799584	0.83698
cg01437411	-0.116135	0.59828	-26.9081	2.19e-05	0.0109061	3.89837	0.540212	0.656347	0.116135	12	7033911	R	II	ATN1	5'UTR	shelf	5'UTR-shelf	chr12:7036955-7037924	rs112444751	10	0.538067	0.614346	0.63137	0.620951	0.656233	0.542357	0.656462	0.637416
cg23425831	-0.111756	0.753024	-26.9074	2.19e-05	0.0109061	3.89829	0.697146	0.808902	0.111756	5	127538164	F	II		IGR	opensea	IGR-opensea				0.69845	0.786327	0.822794	0.809147	0.8083	0.695842	0.809504	0.804594
cg10628617	-0.153343	0.436152	-26.9049	2.19e-05	0.0109061	3.898	0.359481	0.512824	0.153343	22	43627148	F	I	SCUBE1	Body	shelf	Body-shelf	chr22:43623368-43623667	rs6003117	7	0.354116	0.557931	0.541676	0.554867	0.514054	0.364845	0.511593	0.561142
cg27120405	-0.135094	0.448647	-26.9013	2.19e-05	0.0109061	3.89758	0.3811	0.516194	0.135094	2	6212961	F	II		IGR	opensea	IGR-opensea		rs559540971;rs75506222;rs16864665;rs368104076	1;38;39;40	0.379988	0.478496	0.475637	0.478799	0.520143	0.382212	0.512245	0.46414
cg19404444	-0.140557	0.676757	-26.9007	2.19e-05	0.0109061	3.89751	0.606479	0.747036	0.140557	1	2164602	R	II	SKI	Body	shelf	Body-shelf	chr1:2158212-2161173	rs369341504;rs531141904;rs550839085;rs567694407	44;34;23;19	0.610651	0.786824	0.778859	0.742938	0.745224	0.602307	0.748847	0.756447
cg16175906	-0.133118	0.842095	-26.9004	2.19e-05	0.0109061	3.89747	0.775536	0.908654	0.133118	6	31607374	F	II	BAT3	Body	opensea	Body-opensea		rs145840472;rs547612475;rs200133183;rs566045731;rs148136430;rs200917529	1;24;32;44;47;48	0.778765	0.899918	0.906156	0.901221	0.906407	0.772307	0.9109	0.911036
cg10984236	-0.211642	0.666258	-26.8928	2.19e-05	0.0109061	3.89659	0.560437	0.772078	0.211642	6	157301773	R	II	ARID1B	Body	opensea	Body-opensea		rs371188363;rs147294832;rs576565861	34;25;14	0.561293	0.711902	0.627295	0.765247	0.762906	0.559581	0.781251	0.649534
cg19056418	-0.154458	0.729086	-26.889	2.19e-05	0.0109061	3.89614	0.651857	0.806315	0.154458	17	76127217	R	II	TMC8	5'UTR	shore	5'UTR-shore	chr17:76127521-76128406	rs147352708;rs573323427	19;5	0.649983	0.790105	0.774287	0.815994	0.811581	0.653731	0.801049	0.81754
cg18886058	-0.126461	0.673709	-26.8878	2.19e-05	0.0109061	3.896	0.610479	0.73694	0.126461	22	27197120	R	II		IGR	opensea	IGR-opensea				0.613783	0.781365	0.79278	0.745614	0.737352	0.607174	0.736528	0.771932
cg09328921	-0.194345	0.778478	-26.8861	2.19e-05	0.0109061	3.8958	0.681305	0.87565	0.194345	1	221341100	F	II		IGR	opensea	IGR-opensea		rs149962040;rs539336520;rs183638479	1;27;36	0.674346	0.877272	0.877738	0.881363	0.87995	0.688264	0.87135	0.884443
cg06017697	-0.165184	0.525093	-26.885	2.2e-05	0.0109061	3.89567	0.442502	0.607685	0.165184	16	89976667	F	II	TCF25	Body	shore	Body-shore	chr16:89977562-89977851	rs190060010;rs546751335	11;31	0.436855	0.601985	0.606763	0.607388	0.604829	0.448149	0.610542	0.61833
cg05242561	-0.121254	0.692684	-26.8827	2.2e-05	0.0109061	3.89541	0.632057	0.753311	0.121254	15	83522137	F	II	HOMER2	Body	opensea	Body-opensea		rs546527863;rs553656195;rs12594197;rs541773970	5;8;33;37	0.629273	0.754366	0.734828	0.756516	0.753094	0.634841	0.753528	0.744321
cg21893448	-0.150251	0.738192	-26.8721	2.2e-05	0.0109061	3.89416	0.663066	0.813317	0.150251	20	44469851	F	II	SNX21	3'UTR	shore	3'UTR-shore	chr20:44469288-44469567	rs144789879;rs139445813;rs140286266;rs201385991	16;35;50;51	0.660071	0.798051	0.832383	0.815652	0.817683	0.666062	0.808952	0.833732
cg01108112	-0.138418	0.60839	-26.8691	2.2e-05	0.0109061	3.89381	0.539181	0.677599	0.138418	9	139254189	R	II		IGR	shore	IGR-shore	chr9:139255523-139256012			0.539581	0.661262	0.639572	0.670342	0.673227	0.53878	0.681971	0.660574
cg07921235	-0.133054	0.356377	-26.8685	2.2e-05	0.0109061	3.89374	0.289849	0.422904	0.133054	2	3642098	F	II	COLEC11	TSS1500	shore	TSS1500-shore	chr2:3642547-3642751			0.293567	0.425337	0.4239	0.409466	0.421594	0.286131	0.424214	0.414881
cg01698854	-0.131934	0.746783	-26.8583	2.2e-05	0.0109061	3.89255	0.680816	0.81275	0.131934	16	56387633	F	II	GNAO1	Body	opensea	Body-opensea		rs79892576;rs576923832	1;39	0.677127	0.801021	0.808608	0.812749	0.813847	0.684505	0.811654	0.832613
cg17447802	-0.123334	0.657785	-26.8496	2.21e-05	0.0109061	3.89153	0.596118	0.719452	0.123334	17	1921104	R	II	RTN4RL1	Body	opensea	Body-opensea		rs141596710	50	0.594353	0.707721	0.719094	0.711107	0.721919	0.597882	0.716985	0.746098
cg06785147	-0.115104	0.842023	-26.8492	2.21e-05	0.0109061	3.89149	0.784472	0.899575	0.115104	7	101943685	R	II	SH2B2	Body	shore	Body-shore	chr7:101943785-101944557	rs145835828	50	0.783668	0.866057	0.895279	0.888228	0.901448	0.785275	0.897702	0.886151
cg26540630	-0.132244	0.660738	-26.8469	2.21e-05	0.0109061	3.89121	0.594617	0.72686	0.132244	10	1334238	R	I	ADARB2	Body	opensea	Body-opensea		rs141130371;rs150720298;rs532864384	48;16;10	0.598456	0.70509	0.645787	0.671697	0.727426	0.590777	0.726294	0.660061
cg19198472	-0.14626	0.675036	-26.8404	2.21e-05	0.0109061	3.89045	0.601906	0.748166	0.14626	17	18136333	F	II	LLGL1	Body	opensea	Body-opensea		rs576325435	19	0.598993	0.736005	0.736081	0.708219	0.744087	0.60482	0.752245	0.762341
cg06593753	-0.190611	0.592934	-26.8347	2.21e-05	0.0109061	3.88978	0.497629	0.68824	0.190611	7	51539323	R	II		IGR	opensea	IGR-opensea		rs147228624;rs4947600	44;25	0.496939	0.688625	0.733779	0.71179	0.680295	0.498319	0.696185	0.733986
cg14096415	-0.136446	0.794361	-26.8323	2.21e-05	0.0109061	3.8895	0.726139	0.862584	0.136446	2	235891856	F	II	SH3BP4	5'UTR	opensea	5'UTR-opensea				0.725166	0.815994	0.82771	0.819153	0.866716	0.727111	0.858453	0.854172
cg22315447	-0.16172	0.751663	-26.8322	2.21e-05	0.0109061	3.88949	0.670803	0.832523	0.16172	22	42475020	R	II	FAM109B	3'UTR	shore	3'UTR-shore	chr22:42475474-42476094	rs536720043;rs148816717	47;27	0.673535	0.818948	0.85104	0.853101	0.827051	0.66807	0.837995	0.825417
cg25842763	-0.112048	0.703336	-26.8318	2.21e-05	0.0109061	3.88944	0.647312	0.75936	0.112048	7	4870162	R	II	RADIL	Body	shelf	Body-shelf	chr7:4874104-4875095	rs115388350	14	0.646126	0.76649	0.738711	0.738827	0.760362	0.648498	0.758358	0.749508
cg12819454	-0.120751	0.756708	-26.8292	2.21e-05	0.0109061	3.88914	0.696333	0.817084	0.120751	11	2411297	R	II	CD81	5'UTR	opensea	5'UTR-opensea		rs189296709;rs180775681;rs140104812;rs184330964	23;3;2;1	0.695848	0.806301	0.825959	0.806193	0.814364	0.696818	0.819804	0.832916
cg13356474	-0.13715	0.771051	-26.8265	2.21e-05	0.0109061	3.88882	0.702476	0.839626	0.13715	20	31044085	R	II	C20orf112	Body	island	Body-island	chr20:31043940-31044141	rs139321879;rs201214520;rs564048934;rs531118113;rs552787821;rs570929204;rs143368888;rs547120638	50;44;34;32;29;28;6;2	0.706701	0.838471	0.864641	0.842109	0.840452	0.698252	0.838801	0.848173
cg07530194	-0.171969	0.574371	-26.8264	2.21e-05	0.0109061	3.8888	0.488386	0.660355	0.171969	17	78808450	R	II	RPTOR	Body	opensea	Body-opensea		rs143056650;rs531394341;rs549838411;rs568109959	51;26;25;18	0.482039	0.628063	0.617667	0.625514	0.657915	0.494734	0.662795	0.673476
cg14594111	-0.122045	0.249232	-26.8238	2.21e-05	0.0109061	3.8885	0.18821	0.310255	0.122045	9	124463457	F	I	DAB2IP	Body	shore	Body-shore	chr9:124461797-124462190	rs115340169;rs536678781	0;25	0.18715	0.230096	0.216473	0.225803	0.307546	0.189269	0.312964	0.209324
cg26711406	-0.189049	0.360423	-26.8203	2.21e-05	0.0109061	3.8881	0.265898	0.454947	0.189049	16	85616330	R	II		IGR	opensea	IGR-opensea		rs568234196	13	0.260765	0.403741	0.42134	0.393348	0.448963	0.271032	0.460932	0.437488
cg14696502	-0.128874	0.572695	-26.8176	2.22e-05	0.0109061	3.88777	0.508258	0.637132	0.128874	19	45499554	R	II		IGR	opensea	IGR-opensea				0.511843	0.596693	0.594608	0.596667	0.636939	0.504672	0.637325	0.590175
cg05242244	-0.116289	0.426596	-26.8162	2.22e-05	0.0109061	3.88761	0.368451	0.48474	0.116289	12	53553086	R	II	CSAD	Body	opensea	Body-opensea		rs556480402;rs139483453	23;22	0.370494	0.471391	0.498799	0.453827	0.485618	0.366409	0.483862	0.4926
cg05996160	-0.140661	0.293312	-26.8127	2.22e-05	0.0109061	3.8872	0.222982	0.363643	0.140661	2	16124662	F	I		IGR	opensea	IGR-opensea		rs557916895;rs576270439;rs543507788	12;16;34	0.222506	0.338494	0.308561	0.350666	0.368211	0.223458	0.359075	0.276732
cg19515245	-0.161542	0.661757	-26.806	2.22e-05	0.0109061	3.88641	0.580987	0.742528	0.161542	2	97151922	R	II		IGR	opensea	IGR-opensea				0.582446	0.740984	0.779424	0.730376	0.748467	0.579528	0.73659	0.748533
cg07170929	-0.118043	0.712282	-26.8054	2.22e-05	0.0109061	3.88635	0.65326	0.771303	0.118043	4	2955484	R	II	NOP14	Body	shore	Body-shore	chr4:2956706-2957325	rs574319879;rs540021381;rs1475975;rs186802430	48;40;21;1	0.65422	0.733803	0.698097	0.774978	0.769042	0.6523	0.773564	0.744104
cg01272565	-0.121165	0.848002	-26.8024	2.22e-05	0.0109061	3.88599	0.78742	0.908585	0.121165	1	233497906	F	II	KIAA1804	Body	island	Body-island	chr1:233497707-233497917	rs45529431	18	0.785269	0.899592	0.928614	0.904753	0.910412	0.789571	0.906757	0.90724
cg01027976	-0.154502	0.812383	-26.7964	2.22e-05	0.0109061	3.88528	0.735132	0.889634	0.154502	22	42734612	F	II		IGR	island	IGR-island	chr22:42734457-42734717	rs555862581;rs567770511	15;21	0.736332	0.862068	0.842798	0.869909	0.884133	0.733932	0.895135	0.881169
cg20855344	-0.120096	0.430344	-26.7907	2.22e-05	0.0109061	3.88462	0.370296	0.490392	0.120096	3	23986090	R	II	NR1D2	TSS1500	shore	TSS1500-shore	chr3:23986693-23988021	rs73036769	35	0.372843	0.452055	0.384537	0.456152	0.489472	0.367749	0.491312	0.358978
cg16232471	-0.115075	0.155521	-26.787	2.23e-05	0.0109061	3.88417	0.0979833	0.213058	0.115075	2	88971477	R	II		IGR	opensea	IGR-opensea				0.0964782	0.177989	0.169624	0.205816	0.211633	0.0994883	0.214483	0.147103
cg26405160	-0.12442	0.833096	-26.7852	2.23e-05	0.0109061	3.88397	0.770886	0.895306	0.12442	14	104842838	R	II		IGR	opensea	IGR-opensea		rs61997118;rs11627544;rs539886321	48;47;6	0.771873	0.850336	0.875776	0.853594	0.898324	0.769898	0.892289	0.89459
cg24428600	-0.112273	0.799149	-26.7849	2.23e-05	0.0109061	3.88394	0.743012	0.855286	0.112273	1	37952273	R	II		IGR	opensea	IGR-opensea				0.74464	0.846319	0.850089	0.8408	0.855368	0.741385	0.855203	0.842848
cg24928546	-0.136592	0.671443	-26.7804	2.23e-05	0.0109061	3.8834	0.603147	0.739739	0.136592	17	79392689	F	II	BAHCC1	Body	shore	Body-shore	chr17:79393341-79393742	rs185548453;rs557705851;rs575858729;rs72853232	1;7;28;40	0.599866	0.744981	0.747137	0.733982	0.742484	0.606428	0.736994	0.7737
cg25732252	-0.150804	0.324945	-26.7778	2.23e-05	0.0109061	3.88309	0.249543	0.400347	0.150804	9	130679915	R	II	ST6GALNAC4	TSS1500	shore	TSS1500-shore	chr9:130679120-130679612	rs564638257	24	0.254371	0.343642	0.306346	0.354727	0.402706	0.244715	0.397989	0.30883
cg13218558	-0.187592	0.578425	-26.7742	2.23e-05	0.0109061	3.88267	0.484629	0.672221	0.187592	1	11631121	F	II		IGR	opensea	IGR-opensea		rs113629423	22	0.486298	0.639221	0.616006	0.625486	0.664587	0.482959	0.679855	0.643338
cg02057239	-0.161486	0.185313	-26.7665	2.23e-05	0.0109061	3.88177	0.104569	0.266056	0.161486	16	67868085	F	II	CENPT	5'UTR	shore	5'UTR-shore	chr16:67867658-67867898	rs184995838;rs549848941;rs180898703	1;46;50	0.102255	0.274675	0.233776	0.252683	0.260382	0.106884	0.271729	0.230582
cg12945194	-0.139347	0.83218	-26.7609	2.23e-05	0.0109061	3.8811	0.762506	0.901853	0.139347	11	64703312	F	I	GPHA2	1stExon	opensea	1stExon-opensea		rs576016149;rs148033979;rs117750473	1;19;26	0.766578	0.906	0.906664	0.885247	0.903793	0.758435	0.899912	0.915245
cg07870074	-0.269317	0.599301	-26.7589	2.23e-05	0.0109061	3.88087	0.464642	0.733959	0.269317	10	706006	F	II	DIP2C	Body	opensea	Body-opensea		rs186613729	13	0.477193	0.732743	0.814978	0.704781	0.734478	0.452091	0.73344	0.821292
cg17595624	-0.123293	0.573102	-26.7563	2.23e-05	0.0109061	3.88056	0.511456	0.634749	0.123293	12	13246810	F	II	GSG1	Body	opensea	Body-opensea		rs569798860	1	0.514194	0.625142	0.67694	0.625353	0.636145	0.508718	0.633353	0.692388
cg20447970	-0.11069	0.864999	-26.7473	2.24e-05	0.0109061	3.87951	0.809654	0.920344	0.11069	7	131605357	F	II	LOC101928782	Body	opensea	Body-opensea		rs6945789	29	0.810234	0.904417	0.906878	0.917084	0.921567	0.809074	0.919121	0.916774
cg02930963	-0.136601	0.809202	-26.7369	2.24e-05	0.0109061	3.87827	0.740902	0.877503	0.136601	21	46378243	F	I	C21orf70	Body	shore	Body-shore	chr21:46378278-46378645	rs546568218;rs373529774;rs568154538	3;33;36	0.745083	0.887043	0.916484	0.889919	0.878495	0.73672	0.876511	0.911365
cg02749623	-0.142478	0.394321	-26.7364	2.24e-05	0.0109061	3.87822	0.323081	0.46556	0.142478	21	45725119	F	II	PFKL	5'UTR	opensea	5'UTR-opensea		rs187237044	17	0.327408	0.455943	0.453056	0.437407	0.463558	0.318755	0.467561	0.473564
cg18796027	-0.192084	0.597797	-26.7317	2.24e-05	0.0109061	3.87766	0.501755	0.693838	0.192084	6	33375357	R	II	KIFC1	Body	shelf	Body-shelf	chr6:33377929-33379167			0.509466	0.671853	0.69325	0.68876	0.69635	0.494043	0.691327	0.709317
cg10513302	-0.315025	0.706997	-26.7278	2.24e-05	0.0109061	3.8772	0.549484	0.864509	0.315025	6	30698905	F	II	FLOT1	Body	opensea	Body-opensea		rs373687291	27	0.538165	0.865568	0.87464	0.860852	0.874478	0.560804	0.85454	0.893076
cg07269659	-0.157595	0.773965	-26.7269	2.24e-05	0.0109061	3.8771	0.695168	0.852763	0.157595	9	140071820	F	II	ANAPC2	Body	shelf	Body-shelf	chr9:140068792-140069082	rs559610206	1	0.699916	0.846522	0.852347	0.831858	0.856224	0.69042	0.849301	0.85769
cg00327939	-0.141572	0.758455	-26.7256	2.24e-05	0.0109061	3.87694	0.687669	0.829241	0.141572	5	176127180	R	II		IGR	opensea	IGR-opensea		rs560514645;rs527823492	45;2	0.69174	0.798703	0.848411	0.826866	0.826891	0.683598	0.831592	0.852316
cg15436954	-0.112041	0.338806	-26.7166	2.25e-05	0.0109061	3.87588	0.282786	0.394826	0.112041	11	31325916	R	II	DCDC1	Body	opensea	Body-opensea		rs563663258;rs530938984;rs552239267	9;6;2	0.284407	0.316092	0.503743	0.337632	0.395065	0.281164	0.394587	0.64285
cg04002298	-0.113941	0.858655	-26.7154	2.25e-05	0.0109061	3.87574	0.801685	0.915626	0.113941	3	53230319	R	II		IGR	shore	IGR-shore	chr3:53229990-53230204			0.799753	0.924452	0.924479	0.915999	0.9159	0.803616	0.915352	0.930549
cg07457252	-0.163622	0.554941	-26.7121	2.25e-05	0.0109061	3.87534	0.47313	0.636751	0.163622	5	172044302	R	II		IGR	shore	IGR-shore	chr5:172044852-172045080	rs186008710	25	0.467164	0.624352	0.653477	0.628129	0.634743	0.479095	0.63876	0.669245
cg02625536	-0.134583	0.702688	-26.7075	2.25e-05	0.0109061	3.8748	0.635397	0.769979	0.134583	20	47749901	R	II	STAU1	Body	opensea	Body-opensea		rs547739128;rs531959487	23;4	0.631314	0.770117	0.785234	0.767437	0.770673	0.639479	0.769285	0.803147
cg13796381	-0.129433	0.360415	-26.7074	2.25e-05	0.0109061	3.87479	0.295698	0.425131	0.129433	9	139872395	F	I	PTGDS	Body	island	Body-island	chr9:139872237-139873143	rs368434699	11	0.293415	0.385948	0.374797	0.417913	0.422232	0.297981	0.428031	0.403449
cg25885402	-0.179009	0.592839	-26.7045	2.25e-05	0.0109061	3.87445	0.503334	0.682343	0.179009	2	54884958	F	II	SPTBN1	Body	opensea	Body-opensea		rs186440410	21	0.504471	0.658816	0.65197	0.622012	0.689559	0.502197	0.675127	0.676385
cg15001547	-0.123487	0.775734	-26.6992	2.25e-05	0.0109061	3.87382	0.713991	0.837478	0.123487	19	14138994	F	II	RLN3	TSS200	shelf	TSS200-shelf	chr19:14142398-14142977	rs1982632;rs530244079;rs548868698;rs373722226	10;15;23;34	0.715297	0.830115	0.842143	0.800593	0.834644	0.712685	0.840312	0.838333
cg13795941	-0.113736	0.75652	-26.6969	2.25e-05	0.0109061	3.87355	0.699652	0.813388	0.113736	1	22910780	F	II	EPHA8	Body	opensea	Body-opensea		rs555218690;rs199601359	19;35	0.698501	0.82581	0.809534	0.813259	0.811837	0.700804	0.814938	0.800747
cg01271735	-0.199456	0.659383	-26.687	2.26e-05	0.0109061	3.87239	0.559655	0.759111	0.199456	9	68412757	R	II		IGR	shore	IGR-shore	chr9:68413652-68413912	rs73649021;rs62545681;rs75605815;rs73649022;rs76101766;rs73649023;rs111864704	51;33;24;6;3;2;1	0.552497	0.717154	0.732235	0.743502	0.754383	0.566814	0.76384	0.773727
cg13017338	-0.243756	0.664492	-26.6814	2.26e-05	0.0109061	3.87171	0.542614	0.78637	0.243756	5	141293318	R	II		IGR	shore	IGR-shore	chr5:141293784-141294049	rs62379960;rs186994631;rs533375615	31;2;1	0.547365	0.758828	0.81468	0.712279	0.796479	0.537863	0.776262	0.802618
cg08550023	-0.159023	0.727269	-26.6806	2.26e-05	0.0109061	3.87162	0.647757	0.80678	0.159023	6	17393365	F	II	CAP2	TSS1500	opensea	TSS1500-opensea		rs186446415;rs62393822	29;38	0.652678	0.812875	0.803607	0.78938	0.810202	0.642836	0.803358	0.805038
cg05090717	-0.108626	0.781482	-26.679	2.26e-05	0.0109061	3.87143	0.727169	0.835795	0.108626	3	38015814	F	II	CTDSPL	Body	opensea	Body-opensea		rs553676270	25	0.726573	0.83769	0.855847	0.826024	0.835115	0.727765	0.836475	0.857464
cg12593411	-0.109018	0.729099	-26.6787	2.26e-05	0.0109061	3.8714	0.67459	0.783608	0.109018	19	10213722	R	II	ANGPTL6	TSS1500	shelf	TSS1500-shelf	chr19:10216812-10217340	rs116502127;rs564780202	41;14	0.675024	0.787567	0.753732	0.74968	0.78453	0.674155	0.782685	0.762482
cg21583068	-0.138815	0.679723	-26.6782	2.26e-05	0.0109061	3.87134	0.610316	0.749131	0.138815	7	1082392	F	II	C7orf50	Body	shore	Body-shore	chr7:1080835-1081069			0.612447	0.771216	0.758246	0.738518	0.745166	0.608184	0.753096	0.748438
cg22095709	-0.126135	0.608456	-26.6671	2.26e-05	0.0109061	3.87003	0.545389	0.671523	0.126135	12	7245054	R	I	C1R	TSS200	opensea	TSS200-opensea				0.548171	0.612092	0.718434	0.652046	0.66957	0.542606	0.673477	0.743059
cg00315394	-0.108776	0.705451	-26.6643	2.26e-05	0.0109061	3.86969	0.651063	0.75984	0.108776	5	179232165	R	II	MGAT4B	Body	shore	Body-shore	chr5:179232532-179234595	rs559503654	47	0.651248	0.748813	0.726799	0.741866	0.760789	0.650878	0.75889	0.765703
cg15105901	-0.236395	0.784329	-26.6617	2.26e-05	0.0109061	3.86939	0.666132	0.902527	0.236395	16	69354863	R	II	VPS4A	Body	island	Body-island	chr16:69354862-69355186	rs191829082;rs113729723	28;2	0.676581	0.885207	0.872733	0.900815	0.905096	0.655683	0.899958	0.915204
cg15049489	-0.14188	0.866635	-26.656	2.27e-05	0.0109061	3.8687	0.795695	0.937575	0.14188	3	133553475	F	II	RAB6B	ExonBnd	opensea	ExonBnd-opensea		rs147187493	4	0.794237	0.951143	0.943052	0.939276	0.93305	0.797152	0.942099	0.942689
cg09358583	-0.168456	0.702842	-26.6535	2.27e-05	0.0109061	3.86841	0.618614	0.78707	0.168456	11	12211296	F	II	MICAL2	Body	opensea	Body-opensea		rs115669408;rs546498483;rs566282627;rs535312291;rs555432271	23;27;29;33;39	0.621011	0.761351	0.78304	0.758383	0.793264	0.616217	0.780875	0.768406
cg21479519	-0.172019	0.753003	-26.6454	2.27e-05	0.0109061	3.86745	0.666994	0.839012	0.172019	19	1419464	R	II	DAZAP1	Body	shore	Body-shore	chr19:1419751-1420405	rs554357201	29	0.664279	0.824623	0.810841	0.822718	0.832691	0.669709	0.845334	0.829173
cg11458214	-0.110668	0.627392	-26.6395	2.27e-05	0.0109061	3.86675	0.572058	0.682726	0.110668	4	1542654	F	II		IGR	island	IGR-island	chr4:1542408-1542655	rs558522862;rs576977078;rs551769430;rs58300082;rs567726418;rs541510527	0;14;16;33;37;46	0.573285	0.650493	0.632751	0.657065	0.683483	0.570831	0.68197	0.670368
cg08512791	-0.131631	0.774866	-26.6349	2.27e-05	0.0109061	3.86621	0.70905	0.840681	0.131631	3	51432137	R	II	RBM15B	3'UTR	shore	3'UTR-shore	chr3:51430384-51430737	rs185885454	29	0.705479	0.808663	0.854731	0.803283	0.842295	0.712621	0.839067	0.858163
cg11029358	-0.108428	0.721648	-26.6308	2.27e-05	0.0109061	3.86571	0.667434	0.775862	0.108428	21	46875433	F	II	COL18A1	5'UTR	shore	5'UTR-shore	chr21:46876168-46876752	rs557984883;rs576327205	3;11	0.668102	0.77264	0.810713	0.770355	0.776471	0.666766	0.775254	0.818321
cg24384816	-0.189856	0.804	-26.6295	2.27e-05	0.0109061	3.86556	0.709072	0.898927	0.189856	20	35972312	F	II	SRC	TSS1500	shore	TSS1500-shore	chr20:35974177-35974913	rs570647718;rs534845039;rs553228556	1;14;50	0.715081	0.893326	0.894484	0.912932	0.904235	0.703062	0.89362	0.901167
cg13527707	-0.254532	0.630959	-26.6174	2.28e-05	0.0109061	3.86413	0.503693	0.758225	0.254532	5	35202574	R	II	PRLR	5'UTR	opensea	5'UTR-opensea				0.512816	0.782151	0.778714	0.765421	0.76573	0.494571	0.75072	0.774889
cg25475707	-0.116749	0.514308	-26.6159	2.28e-05	0.0109061	3.86394	0.455934	0.572683	0.116749	17	31833850	F	II	ASIC2	Body	opensea	Body-opensea		rs527645464;rs547815951;rs564547470;rs533484589	1;25;36;37	0.458149	0.536849	0.556973	0.527919	0.571764	0.453719	0.573602	0.576956
cg25321720	-0.122087	0.348553	-26.6034	2.28e-05	0.0109061	3.86246	0.287509	0.409596	0.122087	22	23524906	F	II	BCR	Body	shore	Body-shore	chr22:23522550-23524465	rs560496804	20	0.288481	0.380912	0.406498	0.369245	0.406736	0.286537	0.412456	0.392957
cg25883152	-0.140726	0.590229	-26.6019	2.28e-05	0.0109061	3.86228	0.519866	0.660592	0.140726	17	66454859	F	II	WIPI1	TSS1500	shore	TSS1500-shore	chr17:66453349-66454137			0.518815	0.673171	0.651152	0.658872	0.665158	0.520916	0.656026	0.658495
cg11814788	-0.144384	0.574805	-26.5979	2.28e-05	0.0109061	3.86181	0.502613	0.646998	0.144384	16	67697583	R	II	ENKD1	Body	shelf	Body-shelf	chr16:67700009-67701354	rs539432820	10	0.507105	0.62151	0.625419	0.635946	0.649124	0.498121	0.644871	0.62156
cg01579784	-0.127601	0.757705	-26.5974	2.28e-05	0.0109061	3.86174	0.693904	0.821505	0.127601	11	44952523	R	I	TSPAN18	3'UTR	opensea	3'UTR-opensea		rs538866293;rs7124137	42;30	0.694039	0.841608	0.830632	0.80871	0.817938	0.693769	0.825073	0.817784
cg05071195	-0.136854	0.823304	-26.5895	2.29e-05	0.0109061	3.86081	0.754878	0.891731	0.136854	16	89411232	R	I	ANKRD11	5'UTR	shelf	5'UTR-shelf	chr16:89408237-89408465	rs374297187;rs544808225;rs117348982	48;17;1	0.754821	0.88869	0.894743	0.867512	0.896111	0.754934	0.887351	0.894971
cg02924836	-0.192653	0.523795	-26.5889	2.29e-05	0.0109061	3.86074	0.427469	0.620122	0.192653	7	99691734	F	II	MIR25	TSS1500	opensea	TSS1500-opensea		rs555752450;rs2307353;rs1527423;rs2307351	1;3;6;13	0.434668	0.615522	0.634769	0.610527	0.616179	0.420269	0.624065	0.664164
cg03148038	-0.172541	0.802625	-26.5878	2.29e-05	0.0109061	3.8606	0.716355	0.888896	0.172541	2	217526915	F	II	IGFBP2	Body	opensea	Body-opensea		rs368281626;rs530737992;rs9341209;rs565370751	1;9;36;38	0.722012	0.89541	0.899218	0.885891	0.892913	0.710698	0.884879	0.910209
cg25785397	-0.237609	0.690089	-26.5855	2.29e-05	0.0109061	3.86033	0.571284	0.808893	0.237609	2	662770	F	I		IGR	shore	IGR-shore	chr2:660666-660909			0.579856	0.801973	0.832511	0.820687	0.815574	0.562712	0.802212	0.81431
cg05032348	-0.127239	0.601816	-26.5647	2.29e-05	0.0109061	3.85786	0.538196	0.665435	0.127239	11	71715168	F	II	NUMA1	Body	opensea	Body-opensea		rs546054346;rs2845857;rs2852365;rs543654771	11;47;50;51	0.537346	0.651789	0.641209	0.664342	0.661988	0.539046	0.668883	0.650314
cg10190075	-0.129871	0.839027	-26.5647	2.29e-05	0.0109061	3.85785	0.774091	0.903962	0.129871	19	10788120	R	II	ILF3	Body	opensea	Body-opensea		rs542043295;rs181300687	35;1	0.772654	0.888493	0.91175	0.895086	0.907472	0.775528	0.900452	0.903895
cg05140756	-0.179056	0.78487	-26.5626	2.3e-05	0.0109061	3.85761	0.695342	0.874398	0.179056	19	38916593	F	II	RASGRP4	Body	opensea	Body-opensea				0.700983	0.862005	0.873976	0.850301	0.869657	0.689701	0.879139	0.86472
cg15272467	-0.176789	0.662724	-26.5615	2.3e-05	0.0109061	3.85747	0.574329	0.751118	0.176789	20	61822344	F	II		IGR	island	IGR-island	chr20:61822291-61822508	rs187901529;rs372888508	0;1	0.57844	0.717833	0.709538	0.697658	0.745178	0.570218	0.757059	0.735218
cg14791029	-0.115056	0.69604	-26.5585	2.3e-05	0.0109061	3.85711	0.638512	0.753568	0.115056	11	45190374	R	II	PRDM11	5'UTR	opensea	5'UTR-opensea		rs139089842;rs183896213;rs143123389	30;2;1	0.639907	0.736467	0.727291	0.739211	0.755279	0.637117	0.751857	0.767083
cg11505212	-0.121033	0.723323	-26.558	2.3e-05	0.0109061	3.85705	0.662807	0.783839	0.121033	7	44607528	F	II	DDX56	Body	opensea	Body-opensea		rs17725305	20	0.662628	0.779647	0.77067	0.754848	0.786764	0.662985	0.780915	0.787312
cg20739281	-0.212617	0.736871	-26.5544	2.3e-05	0.0109061	3.85663	0.630562	0.84318	0.212617	1	2411240	F	II	PLCH2	Body	island	Body-island	chr1:2411125-2411404	rs41315664;rs181457696;rs185066621;rs553303631;rs573246292;rs373322522	5;10;39;40;49;51	0.633278	0.852364	0.811568	0.848918	0.834151	0.627847	0.852209	0.831211
cg10828599	-0.113102	0.769023	-26.5486	2.3e-05	0.0109061	3.85593	0.712472	0.825574	0.113102	17	80797983	R	II	TBCD	Body	opensea	Body-opensea		rs558889614;rs577218014;rs544373566;rs187357368;rs147629124	37;32;31;6;5	0.714394	0.810536	0.790498	0.808562	0.825756	0.710549	0.825392	0.803946
cg02733698	-0.132753	0.721534	-26.5459	2.3e-05	0.0109061	3.8556	0.655158	0.787911	0.132753	1	208084824	R	II	CD34	TSS200	shore	TSS200-shore	chr1:208084098-208084513			0.658232	0.797486	0.817803	0.789073	0.785267	0.652084	0.790554	0.797675
cg13506158	-0.13381	0.617991	-26.5424	2.3e-05	0.0109061	3.85519	0.551086	0.684896	0.13381	3	191048377	F	II	UTS2D	TSS200	shore	TSS200-shore	chr3:191046948-191047710	rs182969158;rs141447260	19;32	0.547424	0.716346	0.726056	0.678846	0.68295	0.554747	0.686841	0.710298
cg12246203	-0.124314	0.660776	-26.5298	2.31e-05	0.0109061	3.85368	0.598619	0.722933	0.124314	2	24849219	F	II	NCOA1	5'UTR	opensea	5'UTR-opensea		rs538721696	9	0.595778	0.74935	0.756191	0.75596	0.72458	0.60146	0.721287	0.762563
cg23048882	-0.137856	0.25164	-26.5245	2.31e-05	0.0109061	3.85305	0.182712	0.320568	0.137856	11	105480520	R	II	GRIA4	TSS1500	shore	TSS1500-shore	chr11:105481126-105481422	rs540532870;rs373406670	21;9	0.184746	0.305736	0.29843	0.296956	0.316566	0.180678	0.32457	0.282608
cg21870229	-0.166836	0.546791	-26.5146	2.31e-05	0.0109061	3.85187	0.463373	0.630209	0.166836	21	45145841	R	II	PDXK	Body	shelf	Body-shelf	chr21:45148454-45149262	rs545847214;rs564090819	51;9	0.462725	0.649211	0.659063	0.640683	0.63677	0.464021	0.623648	0.666316
cg20048529	-0.109741	0.660427	-26.5121	2.31e-05	0.0109061	3.85157	0.605556	0.715297	0.109741	7	98740022	F	II	SMURF1	Body	shore	Body-shore	chr7:98741205-98741990			0.606897	0.707106	0.719928	0.686732	0.715077	0.604215	0.715517	0.707153
cg08560184	-0.160806	0.658488	-26.5055	2.31e-05	0.0109061	3.85078	0.578085	0.738891	0.160806	2	127844711	R	II	BIN1	Body	opensea	Body-opensea		rs79204380;rs183525820	38;34	0.575679	0.746662	0.773241	0.74804	0.733189	0.580491	0.744593	0.783533
cg14591686	-0.185692	0.777052	-26.5037	2.31e-05	0.0109061	3.85056	0.684207	0.869898	0.185692	14	32414086	R	II		IGR	opensea	IGR-opensea		rs12433697;rs151182643	47;40	0.683905	0.84261	0.825467	0.83366	0.86209	0.684508	0.877706	0.840239
cg22515971	-0.141876	0.696647	-26.501	2.31e-05	0.0109061	3.85024	0.625709	0.767585	0.141876	3	197026244	F	II	DLG1-AS1	Body	shore	Body-shore	chr3:197025852-197026105	rs567666278;rs534994669	15;27	0.63031	0.746689	0.680655	0.758482	0.769011	0.621108	0.766158	0.688629
cg08869118	-0.120719	0.620378	-26.5005	2.32e-05	0.0109061	3.85018	0.560018	0.680737	0.120719	12	122617908	R	II	MLXIP	Body	opensea	Body-opensea		rs201240254	40	0.557231	0.651472	0.703549	0.673388	0.68162	0.562806	0.679854	0.698851
cg10093739	-0.128421	0.721664	-26.4952	2.32e-05	0.0109061	3.84955	0.657454	0.785875	0.128421	17	45917418	F	II	SCRN2	Body	shore	Body-shore	chr17:45918094-45918774			0.658698	0.784854	0.768167	0.771504	0.782399	0.65621	0.789351	0.78157
cg03316570	-0.161009	0.6071	-26.4864	2.32e-05	0.0109061	3.84849	0.526595	0.687604	0.161009	6	43877657	R	II	LOC100132354	Body	opensea	Body-opensea		rs570355175	13	0.531157	0.674422	0.661904	0.682108	0.691819	0.522033	0.683389	0.664824
cg23659289	-0.119379	0.502528	-26.4811	2.32e-05	0.0109061	3.84785	0.442839	0.562218	0.119379	17	43472725	R	I	ARHGAP27	3'UTR	island	3'UTR-island	chr17:43472527-43474343	rs542071649;rs190567696	14;10	0.441278	0.55349	0.569779	0.551715	0.564525	0.444399	0.559911	0.561714
cg12429593	-0.115879	0.668397	-26.4799	2.32e-05	0.0109061	3.84771	0.610457	0.726336	0.115879	14	100622246	F	I	DEGS2	Body	shelf	Body-shelf	chr14:100625319-100626461	rs113981776	1	0.612016	0.684002	0.73928	0.699617	0.72456	0.608899	0.728112	0.730089
cg09663836	-0.126107	0.793648	-26.4765	2.32e-05	0.0109061	3.8473	0.730595	0.856702	0.126107	12	133102331	R	II	FBRSL1	Body	island	Body-island	chr12:133102168-133102604	rs535802256;rs201533476	38;1	0.727734	0.872365	0.864994	0.841262	0.854713	0.733455	0.85869	0.847328
cg23704627	-0.109845	0.74503	-26.4741	2.32e-05	0.0109061	3.84701	0.690107	0.799952	0.109845	22	39152758	F	I	UNC84B	TSS1500	shore	TSS1500-shore	chr22:39151457-39152476	rs574448583;rs535434151	22;38	0.688849	0.810742	0.864981	0.73536	0.799307	0.691365	0.800597	0.83692
cg13887993	-0.121659	0.858699	-26.4726	2.32e-05	0.0109061	3.84683	0.79787	0.919529	0.121659	14	100215460	R	II		IGR	opensea	IGR-opensea		rs543963177;rs116626011;rs529555660;rs549306316	32;24;11;1	0.795821	0.933442	0.92408	0.889514	0.917284	0.799918	0.921773	0.933698
cg20912181	-0.109312	0.435922	-26.4653	2.33e-05	0.0109061	3.84596	0.381266	0.490578	0.109312	7	96656863	F	II		IGR	shelf	IGR-shelf	chr7:96653467-96654199	rs73232702;rs145211500;rs149161371	6;15;21	0.380145	0.481428	0.482191	0.4807	0.489905	0.382388	0.491251	0.475349
cg11114580	-0.157209	0.783551	-26.4627	2.33e-05	0.0109061	3.84564	0.704947	0.862156	0.157209	12	124883218	F	II	NCOR2	Body	opensea	Body-opensea		rs537292856;rs143798086	0;25	0.710904	0.859072	0.842118	0.877072	0.862115	0.698989	0.862197	0.842966
cg23095556	-0.19082	0.677967	-26.4596	2.33e-05	0.0109061	3.84528	0.582557	0.773377	0.19082	19	18044711	F	II	CCDC124	5'UTR	shore	5'UTR-shore	chr19:18043480-18044143	rs558858579	1	0.588176	0.748565	0.796186	0.761718	0.779284	0.576938	0.76747	0.787714
cg27196326	-0.118835	0.73568	-26.459	2.33e-05	0.0109061	3.84521	0.676263	0.795098	0.118835	17	79359313	R	II	LOC100130370	TSS200	shore	TSS200-shore	chr17:79360383-79361723	rs144855083	2	0.678202	0.775579	0.789664	0.776236	0.79317	0.674324	0.797026	0.796296
cg14536184	-0.110146	0.17795	-26.4522	2.33e-05	0.0109061	3.84439	0.122878	0.233023	0.110146	9	3732719	F	II		IGR	opensea	IGR-opensea		rs568372897;rs149227192	26;35	0.123598	0.206052	0.239737	0.208774	0.231716	0.122157	0.23433	0.235483
cg04160100	-0.169898	0.644077	-26.4425	2.33e-05	0.0109061	3.84323	0.559127	0.729026	0.169898	17	73451921	F	II	KIAA0195	TSS1500	shore	TSS1500-shore	chr17:73452534-73452898	rs573409168	0	0.565383	0.747587	0.803961	0.729997	0.731759	0.552872	0.726292	0.778424
cg25134859	-0.138862	0.785623	-26.4409	2.33e-05	0.0109061	3.84303	0.716192	0.855054	0.138862	5	171340543	R	II	FBXW11	Body	opensea	Body-opensea				0.72079	0.847799	0.880385	0.864112	0.854789	0.711595	0.855319	0.865076
cg10142738	-0.181755	0.614422	-26.4404	2.33e-05	0.0109061	3.84297	0.523545	0.705299	0.181755	11	19757625	F	II	NAV2	Body	opensea	Body-opensea		rs571920601	8	0.530229	0.715283	0.737788	0.720077	0.701696	0.51686	0.708902	0.720678
cg05973881	-0.159124	0.75006	-26.4399	2.33e-05	0.0109061	3.84291	0.670498	0.829621	0.159124	16	57653180	F	II	ADGRG1	TSS1500	opensea	TSS1500-opensea				0.664511	0.802614	0.821893	0.810034	0.828451	0.676485	0.830792	0.849431
cg04147494	-0.145238	0.65525	-26.4381	2.34e-05	0.0109061	3.84269	0.582631	0.727869	0.145238	21	43305894	R	II	C2CD2	3'UTR	opensea	3'UTR-opensea		rs546669400;rs118060196;rs529292564;rs549262790	50;41;2;1	0.580958	0.681557	0.65096	0.689237	0.732688	0.584303	0.72305	0.678067
cg04767327	-0.123601	0.833799	-26.4301	2.34e-05	0.0109061	3.84174	0.771998	0.895599	0.123601	19	50191829	R	II	ADM5	TSS200	shore	TSS200-shore	chr19:50191330-50191559	rs541261241	17	0.768878	0.888229	0.89333	0.905757	0.894657	0.775118	0.896542	0.901825
cg13746518	-0.121623	0.763679	-26.4279	2.34e-05	0.0109061	3.84147	0.702867	0.82449	0.121623	9	137332241	F	II	RXRA	3'UTR	shore	3'UTR-shore	chr9:137331316-137331646	rs534633787;rs556478449;rs557907489	0;6;46	0.701043	0.811119	0.81127	0.808752	0.826943	0.704691	0.822037	0.817482
cg23993677	-0.143106	0.608624	-26.4212	2.34e-05	0.0109061	3.84066	0.537071	0.680176	0.143106	14	23466659	F	II	C14orf93	Body	opensea	Body-opensea		rs144157617	10	0.540416	0.652737	0.634451	0.660391	0.683819	0.533726	0.676533	0.64517
cg21210721	-0.140544	0.781645	-26.4188	2.34e-05	0.0109061	3.84037	0.711373	0.851917	0.140544	9	140210914	F	I	EXD3	Body	island	Body-island	chr9:140210552-140211065	rs146124203;rs115323401	30;47	0.71056	0.85068	0.801441	0.838479	0.856594	0.712186	0.847239	0.804787
cg03248556	-0.120837	0.622728	-26.418	2.34e-05	0.0109061	3.84028	0.56231	0.683147	0.120837	9	93678231	R	II		IGR	opensea	IGR-opensea				0.564018	0.689515	0.69479	0.665817	0.685585	0.560601	0.680708	0.709264
cg10385379	-0.110195	0.854405	-26.4113	2.34e-05	0.0109061	3.83947	0.799307	0.909502	0.110195	14	77738080	R	II	NGB	TSS1500	shore	TSS1500-shore	chr14:77736733-77737772	rs574723119	40	0.800465	0.918244	0.912608	0.922024	0.910509	0.798149	0.908495	0.926926
cg23540704	-0.153787	0.873497	-26.4107	2.34e-05	0.0109061	3.8394	0.796603	0.95039	0.153787	17	43046275	F	I	C1QL1	TSS1500	island	TSS1500-island	chr17:43044369-43046424			0.795226	0.952532	0.944379	0.946152	0.944819	0.797981	0.95596	0.934529
cg01168584	-0.241395	0.441895	-26.4098	2.34e-05	0.0109061	3.83929	0.321197	0.562592	0.241395	18	2903245	R	II	EMILIN2	Body	shelf	Body-shelf	chr18:2905950-2907348	rs539994603;rs540731299;rs71356079;rs75159164	43;42;41;9	0.314243	0.64423	0.646062	0.608628	0.553843	0.328151	0.571341	0.645328
cg03914713	-0.15629	0.766627	-26.4044	2.35e-05	0.0109061	3.83864	0.688482	0.844772	0.15629	12	49218881	F	II	CACNB3	Body	opensea	Body-opensea		rs199655801	29	0.683231	0.830668	0.832519	0.829593	0.842042	0.693732	0.847502	0.854113
cg22503301	-0.123657	0.537648	-26.4042	2.35e-05	0.0109061	3.83862	0.475819	0.599476	0.123657	8	96318034	F	II	C8orf37-AS1	Body	opensea	Body-opensea		rs547781131;rs374897612	29;33	0.473185	0.622472	0.570418	0.59506	0.601426	0.478454	0.597527	0.553862
cg17103217	-0.146947	0.738475	-26.4002	2.35e-05	0.0109061	3.83814	0.665002	0.811948	0.146947	6	33245721	F	II	B3GALT4	1stExon	shore	1stExon-shore	chr6:33244677-33245554			0.6702	0.824605	0.819555	0.798154	0.811253	0.659803	0.812644	0.828007
cg00607878	-0.144819	0.557695	-26.376	2.36e-05	0.0109061	3.83521	0.485285	0.630104	0.144819	2	233734141	F	II	C2orf82	TSS1500	opensea	TSS1500-opensea		rs559577515	0	0.481942	0.604644	0.606968	0.599763	0.626259	0.488629	0.633949	0.626866
cg10767146	-0.175803	0.346603	-26.3752	2.36e-05	0.0109061	3.83512	0.258702	0.434505	0.175803	15	101547283	R	II	LRRK1	Body	shore	Body-shore	chr15:101548675-101548898	rs11631397;rs187413051	19;1	0.256142	0.392358	0.44219	0.418818	0.427732	0.261262	0.441278	0.449709
cg06651368	-0.128634	0.845237	-26.3719	2.36e-05	0.0109061	3.83472	0.78092	0.909554	0.128634	19	12918311	F	II	RNASEH2A	Body	shore	Body-shore	chr19:12917186-12917676	rs185730742	26	0.784027	0.898711	0.910372	0.909647	0.911682	0.777813	0.907425	0.903797
cg11422234	-0.108255	0.677495	-26.3695	2.36e-05	0.0109061	3.83443	0.623368	0.731623	0.108255	5	176063737	R	II	EIF4E1B	5'UTR	opensea	5'UTR-opensea		rs114186246	2	0.624201	0.753944	0.728522	0.746351	0.730826	0.622535	0.732419	0.736225
cg04892447	-0.126414	0.699812	-26.3653	2.36e-05	0.0109061	3.83392	0.636605	0.763019	0.126414	16	87429184	F	II	MAP1LC3B	Body	shelf	Body-shelf	chr16:87425137-87426677	rs192506974;rs371971746;rs183918483;rs555182040;rs573776129	9;10;21;24;39	0.633511	0.772692	0.781376	0.772598	0.764787	0.639699	0.761251	0.832416
cg19895297	-0.144132	0.294137	-26.3607	2.36e-05	0.0109061	3.83337	0.222071	0.366203	0.144132	3	160938722	F	II	NMD3	TSS1500	shore	TSS1500-shore	chr3:160938961-160939494			0.217193	0.359928	0.36187	0.353584	0.367506	0.22695	0.3649	0.385032
cg21159128	-0.188486	0.376115	-26.355	2.36e-05	0.0109061	3.83268	0.281872	0.470358	0.188486	1	54693933	R	I	SSBP3	Body	opensea	Body-opensea		rs139138239;rs114408769;rs200431838;rs199631322;rs145221324	45;37;22;6;1	0.288796	0.4428	0.498329	0.453022	0.466242	0.274949	0.474474	0.435401
cg13396821	-0.147249	0.840034	-26.3467	2.37e-05	0.0109061	3.83168	0.766409	0.913658	0.147249	1	154812952	R	II	KCNN3	Body	opensea	Body-opensea		rs36088503;rs145912374	11;1	0.771633	0.921316	0.921039	0.908818	0.914486	0.761185	0.91283	0.944612
cg27585376	-0.19771	0.501609	-26.345	2.37e-05	0.0109061	3.83147	0.402754	0.600464	0.19771	7	74021333	F	II		IGR	shore	IGR-shore	chr7:74020801-74021118			0.394339	0.5567	0.560958	0.563518	0.598554	0.411169	0.602373	0.517383
cg27456392	-0.166496	0.803384	-26.3429	2.37e-05	0.0109061	3.83122	0.720136	0.886632	0.166496	19	13999465	F	II	C19orf57	Body	opensea	Body-opensea		rs192078652;rs553626978;rs575073838	28;29;48	0.724857	0.863295	0.859132	0.847003	0.891305	0.715416	0.881959	0.876001
cg21199854	-0.162813	0.758561	-26.3335	2.37e-05	0.0109061	3.83009	0.677154	0.839967	0.162813	3	52724044	F	II	GNL3	Body	shelf	Body-shelf	chr3:52719934-52720335	rs143694261	0	0.682801	0.802371	0.810887	0.829507	0.842974	0.671507	0.836959	0.835045
cg01652848	-0.125051	0.580454	-26.3328	2.37e-05	0.0109061	3.83	0.517928	0.642979	0.125051	9	116922070	F	II	COL27A1	Body	shelf	Body-shelf	chr9:116918299-116918522	rs571983836;rs537699215;rs75507422	0;17;49	0.514843	0.604273	0.611315	0.621474	0.641441	0.521014	0.644517	0.646816
cg14395152	-0.114141	0.702092	-26.332	2.37e-05	0.0109061	3.8299	0.645021	0.759162	0.114141	14	102188817	F	II		IGR	opensea	IGR-opensea		rs565777130	46	0.645629	0.745412	0.772152	0.747167	0.75703	0.644413	0.761294	0.768125
cg01527551	-0.117088	0.533175	-26.3317	2.37e-05	0.0109061	3.82986	0.474631	0.591719	0.117088	22	44703653	F	II	KIAA1644	5'UTR	opensea	5'UTR-opensea		rs540274432;rs190038942	0;37	0.475594	0.579803	0.611934	0.58499	0.594129	0.473668	0.589309	0.610207
cg03887787	-0.106887	0.74706	-26.33	2.37e-05	0.0109061	3.82966	0.693616	0.800503	0.106887	11	65647532	F	II	CTSW	Body	opensea	Body-opensea		rs187731206;rs541362465;rs555201545;rs574754986	0;1;6;32	0.693076	0.793507	0.756323	0.799708	0.801089	0.694157	0.799917	0.797227
cg01571977	-0.129111	0.872957	-26.3227	2.37e-05	0.0109061	3.82877	0.808401	0.937512	0.129111	19	2337318	R	II	SPPL2B	Body	shore	Body-shore	chr19:2339007-2340236	rs532616078;rs3752203;rs568910451;rs536445452;rs554610836	45;34;25;5;3	0.808601	0.936029	0.94409	0.929825	0.933686	0.808202	0.941338	0.940951
cg20015298	-0.123777	0.841943	-26.3133	2.38e-05	0.0109061	3.82764	0.780055	0.903832	0.123777	11	125364922	F	II	FEZ1	5'UTR	shore	5'UTR-shore	chr11:125365137-125366319	rs552839210	38	0.782612	0.906021	0.910546	0.887636	0.905968	0.777498	0.901695	0.91356
cg07415388	-0.122616	0.719316	-26.3109	2.38e-05	0.0109061	3.82735	0.658009	0.780624	0.122616	17	17717276	F	II	MIR33B	TSS200	shore	TSS200-shore	chr17:17715696-17716219	rs533412704	1	0.659808	0.801037	0.75822	0.792151	0.777959	0.656209	0.783289	0.779272
cg25150878	-0.162911	0.578545	-26.2975	2.38e-05	0.0109061	3.82573	0.497089	0.66	0.162911	3	13520921	F	I	HDAC11	TSS1500	island	TSS1500-island	chr3:13520912-13521319	rs539202532;rs552468331;rs569451432	12;13;25	0.499106	0.664485	0.751625	0.648984	0.653905	0.495073	0.666095	0.738868
cg06577139	-0.115763	0.801656	-26.2909	2.38e-05	0.0109061	3.82492	0.743775	0.859537	0.115763	3	156829010	F	II	LINC00880	Body	opensea	Body-opensea		rs143978034;rs114041394;rs555409273;rs567433087	0;19;25;41	0.74339	0.836542	0.839967	0.827646	0.861961	0.744159	0.857113	0.851975
cg13123723	-0.107271	0.629067	-26.2882	2.38e-05	0.0109061	3.82459	0.575431	0.682702	0.107271	17	37365885	F	II		IGR	shore	IGR-shore	chr17:37365986-37366539	rs558127926;rs576383088	3;33	0.575512	0.675861	0.695269	0.673226	0.681729	0.57535	0.683675	0.704304
cg15122750	-0.168888	0.759683	-26.2836	2.39e-05	0.0109061	3.82404	0.675239	0.844127	0.168888	1	160071954	R	II		IGR	shelf	IGR-shelf	chr1:160068040-160068430	rs552314784;rs570655461;rs537949139	51;27;15	0.679348	0.84115	0.873372	0.829513	0.838674	0.671131	0.849579	0.875192
cg07693813	-0.124268	0.603186	-26.2759	2.39e-05	0.0109061	3.8231	0.541052	0.66532	0.124268	6	3618262	R	I		IGR	opensea	IGR-opensea		rs537373712;rs556637104;rs186244636	35;7;6	0.537686	0.606047	0.677699	0.629668	0.664854	0.544417	0.665785	0.659575
cg02037349	-0.126064	0.664729	-26.2756	2.39e-05	0.0109061	3.82307	0.601697	0.727761	0.126064	3	49842702	R	II	UBA7	3'UTR	shore	3'UTR-shore	chr3:49840103-49841191	rs190672343	1	0.603655	0.731543	0.740932	0.754497	0.724775	0.599739	0.730748	0.76768
cg23671901	-0.16594	0.740969	-26.2737	2.39e-05	0.0109061	3.82284	0.657999	0.823939	0.16594	6	41621118	R	I	MDFI	Body	island	Body-island	chr6:41620950-41621262	rs374281068	15	0.652764	0.806335	0.833796	0.797066	0.819864	0.663234	0.828015	0.834485
cg03929442	-0.114617	0.475141	-26.2665	2.39e-05	0.0109061	3.82196	0.417833	0.53245	0.114617	6	13709361	R	II	RANBP9	Body	shore	Body-shore	chr6:13710979-13712556	rs143213665;rs544679709;rs374097636	50;45;32	0.418166	0.560547	0.567859	0.542739	0.530154	0.417499	0.534746	0.557667
cg06836849	-0.129656	0.638783	-26.2631	2.39e-05	0.0109061	3.82154	0.573956	0.703611	0.129656	12	100751051	F	II	SLC17A8	1stExon	opensea	1stExon-opensea				0.570051	0.699009	0.718636	0.682264	0.7035	0.57786	0.703723	0.748567
cg08052629	-0.142552	0.696951	-26.2623	2.39e-05	0.0109061	3.82145	0.625675	0.768227	0.142552	19	38746615	R	II	PPP1R14A	Body	shore	Body-shore	chr19:38746638-38747379	rs4803934;rs557049484	50;33	0.628799	0.749661	0.71475	0.713919	0.764362	0.622551	0.772091	0.750429
cg05974995	-0.112932	0.782828	-26.2601	2.39e-05	0.0109061	3.82119	0.726362	0.839294	0.112932	1	227080152	F	II	PSEN2	Body	opensea	Body-opensea		rs743601;rs573240121	14;19	0.728009	0.826899	0.822148	0.817001	0.840581	0.724715	0.838007	0.837423
cg15109292	-0.163093	0.723862	-26.2598	2.39e-05	0.0109061	3.82115	0.642315	0.805408	0.163093	13	52575643	R	II	ATP7B	Body	opensea	Body-opensea		rs538430981;rs558498137	29;5	0.636695	0.816201	0.816414	0.79461	0.802247	0.647935	0.808569	0.832527
cg00050402	-0.173474	0.710924	-26.2563	2.4e-05	0.0109061	3.82072	0.624187	0.797661	0.173474	7	55073022	F	II		IGR	island	IGR-island	chr7:55072962-55073433	rs561866647	9	0.620295	0.791157	0.840751	0.781077	0.791675	0.62808	0.803647	0.81473
cg24700051	-0.156197	0.666935	-26.2535	2.4e-05	0.0109061	3.82039	0.588836	0.745033	0.156197	20	62696791	F	II	TCEA2	5'UTR	shore	5'UTR-shore	chr20:62693942-62695282			0.588624	0.740714	0.7164	0.73218	0.739063	0.589048	0.751003	0.751835
cg09804509	-0.129467	0.448003	-26.2437	2.4e-05	0.0109061	3.81919	0.38327	0.512737	0.129467	1	32111220	R	II	PEF1	TSS1500	shore	TSS1500-shore	chr1:32110210-32110961	rs556367902;rs569737936	19;12	0.379372	0.481615	0.545915	0.463044	0.512807	0.387167	0.512667	0.596818
cg26192224	-0.143828	0.649553	-26.2381	2.4e-05	0.0109061	3.81851	0.577638	0.721467	0.143828	7	73632301	R	II	LAT2	Body	opensea	Body-opensea		rs545723949;rs554359032	37;2	0.574298	0.69045	0.680236	0.69398	0.72529	0.580979	0.717643	0.712325
cg19960420	-0.120851	0.671391	-26.237	2.4e-05	0.0109061	3.81838	0.610965	0.731816	0.120851	10	101282185	F	II		IGR	shore	IGR-shore	chr10:101282725-101282934	rs80008061;rs536652592;rs11190134	7;8;15	0.612855	0.700218	0.771188	0.714264	0.734233	0.609076	0.729399	0.699133
cg26491060	-0.164976	0.468501	-26.2295	2.4e-05	0.0109061	3.81746	0.386013	0.550989	0.164976	X	153219165	R	I	HCFC1	Body	island	Body-island	chrX:153218818-153219172			0.380536	0.58723	0.556679	0.535194	0.55465	0.391489	0.547327	0.606459
cg00658151	-0.255026	0.620657	-26.2264	2.41e-05	0.0109061	3.81709	0.493145	0.74817	0.255026	1	31368797	F	II	SDC3	Body	opensea	Body-opensea		rs541903644;rs75214128;rs572428102;rs181035590	17;34;39;47	0.498768	0.732497	0.746937	0.727669	0.737508	0.487521	0.758833	0.728856
cg22749288	-0.155721	0.711299	-26.2242	2.41e-05	0.0109061	3.81681	0.633439	0.78916	0.155721	10	50816854	F	II	CHAT	TSS1500	shore	TSS1500-shore	chr10:50817601-50820356	rs60761961;rs548498120	26;36	0.639276	0.794123	0.755481	0.807895	0.790328	0.627602	0.787992	0.774455
cg02990289	-0.128111	0.245009	-26.2215	2.41e-05	0.0109061	3.81648	0.180954	0.309065	0.128111	19	13947284	F	II	MIR27A	Body	shelf	Body-shelf	chr19:13944139-13944695	rs895819;rs11671784	8;12	0.179258	0.296414	0.29964	0.30835	0.31245	0.182649	0.305681	0.321274
cg19496364	-0.133129	0.812029	-26.2096	2.41e-05	0.0109061	3.81504	0.745465	0.878594	0.133129	8	94551463	F	II		IGR	opensea	IGR-opensea		rs553243001;rs544976038;rs558509816	1;22;23	0.742097	0.883561	0.888305	0.876069	0.881156	0.748832	0.876031	0.915149
cg16921506	-0.127648	0.794038	-26.2035	2.41e-05	0.0109061	3.8143	0.730214	0.857862	0.127648	12	124838059	R	II	NCOR2	Body	opensea	Body-opensea		rs3782250	12	0.729771	0.84776	0.87451	0.849768	0.861587	0.730657	0.854137	0.847876
cg04543115	-0.107136	0.862746	-26.1997	2.41e-05	0.0109061	3.81383	0.809178	0.916314	0.107136	19	12958913	R	I	MAST1	Body	shore	Body-shore	chr19:12958152-12958891	rs577800702;rs201199106	10;2	0.81011	0.918921	0.939602	0.909891	0.915851	0.808245	0.916776	0.937868
cg16133827	-0.13112	0.842242	-26.1989	2.41e-05	0.0109061	3.81374	0.776682	0.907802	0.13112	1	98404100	F	II		IGR	opensea	IGR-opensea		rs573467246;rs536195252	0;24	0.779806	0.894413	0.921352	0.895598	0.905204	0.773558	0.910401	0.920166
cg23624957	-0.204236	0.640165	-26.1925	2.42e-05	0.0109061	3.81295	0.538047	0.742283	0.204236	6	114257531	R	II	HDAC2	3'UTR	opensea	3'UTR-opensea		rs60816799	40	0.534824	0.745158	0.749837	0.702264	0.75079	0.541271	0.733775	0.725557
cg00916772	-0.136486	0.85795	-26.1921	2.42e-05	0.0109061	3.81291	0.789707	0.926193	0.136486	6	90081745	F	II	RRAGD	Body	opensea	Body-opensea		rs185037265;rs189155438;rs536429081	0;14;42	0.791727	0.920442	0.931601	0.915962	0.922151	0.787686	0.930234	0.931964
cg26434090	-0.109971	0.789646	-26.1913	2.42e-05	0.0109061	3.81281	0.73466	0.844631	0.109971	11	117665395	R	II	DSCAML1	Body	shore	Body-shore	chr11:117666634-117668141	rs529331118	1	0.735274	0.830924	0.867094	0.831988	0.846177	0.734046	0.843085	0.862226
cg09825414	-0.109362	0.68941	-26.1904	2.42e-05	0.0109061	3.8127	0.634729	0.744091	0.109362	5	149736690	F	II	TCOF1	TSS1500	shore	TSS1500-shore	chr5:149737077-149737830			0.636073	0.706604	0.675577	0.69418	0.743316	0.633385	0.744866	0.690319
cg07121466	-0.119605	0.867773	-26.1839	2.42e-05	0.0109061	3.81191	0.807971	0.927576	0.119605	17	44990485	F	II		IGR	opensea	IGR-opensea		rs197915	37	0.805557	0.907034	0.924867	0.92901	0.925862	0.810384	0.92929	0.926378
cg01965477	-0.131157	0.668539	-26.1786	2.42e-05	0.0109061	3.81126	0.60296	0.734118	0.131157	17	35285295	R	II		IGR	opensea	IGR-opensea		rs569456070	35	0.606616	0.725907	0.715199	0.715616	0.73592	0.599305	0.732315	0.73333
cg11500390	-0.189764	0.78369	-26.1731	2.42e-05	0.0109061	3.81059	0.688808	0.878572	0.189764	11	64572185	R	II	MEN1	Body	shore	Body-shore	chr11:64570248-64570901	rs546721780	27	0.680597	0.833233	0.87806	0.872737	0.8783	0.69702	0.878845	0.89163
cg19142141	-0.121785	0.457188	-26.1689	2.43e-05	0.0109061	3.81008	0.396296	0.51808	0.121785	17	17855059	F	II	TOM1L2	Body	opensea	Body-opensea		rs79027773	16	0.395523	0.476446	0.484059	0.477999	0.514977	0.397068	0.521184	0.505985
cg06215416	-0.154116	0.657929	-26.1591	2.43e-05	0.0109061	3.80887	0.580871	0.734987	0.154116	1	2383473	R	II		IGR	opensea	IGR-opensea		rs77646335;rs553324753;rs79549405	37;33;2	0.575029	0.716384	0.768238	0.751006	0.734443	0.586712	0.73553	0.765744
cg18538961	-0.128385	0.788284	-26.1466	2.43e-05	0.0109061	3.80735	0.724091	0.852476	0.128385	14	101363192	F	I	MEG8	Body	opensea	Body-opensea		rs567431193;rs535237838;rs112091945	0;1;19	0.721035	0.831601	0.751969	0.863475	0.854807	0.727148	0.850145	0.727761
cg03474926	-0.108477	0.50421	-26.1465	2.43e-05	0.0109061	3.80734	0.449971	0.558448	0.108477	9	136023407	R	II	RALGDS	Body	shore	Body-shore	chr9:136024223-136025112	rs147143008;rs140340431;rs576056003;rs142059978;rs150752662	45;29;23;4;2	0.448797	0.531074	0.530869	0.5192	0.557665	0.451146	0.559231	0.551902
cg04040861	-0.137478	0.774211	-26.1451	2.43e-05	0.0109061	3.80716	0.705473	0.84295	0.137478	8	144610554	F	II	ZC3H3	Body	opensea	Body-opensea		rs562642627;rs548040584	1;3	0.700967	0.843189	0.840071	0.824092	0.841934	0.709978	0.843967	0.808865
cg23896972	-0.129534	0.835852	-26.1436	2.43e-05	0.0109061	3.80697	0.771085	0.900619	0.129534	12	122079102	F	II	ORAI1	Body	opensea	Body-opensea		rs547522547;rs559396531	18;49	0.775032	0.894528	0.877333	0.882067	0.900698	0.767137	0.90054	0.890443
cg17927982	-0.118791	0.645832	-26.142	2.43e-05	0.0109061	3.80678	0.586436	0.705227	0.118791	2	207300587	F	II		IGR	opensea	IGR-opensea		rs548641837	28	0.584898	0.72813	0.699028	0.68	0.707675	0.587975	0.702779	0.714196
cg01646828	-0.123627	0.680883	-26.1391	2.44e-05	0.0109061	3.80642	0.619069	0.742697	0.123627	5	134367680	R	II	C5orf66	TSS1500	shore	TSS1500-shore	chr5:134366913-134367438	rs532815012;rs548101122;rs187529381;rs190898055	42;38;12;1	0.622075	0.751556	0.743132	0.745769	0.74111	0.616064	0.744283	0.759292
cg05844789	-0.119247	0.783043	-26.1381	2.44e-05	0.0109061	3.8063	0.72342	0.842667	0.119247	1	228464394	R	II	OBSCN	Body	island	Body-island	chr1:228463249-228464488	rs528584984;rs542409606	11;1	0.722234	0.83217	0.840591	0.818975	0.845361	0.724605	0.839972	0.880448
cg06541427	-0.118116	0.805214	-26.1353	2.44e-05	0.0109061	3.80597	0.746156	0.864272	0.118116	19	5789199	R	II	DUS3L	Body	island	Body-island	chr19:5789198-5789735	rs372796720;rs200439992	32;23	0.747977	0.835047	0.827433	0.863425	0.86212	0.744336	0.866424	0.84173
cg01568894	-0.144061	0.697756	-26.1347	2.44e-05	0.0109061	3.80589	0.625726	0.769787	0.144061	20	52713197	R	II		IGR	opensea	IGR-opensea		rs535965816	2	0.625281	0.737926	0.765587	0.739394	0.774906	0.62617	0.764668	0.719971
cg23546512	-0.148518	0.720288	-26.1303	2.44e-05	0.0109061	3.80536	0.64603	0.794547	0.148518	12	125160999	F	II		IGR	opensea	IGR-opensea		rs185007358	0	0.646493	0.802961	0.827849	0.787413	0.789093	0.645566	0.800001	0.818393
cg08093323	-0.150113	0.532779	-26.13	2.44e-05	0.0109061	3.80531	0.457722	0.607835	0.150113	11	3243069	F	II	C11orf36	Body	shelf	Body-shelf	chr11:3239217-3239988	rs528817665	37	0.45948	0.591887	0.563004	0.597527	0.613142	0.455965	0.602528	0.559121
cg21636253	-0.206765	0.584688	-26.125	2.44e-05	0.0109061	3.8047	0.481305	0.688071	0.206765	22	24685775	R	II	SPECC1L	5'UTR	opensea	5'UTR-opensea		rs114834406;rs183966952;rs62233075	27;16;8	0.488025	0.692855	0.765169	0.717343	0.681666	0.474585	0.694475	0.771078
cg14447519	-0.232678	0.585508	-26.1212	2.44e-05	0.0109061	3.80424	0.469169	0.701847	0.232678	17	29719782	R	I	RAB11FIP4	Body	shore	Body-shore	chr17:29718230-29719291	rs8074165	19	0.468525	0.637141	0.483566	0.64268	0.691044	0.469812	0.71265	0.482471
cg14551944	-0.124933	0.776858	-26.1196	2.44e-05	0.0109061	3.80404	0.714392	0.839324	0.124933	8	103826217	R	II		IGR	shelf	IGR-shelf	chr8:103822614-103823263	rs138251259	41	0.717454	0.846921	0.823987	0.793716	0.837559	0.71133	0.84109	0.82597
cg07327587	-0.151377	0.840584	-26.1169	2.44e-05	0.0109061	3.80371	0.764895	0.916272	0.151377	16	50679607	F	II		IGR	opensea	IGR-opensea		rs144480702;rs537650745;rs548321040	0;1;26	0.760324	0.916303	0.917848	0.899529	0.919656	0.769467	0.912888	0.919163
cg05697866	-0.150808	0.889507	-26.1112	2.44e-05	0.0109061	3.80301	0.814103	0.964911	0.150808	1	2437200	F	I		IGR	shore	IGR-shore	chr1:2435041-2435257	rs554920150	43	0.814672	0.967404	0.964789	0.964929	0.959291	0.813534	0.970531	0.967933
cg12706965	-0.123789	0.697957	-26.11	2.45e-05	0.0109061	3.80286	0.636062	0.759851	0.123789	16	731653	F	II	STUB1	Body	island	Body-island	chr16:729438-735815	rs182100203;rs540869195;rs562160618;rs574135957;rs185352528	7;24;28;29;49	0.632932	0.759973	0.774551	0.73542	0.758453	0.639192	0.76125	0.813753
cg03619736	-0.137619	0.424202	-26.1043	2.45e-05	0.0109061	3.80217	0.355392	0.493011	0.137619	12	109554767	R	II		IGR	opensea	IGR-opensea		rs573939873	15	0.353494	0.46939	0.430631	0.469724	0.497254	0.35729	0.488769	0.430474
cg07711750	-0.151545	0.582632	-26.1005	2.45e-05	0.0109061	3.8017	0.50686	0.658405	0.151545	14	54823072	F	II		IGR	opensea	IGR-opensea		rs375069534;rs146694392;rs182879785	7;21;48	0.507666	0.665275	0.706684	0.651229	0.664054	0.506054	0.652755	0.661442
cg07117311	-0.115304	0.824528	-26.1003	2.45e-05	0.0109061	3.80167	0.766876	0.88218	0.115304	16	67966314	R	II	CTRL	TSS1500	shelf	TSS1500-shelf	chr16:67969290-67970418			0.769246	0.860695	0.860129	0.885556	0.881376	0.764506	0.882984	0.891892
cg14806960	-0.119161	0.831313	-26.0986	2.45e-05	0.0109061	3.80147	0.771733	0.890893	0.119161	8	125727330	R	II	MTSS1	Body	opensea	Body-opensea		rs554401361;rs187228654	49;1	0.772096	0.90281	0.908434	0.90145	0.887962	0.771369	0.893825	0.910692
cg16127234	-0.141082	0.785077	-26.0711	2.46e-05	0.0109061	3.79809	0.714536	0.855617	0.141082	3	112128085	R	II		IGR	opensea	IGR-opensea		rs116377007	21	0.714174	0.813227	0.860801	0.811379	0.86054	0.714897	0.850695	0.844131
cg03273949	-0.176595	0.644928	-26.0696	2.46e-05	0.0109061	3.7979	0.556631	0.733225	0.176595	9	133769266	F	II	QRFP	TSS200	opensea	TSS200-opensea		rs189849948	50	0.555545	0.721047	0.758088	0.727111	0.72588	0.557716	0.74057	0.745258
cg00767496	-0.268052	0.796797	-26.0673	2.46e-05	0.0109061	3.79762	0.662771	0.930823	0.268052	15	45671279	F	II	LOC145663	Body	shore	Body-shore	chr15:45669970-45671029	rs7164602	46	0.675626	0.931419	0.942852	0.931878	0.929942	0.649915	0.931705	0.937864
[truncated: 86,321 more rows]

## Sheet: FunNorm_dCT_dCdT_FDR
X	logFC	AveExpr	t	P.Value	adj.P.Val	B	dCT_AVG	dCdT_AVG	deltaBeta	CHR	MAPINFO	Strand	Type	gene	feature	cgi	feat.cgi	UCSC_Islands_Name	SNP_ID	SNP_DISTANCE	dCT1_1	dCdT1_1	NT2_1	dCdT2_1	dC2_1	dCT2_1	dC1_1	NT1_1
[truncated: 60,437 more rows]

## Sheet: dCT_to_dC_hypermethylated_genec
	gene	n
1	BNC1	1
[truncated: 33 more rows]

## Sheet: dCT_to_dC_hypomethylated
	gene	n
[truncated: 795 more rows]

[truncated: 2 more sheets: dCT_to_dCdT_hypermethylated, dCT_to_dCdT_hypomethylated]
