# Supplementary material for: Artificial escape from XCI by DNA methylation editing of the CDKL5 gene
Source: Nucleic Acids Res. 2020 Jan 11;48(5):2372–87. doi: 10.1093/nar/gkz1214 (PMC7049732; doi:10.1093/nar/gkz1214)
Supplement: gkz1214_Supplemental_Files [file gkz1214_supplemental_files.zip › Supplementary_Table_3.xlsx]

## Sheet: STAR read counts
Sample_ID	NT1	NT2	dC1	dC2	dC3	dCV1	dCV2	dCV3	dCT1	dCT2	dCVdCT1	dCVdCT2	dCVdCT3
ENSG00000223972	1	0	2	1	0	0	1	0	2	0	1	0	1
ENSG00000227232	101	174	230	170	116	153	145	181	232	115	134	202	76
ENSG00000278267	4	0	0	2	0	0	1	0	7	0	3	0	0
ENSG00000243485	0	0	2	0	0	0	1	0	2	0	0	0	0
ENSG00000274890	0	0	0	0	0	0	0	0	0	0	0	0	0
ENSG00000237613	0	0	0	0	0	0	0	0	0	0	0	0	0
ENSG00000268020	0	0	0	0	0	0	0	0	0	0	0	0	0
ENSG00000240361	0	0	0	0	0	0	0	0	0	0	0	0	0
ENSG00000186092	0	0	0	0	0	0	0	0	0	0	0	0	0
ENSG00000238009	0	0	0	0	0	0	0	0	0	0	0	0	0
ENSG00000239945	0	0	0	0	0	0	0	0	0	0	0	0	0
ENSG00000233750	0	1	2	0	0	0	0	0	1	3	0	0	0
ENSG00000268903	3	3	8	0	3	5	3	2	5	5	1	4	2
ENSG00000269981	3	5	2	4	1	4	4	4	4	1	0	5	1
ENSG00000239906	0	0	0	0	0	0	1	0	0	0	0	0	0
ENSG00000241860	12	15	18	8	10	9	6	7	15	1	4	16	4
ENSG00000222623	0	0	0	0	0	0	0	0	0	0	0	0	0
ENSG00000241599	0	0	0	0	0	0	0	0	0	0	0	0	0
ENSG00000279928	1	0	0	0	0	1	0	1	2	1	0	1	0
ENSG00000279457	159	209	273	198	172	179	235	243	354	227	207	258	68
ENSG00000273874	0	0	0	0	0	0	0	0	0	0	0	0	0
ENSG00000275135	0	0	0	0	0	0	0	0	0	0	0	0	0
ENSG00000228463	10	14	12	3	6	4	4	11	12	4	11	12	6
ENSG00000241670	0	0	0	0	0	0	0	0	0	0	0	0	0
ENSG00000236679	1	0	2	0	0	0	0	0	1	0	0	0	1
ENSG00000236743	0	0	0	0	0	1	0	0	0	0	0	1	0
ENSG00000236601	0	0	0	0	0	0	0	0	0	0	0	0	0
ENSG00000237094	9	19	19	6	12	8	9	7	24	2	14	25	3
ENSG00000269732	0	0	0	0	0	0	0	0	0	0	0	0	0
ENSG00000278566	0	0	0	0	0	0	0	0	0	0	0	0	0
ENSG00000224813	0	0	0	0	0	0	0	0	0	0	0	0	0
ENSG00000233653	0	0	0	0	0	0	0	0	0	0	0	0	0
ENSG00000250575	3	2	3	2	4	0	1	3	2	1	3	2	1
ENSG00000278757	0	0	0	0	0	0	0	0	0	0	0	0	0
ENSG00000231709	0	1	0	0	0	0	1	0	2	1	0	0	0
ENSG00000235146	0	0	0	0	0	0	0	0	0	1	0	0	0
ENSG00000239664	0	0	0	0	0	0	0	0	0	0	0	0	0
ENSG00000230021	0	1	1	0	0	2	0	1	1	1	2	1	0
ENSG00000223659	0	0	0	0	0	0	0	0	0	0	0	0	0
ENSG00000225972	301	237	339	223	132	266	278	234	339	286	282	204	116
ENSG00000225630	339	445	493	214	261	411	327	402	459	187	494	364	179
ENSG00000276171	8	16	24	16	10	14	15	17	27	22	9	17	10
ENSG00000237973	3547	3166	4432	2333	1800	2995	2828	2956	3663	1867	3526	2394	1259
ENSG00000278791	0	0	0	0	0	0	0	0	0	0	0	0	0
ENSG00000229344	908	752	1022	657	381	772	742	727	961	763	953	508	307
ENSG00000240409	2	0	0	4	3	3	2	2	2	0	2	3	1
ENSG00000248527	9494	11433	11879	6449	6519	9585	8349	12686	10543	6355	9946	10968	5715
ENSG00000198744	795	697	900	519	316	579	621	551	754	515	664	414	207
ENSG00000268663	0	0	0	0	0	0	0	0	0	0	0	0	0
ENSG00000273547	0	0	0	0	0	0	0	0	0	0	0	0	0
ENSG00000229376	6	3	5	3	2	9	7	2	4	2	4	3	3
ENSG00000224956	16	7	20	14	15	15	16	13	30	4	17	14	4
ENSG00000235373	8	5	15	4	6	9	9	9	10	4	8	11	7
ENSG00000223181	0	0	0	0	0	0	0	0	0	0	2	0	0
ENSG00000240618	1	2	3	5	5	0	3	7	5	1	7	5	0
ENSG00000229905	0	0	0	0	0	0	0	0	0	0	0	0	0
ENSG00000228327	27	49	37	24	27	41	35	29	47	6	29	50	20
ENSG00000237491	34	66	65	26	51	57	34	60	55	21	35	39	24
ENSG00000230092	4	7	7	2	5	7	5	5	7	1	1	11	2
ENSG00000177757	2	2	5	6	3	7	4	4	2	2	3	3	0
ENSG00000228794	504	702	502	268	325	440	423	548	623	246	452	615	197
ENSG00000225880	24	38	48	33	23	26	23	34	47	16	19	34	13
ENSG00000230368	2	0	0	0	0	0	0	2	1	0	1	0	0
ENSG00000234711	0	0	0	0	0	0	0	1	0	0	0	1	0
ENSG00000272438	45	78	91	43	46	90	98	128	119	72	71	92	40
ENSG00000230699	284	366	342	256	218	475	459	575	539	153	328	490	117
ENSG00000241180	0	3	3	0	11	6	6	8	5	1	4	1	0
ENSG00000223764	385	597	503	319	320	705	721	873	905	472	468	625	164
ENSG00000187634	897	1385	786	584	487	1319	1859	1808	2033	1124	809	1264	289
ENSG00000188976	3719	5441	5713	3874	3356	3904	4326	4611	6370	3194	3991	6230	1756
ENSG00000187961	454	684	896	625	492	698	893	902	1078	562	531	834	209
ENSG00000277294	0	0	0	0	0	0	0	0	0	0	0	0	0
ENSG00000187583	8	12	24	11	14	20	26	26	24	13	16	19	6
ENSG00000187642	2	7	13	5	7	2	10	4	13	3	2	11	0
ENSG00000272512	13	15	12	6	6	8	14	6	17	11	13	16	3
ENSG00000188290	311	426	524	510	277	252	441	326	663	832	307	654	133
ENSG00000187608	27	35	44	25	26	20	36	37	47	47	29	34	11
ENSG00000231702	1	0	1	1	0	0	0	0	1	0	0	0	1
ENSG00000224969	7	12	26	6	12	12	9	14	11	7	14	15	4
ENSG00000188157	2361	3690	4056	3074	2177	2225	3081	2649	3773	1329	2579	3988	770
ENSG00000242590	0	0	0	0	0	0	0	0	0	0	0	0	0
ENSG00000217801	4	11	11	7	12	8	11	5	6	4	4	6	2
ENSG00000273443	0	0	2	2	1	0	2	1	0	0	0	0	0
ENSG00000237330	0	1	0	0	0	0	0	0	0	0	0	0	0
ENSG00000131591	406	593	571	373	318	315	473	476	659	341	380	579	143
ENSG00000223823	0	0	0	0	0	0	0	0	0	0	0	0	0
ENSG00000207730	0	0	0	0	0	0	0	0	0	0	0	0	0
ENSG00000207607	0	0	0	0	0	0	0	0	0	0	0	0	0
ENSG00000198976	0	0	0	0	0	0	0	0	0	0	0	0	0
ENSG00000272141	0	0	0	0	0	0	0	0	0	0	0	0	0
ENSG00000205231	0	0	0	1	0	0	0	0	0	0	0	0	0
ENSG00000162571	0	0	0	0	0	0	0	0	0	1	0	0	0
ENSG00000186891	0	2	0	0	1	1	2	2	0	0	0	0	0
ENSG00000186827	0	1	0	0	0	0	1	1	0	1	1	1	1
ENSG00000078808	1743	2615	2585	1806	1499	1690	2246	2382	3013	2019	1784	2962	669
ENSG00000176022	1013	1463	1411	1022	770	946	1258	1322	1746	1255	1022	1731	401
ENSG00000184163	7	11	12	10	6	8	9	12	10	13	2	9	1
ENSG00000260179	1	1	2	2	1	1	0	7	5	3	5	4	0
ENSG00000160087	1261	1930	2010	1269	1152	1297	1549	1693	2331	1723	1407	2214	574
ENSG00000230415	10	15	10	10	11	18	14	18	32	8	14	12	4
ENSG00000162572	54	80	133	81	76	72	122	119	167	79	67	110	17
ENSG00000131584	1200	1599	1690	1107	966	1500	1895	1620	2550	1321	1115	1789	358
ENSG00000278073	0	0	0	0	0	0	0	0	0	0	0	0	0
ENSG00000169972	125	179	182	128	103	120	127	151	226	176	118	178	51
ENSG00000127054	1208	1904	2031	1273	1146	1497	1628	1697	2269	1306	1325	2094	522
ENSG00000274153	0	0	0	0	0	0	0	0	0	0	0	0	0
ENSG00000240731	37	52	54	15	30	37	50	50	46	16	33	36	17
ENSG00000224051	413	657	640	460	350	390	544	514	741	453	446	737	150
ENSG00000169962	11	9	9	14	11	5	9	14	24	10	5	10	3
ENSG00000107404	1466	2161	2506	1812	1357	1533	2133	1956	2875	1857	1659	2739	619
ENSG00000275884	0	0	0	0	0	0	0	0	0	0	0	0	0
ENSG00000162576	307	441	623	464	336	315	431	369	703	316	425	597	125
ENSG00000175756	1565	2262	2288	1810	1209	1472	1912	1781	2960	2881	1553	2557	647
ENSG00000223663	0	0	1	0	0	0	0	0	2	0	0	2	1
ENSG00000221978	3191	4645	5507	3204	3425	4892	4807	5837	6668	2996	3508	4789	1498
ENSG00000224870	385	597	681	406	402	459	532	599	857	448	511	710	193
ENSG00000242485	849	1086	1140	692	676	815	839	946	1334	1444	889	1282	401
ENSG00000264293	0	0	0	0	0	0	0	0	0	0	0	0	0
ENSG00000272455	118	217	230	137	150	162	170	220	210	154	125	208	68
ENSG00000235098	9	13	29	9	8	8	18	2	18	13	10	14	1
ENSG00000225905	2	0	2	0	2	0	1	1	0	0	0	4	0
ENSG00000205116	5	6	16	9	8	4	22	3	12	4	9	7	1
ENSG00000225285	6	13	11	5	7	10	12	8	18	8	10	20	1
ENSG00000179403	238	385	360	341	209	236	315	292	463	283	222	442	84
ENSG00000215915	5	5	17	9	7	11	11	12	12	5	6	6	4
ENSG00000160072	601	841	827	574	497	701	828	861	1215	800	574	939	233
ENSG00000197785	953	1359	1216	860	762	860	1019	1034	1690	1135	856	1404	335
ENSG00000205090	128	195	286	203	145	157	212	186	312	224	141	286	67
ENSG00000160075	1793	2551	2292	1501	1463	1757	1832	2188	2793	2011	1794	2750	826
ENSG00000215014	10	14	18	7	6	17	12	16	12	13	14	12	2
ENSG00000279244	0	0	0	0	2	0	0	0	2	0	0	0	0
ENSG00000274481	0	0	0	0	0	0	0	0	0	0	0	0	0
ENSG00000228594	786	1282	1277	967	682	832	1129	1086	1601	1104	828	1487	354
ENSG00000272106	182	251	317	233	184	218	228	270	327	214	205	334	97
ENSG00000197530	710	922	1325	952	663	854	1195	1034	1634	1190	813	1324	287
ENSG00000189409	2	4	4	6	10	2	13	8	6	7	3	4	0
ENSG00000248333	897	1451	1335	848	780	976	952	1149	1548	1069	1032	1532	379
ENSG00000272004	5	6	8	2	2	7	6	3	14	6	4	3	0
ENSG00000189339	2327	3667	3665	2281	2316	2619	2589	3222	3993	1267	2818	3808	1184
ENSG00000269737	24	24	30	28	19	23	36	28	32	7	35	29	11
ENSG00000269227	6	20	12	6	6	15	6	6	11	0	10	8	4
ENSG00000215914	0	0	1	2	0	2	1	3	3	0	2	2	2
ENSG00000008128	7	13	13	11	7	5	21	15	20	9	7	16	6
ENSG00000268575	64	82	128	67	50	65	53	81	76	48	63	61	27
ENSG00000227775	179	271	285	198	188	251	228	286	333	131	226	311	92
ENSG00000215790	136	205	250	166	150	161	193	216	274	89	174	245	60
ENSG00000008130	979	1621	1467	911	870	1003	977	1236	1731	739	1076	1597	423
ENSG00000078369	13214	20709	18424	11437	11491	11486	11198	14864	18573	7900	13650	19794	6340
ENSG00000231050	2	6	14	6	4	6	10	5	7	3	6	13	1
ENSG00000169885	0	2	2	3	5	2	6	6	2	6	3	0	1
ENSG00000178821	38	95	118	67	56	50	49	64	65	70	57	90	18
ENSG00000142609	2	3	4	2	1	1	1	4	4	0	4	3	0
ENSG00000233542	0	0	0	0	0	0	0	1	1	0	0	2	1
ENSG00000187730	23	43	28	31	36	18	17	15	32	24	29	52	10
ENSG00000226969	0	0	0	0	0	0	0	0	0	0	1	1	0
ENSG00000067606	385	617	731	490	420	475	490	572	721	347	539	803	207
ENSG00000271806	3	5	3	3	4	1	3	1	1	2	2	2	2
ENSG00000182873	64	168	149	98	97	126	113	136	185	63	133	131	33
ENSG00000162585	988	1269	1572	1214	797	950	1301	1130	1693	1524	1006	1624	394
ENSG00000234396	0	0	1	0	1	0	0	1	0	0	0	1	0
ENSG00000277082	0	0	0	0	0	0	0	0	0	0	0	0	0
ENSG00000157933	1377	2112	1890	1259	1111	1305	1612	1817	2402	693	1442	2192	547
ENSG00000116151	184	231	279	215	154	203	236	246	323	133	220	246	59
ENSG00000272161	2	3	8	4	0	3	0	3	0	2	5	7	1
ENSG00000269896	58	93	107	73	55	93	102	112	134	49	80	113	30
ENSG00000272420	4	10	4	1	9	8	2	9	5	15	7	13	2
ENSG00000157916	1405	2063	1686	1085	1116	1316	1381	1839	2151	1404	1427	1969	681
ENSG00000157911	253	354	308	245	191	210	266	296	329	186	245	410	78
ENSG00000149527	315	443	622	442	359	264	348	361	499	215	345	558	121
ENSG00000224387	0	1	3	0	1	4	6	2	5	1	0	1	0
ENSG00000229393	2	2	5	0	1	4	0	0	2	1	1	1	1
ENSG00000157881	423	712	787	466	420	385	509	533	736	430	512	769	227
ENSG00000197921	3	15	6	6	2	1	0	1	9	9	3	7	0
ENSG00000272449	10	12	28	20	11	6	8	12	18	17	10	26	2
ENSG00000238164	2	4	6	0	2	4	0	7	2	1	3	3	1
ENSG00000157873	0	3	1	2	1	0	3	0	2	1	1	0	0
ENSG00000225931	0	0	0	0	0	0	0	0	0	0	0	0	0
ENSG00000228037	0	1	2	0	0	2	1	1	0	0	1	0	0
ENSG00000157870	610	945	917	632	531	680	740	761	1034	487	607	1042	248
ENSG00000142606	20	21	44	31	18	12	13	12	26	10	15	27	10
ENSG00000237058	0	0	0	0	0	0	0	0	0	0	0	0	0
ENSG00000215912	10	15	29	14	18	22	24	30	26	6	17	24	5
ENSG00000233234	0	0	0	0	0	0	0	0	0	0	0	0	0
ENSG00000231630	0	0	0	0	0	0	0	0	0	0	0	0	0
ENSG00000169717	0	0	0	0	0	0	0	0	0	0	0	0	0
ENSG00000177133	0	0	0	0	0	0	0	0	0	0	0	0	0
ENSG00000142611	0	1	0	1	0	0	0	0	0	1	0	0	1
ENSG00000226286	0	0	0	0	0	0	0	0	0	0	0	0	0
ENSG00000279839	0	0	0	0	0	0	0	0	0	0	0	0	0
ENSG00000272235	0	0	0	0	0	0	0	0	0	0	0	0	0
ENSG00000130762	75	117	86	54	41	34	35	37	78	57	53	87	15
ENSG00000272088	0	1	0	1	0	1	0	1	0	0	1	0	0
ENSG00000162591	297	393	482	341	299	271	396	327	519	140	268	343	73
ENSG00000207776	0	0	0	0	1	0	0	0	0	0	0	0	0
ENSG00000238260	6	12	12	10	4	9	14	9	23	8	14	9	3
ENSG00000158109	384	651	555	363	393	395	448	574	672	356	478	657	197
ENSG00000116213	857	1331	1413	945	797	894	1070	1200	1528	946	958	1518	469
ENSG00000078900	271	512	359	262	193	272	327	319	507	151	333	420	73
ENSG00000227589	1	2	4	0	1	0	2	0	1	0	2	0	0
ENSG00000235131	2	1	0	0	1	0	1	0	0	0	0	0	0
ENSG00000227372	1641	2514	2302	1447	1363	1768	1726	2117	2698	949	1730	2455	693
ENSG00000276189	0	0	0	0	0	0	0	0	0	0	0	0	0
ENSG00000162592	27	47	63	46	33	33	40	52	57	28	38	61	12
ENSG00000235169	48	72	84	75	44	35	45	36	105	48	43	88	16
ENSG00000130764	1092	1715	1775	1262	1086	1219	1391	1463	2083	1136	1314	2045	608
ENSG00000266075	2	4	4	1	3	6	2	6	2	6	2	3	0
ENSG00000272153	10	25	32	11	19	14	12	16	27	12	18	21	5
ENSG00000116198	777	1102	998	613	712	719	685	872	1023	408	810	1099	327
ENSG00000169598	160	252	282	166	164	187	171	235	278	122	187	310	90
ENSG00000198912	406	583	460	280	345	409	370	508	587	343	378	510	203
ENSG00000236423	4	24	15	7	14	9	17	20	24	15	18	25	4
ENSG00000233304	0	0	0	0	0	0	0	2	0	0	0	0	0
ENSG00000226374	0	0	0	0	0	0	0	0	0	0	1	0	0
ENSG00000229280	0	0	0	0	0	0	0	0	1	0	0	0	0
ENSG00000235054	0	0	0	0	0	0	0	0	0	0	0	0	0
ENSG00000227169	0	0	0	0	0	0	0	0	0	0	0	0	0
ENSG00000232596	0	0	0	1	0	0	0	0	0	0	0	2	0
ENSG00000196581	166	253	179	127	101	169	154	233	145	41	129	201	62
ENSG00000277731	0	0	0	0	0	0	0	0	0	0	0	0	0
ENSG00000231510	0	0	0	0	0	0	0	0	0	0	0	0	0
ENSG00000260972	0	0	0	0	0	0	0	0	0	0	0	0	0
ENSG00000264341	1	0	0	0	0	0	0	0	0	0	0	0	0
ENSG00000236948	0	0	0	0	0	0	0	0	0	0	0	0	0
ENSG00000216045	0	0	0	0	0	0	0	0	0	0	0	0	0
ENSG00000264101	0	0	0	0	0	0	0	0	0	0	0	0	0
ENSG00000131697	377	582	605	344	355	381	428	439	593	291	402	618	146
ENSG00000266687	0	0	2	0	0	0	0	0	0	0	0	0	0
ENSG00000069424	324	516	496	376	302	311	306	357	536	170	315	555	132
ENSG00000116254	777	1223	993	614	570	773	838	927	1308	428	790	1092	265
ENSG00000116251	8312	11761	12321	6969	7538	9026	7300	12138	10926	9610	9542	11709	5598
ENSG00000226944	23	16	23	24	14	17	22	24	27	24	13	21	15
ENSG00000158286	153	222	325	179	165	260	310	280	321	122	178	240	67
ENSG00000116237	2072	3230	2401	1365	1428	1763	1643	2334	3039	1399	2002	2822	922
ENSG00000225077	14	15	18	6	9	7	13	7	13	3	8	9	1
ENSG00000173673	1	2	1	1	1	0	1	4	7	0	0	1	0
ENSG00000158292	973	1529	1832	1274	1058	919	1155	1203	1704	741	1156	1871	500
ENSG00000097021	2705	4278	3404	2469	2036	2063	2480	2742	3996	2869	2546	4126	1087
ENSG00000271746	0	0	0	0	0	0	0	0	0	0	0	0	0
ENSG00000069812	4	2	3	1	6	0	0	0	1	0	2	0	0
ENSG00000187017	4	1	7	7	4	0	2	8	8	3	4	9	2
ENSG00000265392	0	0	0	0	0	0	0	0	0	0	0	0	0
ENSG00000231868	0	0	0	0	0	0	0	0	0	0	0	0	0
ENSG00000215788	143	163	270	179	153	169	201	214	276	176	142	183	38
ENSG00000171680	404	618	965	624	499	492	628	532	831	257	562	825	205
ENSG00000162408	502	729	615	346	401	478	390	665	738	378	519	676	270
ENSG00000253022	0	0	0	0	0	0	0	1	1	0	0	0	0
ENSG00000229519	4	5	10	4	6	2	2	7	4	1	4	5	0
ENSG00000173662	3	1	1	2	1	5	2	1	2	2	3	1	1
ENSG00000204859	272	401	450	325	253	298	337	369	536	281	341	459	129
ENSG00000162413	320	461	497	318	319	368	450	531	598	254	334	587	148
ENSG00000116273	879	1340	1226	720	689	840	776	1110	1386	582	947	1296	389
ENSG00000041988	193	357	380	207	211	221	285	328	394	284	270	375	119
ENSG00000007923	908	1377	1175	765	788	924	825	1132	1413	444	990	1382	439
ENSG00000228750	0	0	0	0	0	0	0	0	0	0	1	0	0
ENSG00000237436	24	31	50	38	32	32	33	42	48	49	24	60	20
ENSG00000171735	1662	2468	2122	1202	1295	1377	1312	1786	2319	1705	1649	2150	754
ENSG00000227950	0	0	0	0	0	0	0	0	1	0	0	0	0
ENSG00000237365	0	0	0	0	0	0	0	0	0	0	0	0	0
ENSG00000207056	0	0	0	0	0	0	0	0	0	0	0	0	0
ENSG00000237402	2	1	0	0	0	0	0	0	2	0	0	2	0
ENSG00000237728	0	0	0	0	0	0	0	0	0	0	0	0	0
ENSG00000225126	0	0	0	0	0	0	0	1	0	0	0	0	0
ENSG00000270171	10	16	32	10	14	13	8	16	8	11	12	18	7
ENSG00000270035	9	13	24	11	19	18	18	27	21	16	8	10	13
ENSG00000269978	16	44	38	27	32	28	13	43	33	22	23	24	5
ENSG00000049245	844	1297	1074	592	652	721	592	1051	1029	492	813	1026	411
ENSG00000269925	17	26	11	6	10	20	10	15	11	4	11	14	3
ENSG00000049246	382	615	561	284	342	381	343	461	520	147	381	480	170
ENSG00000236266	1	2	3	0	1	2	0	1	3	2	1	0	1
ENSG00000049247	0	1	0	0	0	0	1	0	0	0	1	0	1
ENSG00000049249	46	47	2	7	4	5	3	14	12	3	7	7	4
ENSG00000270330	0	0	0	0	0	0	0	0	0	0	0	0	0
ENSG00000116288	3090	4123	3943	2257	2378	2806	2516	3469	4408	3698	3109	4740	1532
ENSG00000200344	2	5	0	1	0	4	1	5	3	2	3	5	1
ENSG00000116285	334	557	405	237	281	348	289	447	428	210	343	466	177
ENSG00000238290	1	3	1	3	1	4	1	2	5	1	3	5	0
ENSG00000232848	0	0	0	0	0	0	0	0	0	0	0	0	0
ENSG00000229305	0	0	0	0	0	0	0	0	0	0	0	0	0
ENSG00000200975	0	0	0	0	0	0	0	0	0	0	0	0	0
ENSG00000227634	0	0	0	0	0	0	0	0	0	0	0	0	0
ENSG00000233645	0	0	0	0	0	0	0	0	0	0	0	0	0
ENSG00000251977	0	0	0	0	0	0	0	0	0	0	0	0	0
ENSG00000162426	109	187	206	148	111	114	118	147	184	87	127	200	50
ENSG00000252254	2	0	0	0	0	0	0	1	0	0	0	0	0
ENSG00000142599	2448	4283	3614	2222	2270	2686	2701	2955	4228	1004	3012	4208	1181
ENSG00000232912	0	1	1	0	1	0	0	1	1	0	0	1	0
ENSG00000221083	0	0	0	0	0	0	0	0	0	0	0	0	0
ENSG00000270282	0	0	0	0	0	0	0	0	0	0	2	0	0
ENSG00000234619	0	3	2	0	1	0	0	1	1	1	2	1	0
ENSG00000224315	1	0	1	0	1	0	0	0	2	1	0	1	0
ENSG00000222511	0	0	1	0	0	1	1	0	0	0	2	2	0
ENSG00000226545	0	0	0	3	2	1	0	0	1	1	2	0	0
ENSG00000228423	1	3	1	1	6	1	0	1	1	2	1	2	1
ENSG00000229716	0	0	0	0	0	0	0	0	0	0	0	0	0
ENSG00000074800	22436	35182	30424	19666	18663	20101	20464	25199	30783	20395	22415	34462	10132
ENSG00000274258	0	0	3	0	0	0	0	0	0	0	0	0	0
ENSG00000236269	2	4	3	4	2	1	10	1	12	4	2	2	0
ENSG00000230679	1	2	6	2	1	6	1	1	2	2	0	7	0
ENSG00000201725	0	0	2	1	0	0	0	0	1	0	0	1	0
ENSG00000238249	8	9	4	0	3	4	4	4	4	3	5	2	2
ENSG00000232208	1	0	0	2	0	0	0	0	0	0	0	0	0
ENSG00000232663	0	0	0	0	0	0	0	0	0	0	0	0	0
ENSG00000131686	0	0	0	0	0	0	0	0	0	0	0	0	0
ENSG00000265141	0	0	0	0	0	0	0	0	0	0	0	0	0
ENSG00000197241	0	0	0	0	0	0	0	0	0	0	0	0	0
ENSG00000142583	0	0	1	1	0	0	0	0	1	0	0	0	1
ENSG00000252404	0	0	0	0	0	0	0	0	0	0	0	0	0
ENSG00000180758	118	175	219	123	126	130	140	151	187	86	129	205	60
ENSG00000207865	8	6	4	9	9	5	4	3	8	3	2	3	1
ENSG00000228526	0	1	3	0	0	1	0	0	1	2	1	4	0
ENSG00000234546	11	8	23	18	18	4	14	7	15	10	11	24	12
ENSG00000049239	870	1427	1363	804	778	940	871	1120	1376	490	921	1344	362
ENSG00000171621	87	135	83	65	46	62	70	96	121	47	71	139	33
ENSG00000252956	0	0	0	0	0	0	0	0	0	0	0	0	0
ENSG00000235263	0	0	0	0	0	0	0	0	0	0	0	0	0
ENSG00000171612	509	765	579	355	430	524	474	617	736	605	530	748	253
ENSG00000231181	6	13	6	2	5	9	2	9	11	4	7	14	6
ENSG00000188807	630	1007	860	605	493	587	683	744	1143	398	676	1028	272
ENSG00000171608	226	352	426	310	309	157	171	234	335	115	303	383	118
ENSG00000179840	0	0	0	0	0	0	0	0	0	0	0	0	0
ENSG00000233268	0	0	0	0	0	0	0	1	0	0	0	0	0
ENSG00000231789	126	185	230	166	138	130	142	180	200	134	162	252	72
ENSG00000171603	3741	5950	5312	3332	3137	3337	3421	4157	5924	1839	3808	5655	1577
ENSG00000271264	0	0	0	0	0	0	0	0	0	0	0	0	0
ENSG00000280113	0	0	0	0	0	0	0	0	0	1	0	0	0
ENSG00000178585	728	1023	956	705	597	661	760	947	1134	695	778	1219	390
ENSG00000223989	0	0	0	0	0	0	0	0	0	0	0	0	0
ENSG00000162441	789	1167	966	518	602	771	566	961	963	461	839	1014	398
ENSG00000228150	6	4	10	5	4	3	5	5	7	3	5	2	1
ENSG00000173614	107	153	162	97	77	123	116	130	142	106	122	137	74
ENSG00000202415	2	3	3	1	0	0	1	4	4	0	2	2	0
ENSG00000265521	1	0	2	0	0	0	0	0	0	0	0	0	0
ENSG00000241326	0	0	0	0	0	0	0	0	0	0	0	0	0
ENSG00000162444	9	9	9	6	5	2	4	0	4	7	8	11	3
ENSG00000130939	1615	2439	2498	1336	1486	1525	1410	1961	2326	644	1800	2495	749
ENSG00000224340	0	0	0	0	0	0	0	0	0	0	1	0	0
ENSG00000233623	2	0	0	1	1	0	0	0	0	0	1	0	0
ENSG00000201746	2	4	1	4	0	1	1	1	1	0	1	4	0
ENSG00000054523	4432	7144	5808	3116	3600	4330	3428	4868	6151	1392	4960	5882	2112
ENSG00000264881	0	0	0	0	0	0	0	0	0	0	0	0	0
ENSG00000199562	0	0	1	0	1	0	1	0	0	1	2	0	1
ENSG00000264501	0	0	0	0	0	0	0	0	0	0	0	0	0
ENSG00000142657	3482	5399	4817	2803	2920	3344	3128	4279	4823	2460	3847	5346	1672
ENSG00000271989	1	0	2	1	0	0	1	1	2	1	1	1	0
ENSG00000251503	2	1	3	2	5	3	0	6	4	1	1	2	2
ENSG00000175279	11	11	11	3	8	4	8	10	14	14	10	10	5
ENSG00000241563	7	8	8	8	10	6	8	7	9	8	10	6	3
ENSG00000160049	1714	2509	2633	1481	1540	1711	1458	2140	2333	1567	1837	2501	940
ENSG00000203469	0	0	0	0	0	0	0	0	0	0	0	0	0
ENSG00000142655	431	674	634	502	416	395	509	475	683	431	508	749	223
ENSG00000243267	1	0	0	0	1	0	1	0	1	0	1	1	0
ENSG00000130940	43	68	68	41	32	24	26	31	54	12	36	57	15
ENSG00000272078	2	0	1	1	1	1	0	1	3	0	0	1	1
ENSG00000225158	0	0	0	0	0	0	0	0	0	0	0	0	0
ENSG00000175262	3	1	3	4	4	1	3	2	1	3	2	6	1
ENSG00000215785	0	1	0	0	0	1	2	0	2	0	2	1	0
ENSG00000264181	0	0	0	0	0	0	0	0	0	0	1	0	0
ENSG00000120948	2010	2735	2148	1106	1377	1848	1288	2320	2426	1582	1998	2358	929
ENSG00000277726	0	0	0	0	0	0	0	0	0	0	0	0	0
ENSG00000009724	44	66	73	32	38	84	59	79	74	22	45	60	28
ENSG00000271895	5	7	4	6	7	9	8	12	10	9	9	7	7
ENSG00000116649	1380	2184	1913	1439	1193	1223	1774	1714	2238	1731	1327	2429	607
ENSG00000171824	1063	1724	1348	734	844	974	863	1232	1444	456	1059	1396	465
ENSG00000226849	7	8	10	3	6	7	2	5	8	4	3	6	2
ENSG00000230337	0	3	2	0	0	1	1	1	1	1	0	1	1
ENSG00000198793	2068	3267	2736	1521	1636	1900	1720	2148	2985	707	2268	2821	875
ENSG00000225602	0	0	0	0	0	1	0	0	0	0	0	0	0
ENSG00000253086	0	0	0	0	0	0	0	0	0	0	0	0	0
ENSG00000171819	2	7	2	2	1	1	0	1	0	0	3	1	0
ENSG00000207451	0	0	0	0	0	0	0	0	0	0	0	0	1
ENSG00000238173	0	0	0	0	0	0	0	0	0	0	0	1	1
ENSG00000120942	382	589	565	332	325	415	370	481	636	214	514	635	241
ENSG00000238199	1	1	4	0	0	3	1	5	7	4	2	3	0
ENSG00000224338	0	0	0	0	0	0	0	0	0	0	0	0	0
ENSG00000204624	174	308	335	246	197	209	221	231	319	104	210	322	80
ENSG00000235643	0	0	0	0	0	0	0	0	0	0	0	0	0
ENSG00000116661	97	131	236	149	123	103	121	128	157	123	109	163	59
ENSG00000132879	328	466	630	446	361	415	509	566	674	478	375	590	170
ENSG00000116663	35	41	38	35	27	31	31	26	46	35	28	36	7
ENSG00000116670	826	1306	1278	860	743	707	913	968	1247	1042	863	1411	321
ENSG00000162490	93	130	94	85	84	100	101	138	96	34	88	147	29
ENSG00000177674	220	400	319	224	178	213	231	259	352	212	230	376	96
ENSG00000215910	0	0	0	0	0	0	0	0	0	0	0	1	0
ENSG00000177553	0	0	0	0	0	0	0	0	0	0	0	0	0
ENSG00000177000	294	460	576	325	376	345	373	435	528	236	411	583	172
ENSG00000011021	652	1087	1176	684	743	810	716	870	1119	298	830	1113	340
ENSG00000242349	1	2	0	1	1	0	0	0	2	0	1	1	0
ENSG00000276470	0	0	0	0	0	0	0	0	0	0	0	0	0
ENSG00000278852	0	0	0	0	0	0	0	0	0	0	0	0	0
ENSG00000175206	1	7	6	2	4	0	0	0	3	1	3	2	3
ENSG00000275915	0	0	0	0	0	0	0	0	0	0	0	0	0
ENSG00000120937	34	45	1	2	0	3	0	0	5	1	0	1	1
ENSG00000224904	0	0	0	0	2	0	0	0	1	0	0	0	0
ENSG00000199347	0	0	1	0	0	0	0	2	1	1	0	1	2
ENSG00000201801	0	0	1	0	0	1	0	1	0	1	1	0	0
ENSG00000116685	1198	1839	1798	1305	1067	1210	1515	1552	2027	1211	1318	2038	538
ENSG00000083444	1484	2282	2450	1614	1364	1572	1796	1972	2434	1143	1785	2706	684
ENSG00000116688	1915	3135	2692	1701	1565	1981	1788	2298	2956	1132	2106	2968	928
ENSG00000270914	0	1	0	0	0	0	1	0	0	0	0	0	0
ENSG00000116691	389	560	650	463	388	399	436	556	708	634	375	704	160
ENSG00000202461	1	2	1	1	1	1	3	2	1	0	2	3	0
ENSG00000276869	0	0	0	0	0	0	0	0	0	0	0	0	0
ENSG00000243539	0	0	0	0	1	0	0	0	0	0	0	0	0
ENSG00000120949	1	2	0	0	0	0	0	0	0	2	0	0	0
ENSG00000201135	0	0	0	0	0	0	0	0	0	0	0	0	0
ENSG00000227875	0	0	0	0	0	0	0	0	0	0	0	0	0
ENSG00000275459	0	0	0	0	0	0	0	0	0	0	0	0	0
ENSG00000028137	21	18	10	5	16	7	2	7	7	3	10	12	1
ENSG00000263676	0	0	0	0	0	0	0	0	0	0	0	0	0
ENSG00000225196	0	0	0	0	0	0	0	0	0	0	0	0	0
ENSG00000252969	0	0	0	0	0	0	0	0	0	0	0	0	0
ENSG00000048707	840	1216	1023	553	676	864	670	914	1088	201	855	944	363
ENSG00000239149	1	3	6	4	1	4	1	7	3	0	0	2	0
ENSG00000229484	0	0	0	0	0	0	0	0	0	0	0	0	0
ENSG00000162496	35	61	21	17	12	37	35	33	25	12	24	51	16
ENSG00000221340	0	0	0	0	0	0	0	0	0	0	0	0	0
ENSG00000276830	0	0	0	0	0	1	0	0	0	0	0	1	0
ENSG00000272482	0	1	0	0	0	0	0	1	2	0	1	2	0
ENSG00000204518	0	0	0	0	0	0	0	0	0	0	0	0	0
ENSG00000226166	0	0	0	0	0	0	0	0	0	0	0	0	0
ENSG00000188984	0	0	0	0	0	0	0	0	0	0	0	0	0
ENSG00000157330	0	1	1	0	0	0	0	0	0	1	0	0	0
ENSG00000116726	0	0	0	0	0	0	0	0	0	0	0	0	0
ENSG00000116721	0	0	0	0	0	0	0	0	0	0	0	0	0
ENSG00000228338	0	0	0	0	0	0	0	0	0	0	0	0	0
ENSG00000239810	0	0	0	0	0	0	0	0	0	0	0	0	0
ENSG00000279195	0	0	0	0	0	0	0	0	0	0	0	0	0
ENSG00000231103	0	0	0	0	0	0	0	0	0	0	0	0	0
ENSG00000179172	6	7	6	2	2	7	5	4	4	4	8	5	0
ENSG00000120952	0	0	0	0	0	0	0	0	0	0	0	0	0
ENSG00000243073	0	0	0	0	0	0	0	0	0	0	0	0	0
ENSG00000187545	0	0	0	0	1	0	0	0	0	0	0	0	0
ENSG00000204510	0	0	0	0	0	0	0	0	0	0	0	0	0
ENSG00000207434	0	0	0	0	0	0	0	0	0	0	0	0	0
ENSG00000234064	0	0	0	0	0	0	0	0	0	0	0	0	0
ENSG00000232423	0	0	0	0	0	0	0	0	0	0	0	0	0
ENSG00000274178	0	0	0	0	0	0	0	0	0	0	0	0	0
ENSG00000280267	0	0	0	0	0	0	0	0	0	0	0	0	0
ENSG00000274764	0	0	0	0	0	0	0	0	0	0	0	0	0
ENSG00000229571	0	0	0	0	0	0	0	0	0	0	0	0	0
ENSG00000277058	0	0	0	0	0	0	0	0	0	0	0	0	0
ENSG00000277862	0	0	0	0	0	0	0	0	0	0	0	0	0
ENSG00000236179	0	0	0	0	0	0	0	0	0	0	0	0	0
ENSG00000275774	0	0	1	0	0	0	0	0	0	0	0	0	0
ENSG00000229978	0	0	0	0	0	0	0	0	0	0	0	0	0
ENSG00000233336	0	0	0	0	0	0	0	0	0	0	0	0	0
ENSG00000179412	0	0	0	0	0	0	0	0	0	1	0	0	0
ENSG00000204505	0	0	0	0	0	0	0	0	0	0	0	0	0
ENSG00000279169	0	0	0	0	0	0	0	0	0	0	0	0	0
ENSG00000279804	0	0	0	0	0	0	0	0	0	0	0	0	0
ENSG00000250894	0	0	0	0	0	0	0	0	0	0	0	0	0
ENSG00000270601	0	0	0	0	0	0	0	0	0	0	0	0	0
ENSG00000231219	0	0	0	0	0	0	0	0	0	0	0	0	0
ENSG00000207511	0	0	0	0	0	0	0	0	0	0	0	0	0
ENSG00000182330	0	0	0	0	0	0	0	0	0	0	0	0	0
ENSG00000204501	0	0	0	0	0	0	0	0	0	0	0	0	0
ENSG00000237700	0	0	0	0	0	0	0	0	0	0	0	0	0
ENSG00000228229	0	0	0	0	0	0	0	0	0	0	0	0	0
ENSG00000204481	0	0	0	0	0	0	0	0	0	0	0	0	0
ENSG00000204480	0	0	0	0	0	0	0	0	0	0	0	0	0
ENSG00000204479	0	0	0	0	0	0	0	0	0	0	0	0	0
ENSG00000204478	0	0	0	0	1	0	0	0	0	0	0	0	0
ENSG00000162494	0	0	0	0	0	0	0	0	0	0	0	0	0
ENSG00000259961	0	0	0	0	0	0	0	0	0	0	0	0	0
ENSG00000215909	0	0	1	0	0	0	0	0	0	0	0	0	0
ENSG00000162493	0	0	0	0	0	0	0	0	0	0	1	0	0
ENSG00000222952	0	0	0	0	0	0	0	0	0	0	0	0	0
ENSG00000266358	0	0	0	0	0	0	0	0	0	0	0	0	0
ENSG00000237445	0	0	0	0	0	0	0	0	0	0	0	0	0
ENSG00000253085	0	1	0	0	0	0	0	0	2	0	0	0	0
ENSG00000116731	1251	1944	1617	812	1000	1281	1045	1474	1706	509	1384	1738	652
ENSG00000252151	0	0	0	0	0	0	0	0	0	0	0	0	0
ENSG00000231606	0	0	0	0	0	0	0	0	0	0	0	0	0
ENSG00000234593	0	0	0	0	1	0	0	0	0	0	0	0	0
ENSG00000189337	254	415	317	222	182	291	293	300	403	151	261	401	101
ENSG00000235829	0	0	0	0	0	0	0	0	0	0	0	0	0
ENSG00000175147	117	169	119	81	77	131	95	131	206	49	126	149	50
ENSG00000171729	698	1020	788	494	522	527	543	687	941	565	592	993	293
ENSG00000204464	0	0	3	1	1	0	1	0	0	0	3	1	0
ENSG00000215720	1	0	2	0	1	0	0	0	1	0	0	0	0
ENSG00000278480	2	3	1	1	3	2	7	2	9	0	3	2	2
ENSG00000142621	54	69	64	39	48	38	39	44	67	23	56	82	21
ENSG00000233485	0	0	0	0	0	0	0	0	0	0	0	0	0
ENSG00000236045	1	1	0	0	2	0	0	2	0	2	3	1	0
ENSG00000228140	1	3	1	3	0	2	0	1	0	0	2	2	0
ENSG00000142634	450	752	703	509	399	477	591	547	770	555	494	823	205
ENSG00000162438	1	7	8	3	6	3	6	5	10	4	3	3	1
ENSG00000142615	0	1	1	2	1	0	0	2	1	0	0	2	1
ENSG00000215704	3	3	5	5	11	3	2	2	3	2	4	3	0
ENSG00000132906	177	262	276	195	174	187	179	221	302	164	218	316	94
ENSG00000116138	502	808	682	351	444	526	470	714	699	240	546	679	280
ENSG00000251866	1	0	0	0	0	0	0	0	0	0	0	0	0
ENSG00000272510	1	0	0	0	0	0	1	0	0	0	0	0	0
ENSG00000116771	13	18	26	9	16	3	3	11	22	18	12	17	2
ENSG00000237301	7	4	10	9	4	3	8	5	3	2	6	5	2
ENSG00000235084	18	30	41	16	12	28	20	23	26	28	27	19	9
ENSG00000252417	0	0	0	0	0	0	0	0	0	0	0	0	0
ENSG00000236500	0	0	0	0	0	0	0	0	1	0	0	0	0
ENSG00000197312	870	1307	1019	502	610	827	663	1004	1155	356	833	916	363
ENSG00000215695	0	0	0	0	0	0	0	0	0	0	0	0	0
ENSG00000271742	0	0	0	0	0	0	0	0	0	0	0	0	0
ENSG00000116786	1071	1816	1695	1162	1000	1177	1329	1431	1978	897	1283	1943	476
ENSG00000264048	0	0	0	0	0	0	0	0	0	0	0	0	0
ENSG00000237938	7	9	19	5	10	20	15	16	15	10	13	13	4
ENSG00000162461	17	32	41	17	19	39	45	38	52	19	31	38	4
ENSG00000224459	0	0	4	1	0	0	2	2	0	0	1	0	0
ENSG00000162460	0	2	1	1	1	0	2	0	1	0	0	0	0
ENSG00000162458	664	1063	1080	677	648	828	906	1052	1038	530	905	1264	396
ENSG00000224321	6	1	11	3	6	9	3	5	10	5	7	3	3
ENSG00000233954	220	181	262	156	130	158	139	161	212	215	193	190	85
ENSG00000178715	171	174	275	134	85	153	162	138	206	191	178	133	45
ENSG00000179743	188	257	356	273	194	142	225	222	358	281	242	353	102
ENSG00000065526	2884	4588	3900	2108	2347	2982	2735	3210	4344	812	3325	3660	1112
ENSG00000270620	0	0	0	0	0	0	0	0	0	0	0	1	0
ENSG00000116809	610	888	952	650	559	623	773	820	1094	580	705	1053	275
ENSG00000234607	0	0	0	0	0	0	0	0	1	0	0	0	0
ENSG00000231353	0	0	0	0	0	0	0	0	0	0	0	0	0
ENSG00000275503	0	0	0	0	0	0	0	0	0	0	0	0	0
ENSG00000224966	0	0	0	0	0	0	0	0	0	0	0	0	0
ENSG00000183888	0	0	0	0	0	0	0	0	0	0	0	0	0
ENSG00000233078	0	0	0	0	0	0	0	0	0	0	0	0	0
ENSG00000173641	60	83	83	41	48	72	73	105	89	27	69	55	23
ENSG00000186510	9	12	21	9	11	14	5	13	13	11	12	21	4
ENSG00000232456	1	2	5	6	2	2	1	1	7	5	3	6	1
ENSG00000184908	1	5	2	0	0	3	1	4	2	0	1	6	3
ENSG00000185519	121	172	218	178	139	103	130	142	201	101	124	201	37
ENSG00000142627	680	1032	1006	713	628	724	766	850	1062	477	807	1251	320
ENSG00000227959	2	2	8	2	0	0	3	2	0	0	4	5	0
ENSG00000224621	0	0	0	0	0	0	0	0	1	0	0	1	0
ENSG00000142632	145	196	207	129	103	147	129	173	211	120	137	214	60
ENSG00000234166	0	0	0	0	0	0	0	0	0	0	0	0	0
ENSG00000237276	13	22	34	37	12	16	18	23	35	16	29	28	9
ENSG00000132881	96	142	122	95	74	101	99	100	149	62	87	185	49
ENSG00000233929	3	2	3	3	4	2	6	0	5	3	2	2	0
ENSG00000037637	623	959	824	461	519	636	511	787	931	380	654	937	318
ENSG00000055070	1739	2746	2202	1423	1264	1503	1533	1925	2649	1401	1685	2508	759
ENSG00000226457	0	0	1	0	1	2	0	0	0	0	0	1	1
ENSG00000187144	0	3	2	0	2	1	0	0	2	0	1	0	1
ENSG00000157191	706	1073	973	635	635	804	756	970	1072	696	754	1087	350
ENSG00000226029	59	79	114	42	71	52	69	88	71	36	61	82	31
ENSG00000080947	208	302	413	247	263	318	323	302	432	150	284	323	96
ENSG00000206652	0	1	2	0	0	0	1	0	0	0	1	0	0
ENSG00000261135	13	30	52	21	24	32	28	53	50	16	37	35	16
ENSG00000224174	0	8	4	3	4	4	3	3	5	5	1	5	0
ENSG00000233421	0	2	1	0	2	0	1	0	0	0	1	1	0
ENSG00000277344	0	0	0	0	0	0	0	0	0	0	0	0	0
ENSG00000268991	0	0	0	0	0	0	0	0	0	0	0	0	0
ENSG00000225710	0	2	0	0	1	0	0	0	0	0	0	0	0
ENSG00000266584	0	0	0	0	0	0	0	0	0	0	0	0	0
ENSG00000219481	2547	4094	3021	1608	1994	3068	2530	3720	3922	1334	2722	3304	1122
ENSG00000271732	2	3	2	0	0	0	2	0	3	0	0	0	1
ENSG00000215908	845	1312	1377	865	808	1037	1108	1297	1606	909	993	1426	421
ENSG00000186301	7	10	34	13	9	21	37	39	35	27	11	26	4
ENSG00000207513	0	0	0	0	0	0	0	0	0	0	0	0	0
ENSG00000237847	0	0	0	0	0	0	0	0	0	0	0	0	0
ENSG00000280114	1	1	0	0	2	0	0	4	1	0	3	3	0
ENSG00000264742	0	0	0	0	0	0	0	0	0	0	0	0	0
ENSG00000236698	39	62	26	19	26	40	26	54	51	35	40	31	18
ENSG00000268869	2	5	6	6	4	0	0	3	3	4	2	4	1
ENSG00000279151	0	0	0	0	0	0	0	0	0	0	0	0	0
ENSG00000279132	0	0	0	0	0	0	0	0	0	1	0	0	0
ENSG00000058453	863	1344	1564	1183	829	1052	1413	1185	1993	975	1112	1605	377
ENSG00000207389	0	2	0	0	0	1	0	0	0	0	0	0	0
ENSG00000227684	0	0	2	1	2	1	1	2	0	0	1	0	1
ENSG00000186715	5	11	11	7	8	11	6	16	21	5	10	13	4
ENSG00000223643	0	0	0	0	0	0	0	0	0	0	0	0	0
ENSG00000230239	0	0	2	1	0	0	0	0	0	0	0	0	0
ENSG00000263811	0	0	0	0	0	0	0	0	0	0	0	0	0
ENSG00000228549	0	0	1	0	1	0	0	0	3	0	0	2	0
ENSG00000277234	0	0	0	0	0	0	0	0	0	0	0	0	0
ENSG00000238142	0	1	0	0	0	0	0	0	1	0	0	0	0
ENSG00000235241	0	0	1	0	1	0	0	0	0	1	0	0	0
ENSG00000207005	0	0	0	2	0	0	2	1	2	0	0	0	0
ENSG00000272426	4	4	10	4	3	1	7	3	3	5	3	1	1
ENSG00000117122	1360	1946	2199	1542	1425	1558	1738	2037	2428	1895	1630	2636	731
ENSG00000226526	0	2	3	0	1	4	4	1	3	2	1	0	0
ENSG00000159363	1110	1732	1667	1202	973	930	1171	1253	1815	839	1134	1895	458
ENSG00000117118	707	937	976	516	589	564	516	760	869	829	730	1055	370
ENSG00000117115	17	37	26	12	21	15	11	20	19	5	25	25	7
ENSG00000204362	0	0	0	0	0	0	0	0	0	0	0	0	0
ENSG00000142623	1	0	0	0	0	1	0	0	1	0	0	0	0
ENSG00000142619	0	0	0	0	0	0	0	0	0	0	0	0	0
ENSG00000266634	0	0	0	1	0	0	0	0	0	0	0	0	0
ENSG00000159339	0	0	0	0	0	0	0	0	0	0	0	0	0
ENSG00000280226	0	0	0	0	0	0	0	0	0	0	0	0	0
ENSG00000276747	1	0	0	0	0	0	0	0	0	0	0	0	0
ENSG00000227751	0	0	0	0	0	0	0	0	0	0	0	0	0
ENSG00000179051	3335	5226	4578	3001	2790	3318	3202	4085	5390	1998	3749	5468	1685
ENSG00000266727	0	0	0	0	0	0	0	0	0	0	0	0	0
ENSG00000074964	493	702	768	543	437	460	562	596	823	370	547	888	196
ENSG00000236648	0	0	1	1	0	0	0	0	0	0	0	0	0
ENSG00000278471	0	0	0	0	0	0	0	0	0	0	0	0	0
ENSG00000117148	2	7	3	0	0	2	3	1	1	1	2	0	0
ENSG00000261781	0	0	0	0	0	0	0	1	0	0	0	0	0
ENSG00000117154	23	29	24	12	12	10	9	13	16	14	5	16	5
ENSG00000280222	0	0	0	0	0	0	0	0	0	0	0	0	0
ENSG00000230035	0	0	0	0	0	0	0	0	0	0	0	0	0
ENSG00000225387	0	0	0	0	0	0	0	0	0	0	0	0	0
ENSG00000179023	3	3	0	1	0	3	1	0	2	0	0	2	0
ENSG00000235282	0	0	0	0	0	0	0	0	0	0	0	0	0
ENSG00000225478	0	0	0	0	0	0	0	0	0	0	0	0	0
ENSG00000009709	7	5	5	2	5	2	2	0	3	1	6	1	1
ENSG00000179002	0	0	0	0	0	0	0	0	0	0	0	0	0
ENSG00000255275	0	0	0	0	0	0	0	0	0	0	0	0	0
ENSG00000159423	117	194	140	90	110	89	89	115	131	116	111	132	52
ENSG00000265606	0	0	0	0	0	0	0	0	0	0	0	0	0
ENSG00000221662	0	0	0	0	0	0	0	0	0	0	0	0	1
ENSG00000169991	69	87	64	71	54	59	48	82	82	30	80	89	31
ENSG00000272084	18	9	15	5	8	9	8	9	17	10	4	11	9
ENSG00000127481	4521	7182	6241	3377	3642	4878	4214	4604	6556	829	5270	5957	1781
ENSG00000230424	12	23	12	16	9	16	22	19	23	9	9	17	4
ENSG00000127463	1209	1868	1713	946	1134	1341	1144	1594	1817	724	1347	1592	635
ENSG00000053372	1037	1504	1271	694	781	987	935	1169	1531	1310	1008	1416	472
ENSG00000211454	7	20	19	7	12	6	13	18	21	12	10	18	8
ENSG00000162482	24	31	27	7	9	12	17	21	24	20	12	18	5
ENSG00000270728	32	104	42	32	50	53	33	44	53	22	60	61	17
ENSG00000053371	519	721	667	474	446	480	541	600	808	589	450	842	246
ENSG00000200403	1	5	4	1	3	0	1	6	1	1	0	3	1
ENSG00000040487	252	369	310	235	191	245	257	272	330	248	220	367	85
ENSG00000077549	1763	2676	2252	1368	1389	1437	1407	1883	2335	1496	1786	2651	792
ENSG00000240490	0	0	0	0	0	0	0	0	0	0	0	0	0
ENSG00000201609	0	0	0	0	0	0	0	0	0	0	0	0	0
ENSG00000235185	0	0	0	0	0	0	0	0	0	0	0	0	0
ENSG00000173436	140	199	142	57	88	132	97	179	198	119	128	183	76
ENSG00000270136	0	0	0	0	0	0	0	0	0	0	0	0	0
ENSG00000226396	24	23	48	11	18	32	23	23	30	40	18	36	7
ENSG00000158747	78	90	79	56	48	51	69	47	78	96	61	91	30
ENSG00000158748	99	146	147	126	113	95	133	117	229	48	116	189	50
ENSG00000162542	28	53	58	20	31	30	18	28	50	31	24	46	15
ENSG00000178828	0	0	0	0	0	0	0	0	0	0	0	0	0
ENSG00000235434	0	0	0	0	0	0	0	0	0	0	0	0	0
ENSG00000169914	486	779	575	311	345	482	336	539	642	204	473	552	220
ENSG00000188784	0	0	0	0	0	0	0	0	0	0	0	0	0
ENSG00000242688	0	0	0	0	0	0	0	0	0	0	0	0	0
ENSG00000188257	0	0	0	0	0	0	0	0	0	0	0	0	0
ENSG00000127472	0	1	0	0	0	0	0	0	0	0	0	0	0
ENSG00000117215	0	0	0	0	0	0	0	0	0	0	0	0	0
ENSG00000158786	0	0	0	0	1	0	0	0	0	0	0	0	0
ENSG00000227066	0	0	0	0	0	0	0	1	0	0	0	0	0
ENSG00000187980	0	0	0	0	0	0	0	0	0	0	0	0	0
ENSG00000225986	0	1	0	0	0	0	0	0	1	0	0	0	0
ENSG00000162543	23	29	11	13	13	3	7	9	30	13	18	14	4
ENSG00000228105	0	0	0	0	0	0	0	0	0	0	0	0	0
ENSG00000158816	1	10	6	5	4	0	2	5	7	3	7	3	3
ENSG00000226664	0	0	0	0	0	0	0	0	0	0	0	0	0
ENSG00000236963	0	0	0	0	0	0	2	0	0	0	0	0	0
ENSG00000226487	0	0	0	0	0	0	0	0	0	0	0	0	0
ENSG00000162545	1430	2121	1839	1305	1171	1357	1352	1836	2221	1628	1514	2176	690
ENSG00000090432	576	960	900	579	535	647	648	732	968	497	708	1016	322
ENSG00000215520	1	0	0	1	0	0	0	0	0	0	0	0	0
ENSG00000183114	90	174	134	105	79	62	119	98	220	101	134	202	35
ENSG00000158825	0	0	0	0	0	0	0	0	0	1	0	0	0
ENSG00000158828	146	188	196	167	143	132	140	161	213	101	130	208	55
ENSG00000273695	0	0	0	0	0	0	0	0	0	0	0	0	0
ENSG00000117242	60	84	61	37	52	70	59	93	112	52	61	67	38
ENSG00000244038	2775	4527	4132	2524	2592	2791	2847	3734	4509	2152	3072	4531	1391
ENSG00000117245	90	142	198	92	109	77	95	89	109	57	103	175	50
ENSG00000235432	0	1	0	0	0	0	0	0	0	2	2	0	0
ENSG00000189410	45	42	51	27	31	24	47	41	55	21	29	44	15
ENSG00000233069	0	0	0	0	0	0	0	0	0	0	0	0	0
ENSG00000127483	2802	4149	3363	1814	2194	2578	2245	3334	3893	992	2872	3348	1185
ENSG00000203394	0	0	0	0	0	0	0	0	0	0	0	0	0
ENSG00000075151	2512	4061	3537	1937	2283	2541	2295	3187	3550	973	2916	3276	1185
ENSG00000251914	0	0	1	0	0	0	0	0	0	0	0	0	0
ENSG00000221808	0	0	0	0	0	0	0	0	0	0	0	0	0
ENSG00000233072	0	0	0	0	1	0	0	1	0	1	0	0	0
ENSG00000236073	0	0	0	0	0	0	0	0	0	0	0	0	0
ENSG00000235112	0	0	2	0	3	0	0	0	0	1	0	0	1
ENSG00000117298	1146	1779	1523	970	895	806	928	1017	1649	603	1091	1569	448
ENSG00000236936	0	0	0	0	0	0	0	0	0	0	6	1	0
ENSG00000231105	1	3	9	6	7	3	1	4	5	4	2	7	0
ENSG00000236216	0	0	0	0	0	1	0	0	0	0	0	0	0
ENSG00000228823	0	0	0	0	0	0	0	0	0	0	0	0	0
ENSG00000236009	0	0	0	0	0	0	0	0	0	0	0	0	0
ENSG00000227001	19	45	23	21	25	23	22	21	31	21	31	40	23
ENSG00000187952	9	13	20	6	3	4	5	7	10	0	7	12	0
ENSG00000186543	0	2	4	3	1	0	0	0	0	1	0	1	0
ENSG00000142794	415	644	499	288	328	406	327	433	534	115	400	542	187
ENSG00000176378	0	0	0	0	0	0	0	0	0	0	0	0	0
ENSG00000162551	70	121	69	57	55	38	32	56	92	64	61	93	26
ENSG00000233431	0	0	0	0	0	0	0	0	0	0	0	0	0
ENSG00000221781	0	0	0	0	0	0	0	0	0	0	0	0	0
ENSG00000076864	456	726	675	415	410	375	434	439	733	345	533	774	205
ENSG00000090686	1835	2667	2259	1194	1423	1699	1311	2263	2394	956	1858	2039	757
ENSG00000231978	0	0	0	0	0	0	0	0	0	0	0	0	0
ENSG00000187942	0	4	2	1	2	1	2	1	2	0	2	4	2
ENSG00000142798	640	1014	937	662	538	724	890	793	1021	108	719	920	198
ENSG00000232037	0	1	0	0	0	0	0	0	0	0	0	0	0
ENSG00000219073	0	0	0	0	0	0	0	0	0	0	0	0	0
ENSG00000273610	0	0	0	0	0	0	0	0	0	0	0	0	0
ENSG00000201919	0	0	0	0	0	0	0	0	0	0	0	0	0
ENSG00000142789	0	0	0	0	0	0	0	0	0	0	0	0	0
ENSG00000278124	0	0	0	0	0	0	0	0	0	0	0	0	0
ENSG00000201273	0	0	0	0	0	0	0	0	0	0	0	0	0
ENSG00000228397	1	0	0	0	1	1	0	0	0	0	4	0	0
ENSG00000218510	257	385	404	261	290	315	274	426	433	323	371	480	146
ENSG00000070831	3662	5496	4555	2294	2996	3264	2483	4259	4446	2378	3760	4887	1997
ENSG00000230068	1	0	1	1	2	0	0	1	0	0	1	1	0
ENSG00000271428	0	0	0	0	0	0	0	0	1	1	1	0	0
ENSG00000271840	0	4	8	2	2	3	0	3	3	1	2	1	2
ENSG00000162552	12	15	24	22	26	10	22	21	24	11	21	36	10
ENSG00000266564	0	0	0	0	0	0	0	0	0	0	1	0	0
ENSG00000234397	0	6	2	1	2	0	3	0	4	3	1	1	2
ENSG00000279625	3	0	0	0	0	1	0	0	0	0	1	0	0
ENSG00000184677	958	1525	1334	753	823	1173	933	1253	1580	347	1107	1348	408
ENSG00000237200	4	6	2	3	0	2	3	2	3	0	1	5	1
ENSG00000070886	145	199	300	265	215	132	194	183	288	116	190	296	69
ENSG00000276835	0	0	0	0	0	0	0	0	0	0	0	0	0
ENSG00000173372	0	0	0	0	0	0	0	0	0	0	0	0	0
ENSG00000159189	0	0	0	0	0	0	0	0	0	0	0	0	0
ENSG00000173369	0	0	0	0	0	0	0	0	0	0	0	0	0
ENSG00000133216	992	1693	1413	863	864	816	951	1096	1583	589	1088	1499	410
ENSG00000265422	0	0	0	0	0	0	0	0	0	0	0	0	0
ENSG00000216157	0	0	0	0	0	0	0	0	0	0	0	0	0
ENSG00000225952	0	3	0	0	0	0	0	0	0	0	1	0	0
ENSG00000264014	0	0	0	0	0	0	0	0	0	0	0	0	0
ENSG00000272796	141	244	195	118	119	149	113	189	224	46	155	209	75
ENSG00000215906	0	0	0	0	0	0	0	0	0	0	0	0	0
ENSG00000279101	0	1	1	0	1	1	1	1	0	0	0	2	0
ENSG00000227868	0	0	0	0	0	0	0	0	0	0	0	0	0
ENSG00000004487	6515	9546	8882	5407	5603	6561	5793	8109	9519	4604	7669	10095	3458
ENSG00000240553	0	0	0	0	0	1	0	0	0	0	1	2	0
ENSG00000263793	0	0	0	0	0	0	0	1	0	0	0	0	0
ENSG00000266802	0	0	0	0	0	0	0	0	0	0	0	0	0
ENSG00000169641	1050	1668	1157	701	779	997	805	1192	1418	402	1068	1376	471
ENSG00000229010	0	0	0	0	1	2	1	2	1	3	0	0	1
ENSG00000206935	0	1	0	0	0	0	1	0	0	0	0	1	0
ENSG00000252578	0	0	0	1	0	0	0	2	0	0	0	1	2
ENSG00000179546	1	0	0	0	3	0	0	0	0	0	1	1	0
ENSG00000215381	4	2	5	2	3	2	2	0	2	5	1	4	1
ENSG00000261326	90	149	151	47	120	147	101	168	151	74	125	86	51
ENSG00000125944	6756	10101	7763	4058	4905	5946	4707	8003	8677	4116	6841	7583	3078
ENSG00000125945	479	689	549	285	356	516	352	677	560	175	440	648	253
ENSG00000249087	105	112	206	109	130	145	136	170	128	93	119	150	57
ENSG00000201405	0	0	0	0	0	0	0	0	0	0	0	0	0
ENSG00000271420	1	0	0	0	1	0	0	0	0	2	0	1	0
ENSG00000204219	5	17	15	6	12	14	11	18	21	12	18	17	5
ENSG00000232482	0	0	0	0	0	0	0	0	0	0	0	0	0
ENSG00000088280	687	1065	1030	673	666	788	781	931	1127	427	792	1139	331
ENSG00000007968	843	1312	724	437	442	548	525	662	1164	447	671	926	276
ENSG00000235052	1	1	0	1	0	2	0	2	2	1	2	0	2
ENSG00000117318	1266	1993	1293	988	842	1186	1440	1497	2058	2117	1089	1856	521
ENSG00000197880	0	2	1	1	1	0	1	1	0	0	2	0	0
ENSG00000229239	0	0	0	0	0	0	0	0	0	0	0	0	0
ENSG00000142676	16046	23975	28888	18277	17330	18900	19144	26224	25738	22148	20469	28636	10709
ENSG00000203589	1	4	2	1	2	2	0	6	6	5	4	2	2
ENSG00000011007	1292	2077	1640	859	1121	1337	1089	1631	1938	748	1426	1914	655
ENSG00000236810	19	30	32	30	23	18	33	38	42	10	32	29	6
ENSG00000057757	757	1152	862	549	586	718	590	892	996	822	735	1006	330
ENSG00000011009	2058	3129	3131	2102	1944	2081	2196	2560	3220	2367	2317	3526	986
ENSG00000117308	354	575	444	311	301	325	340	427	595	370	342	537	140
ENSG00000117305	204	300	382	204	205	223	214	269	314	215	246	381	118
ENSG00000179163	241	371	296	188	196	214	195	272	292	156	219	331	110
ENSG00000188822	0	0	1	1	0	1	0	2	3	0	0	0	0
ENSG00000229106	0	1	1	0	0	1	2	0	4	3	3	0	4
ENSG00000232557	0	0	0	0	0	0	0	0	0	0	0	0	0
ENSG00000264926	0	0	0	0	0	0	0	0	0	0	0	0	0
ENSG00000230228	1	0	1	0	0	0	0	1	0	0	0	1	0
ENSG00000189266	2427	3774	3262	1653	2217	2587	1887	3545	3524	1972	2958	3473	1336
ENSG00000188529	3605	5004	3564	1705	2423	3245	2120	4336	4418	2230	3410	3522	1583
ENSG00000215905	0	0	0	0	0	0	0	0	0	0	0	0	0
ENSG00000225315	0	0	0	0	0	0	0	0	0	0	0	0	0
ENSG00000142661	1	2	0	0	0	2	0	1	3	2	2	5	2
ENSG00000230703	0	0	0	0	0	0	0	0	0	0	0	0	0
ENSG00000142677	0	1	1	0	0	0	0	0	1	0	0	0	0
ENSG00000185436	17	35	25	15	10	5	7	1	20	9	21	23	4
ENSG00000230023	0	0	0	1	0	0	0	0	0	0	0	0	0
ENSG00000221032	0	0	0	0	0	0	0	0	0	0	0	0	0
ENSG00000266511	0	0	0	0	0	0	0	0	0	0	0	0	0
ENSG00000232298	0	0	0	0	0	0	0	0	0	0	0	0	0
ENSG00000158055	0	1	2	0	0	2	0	1	2	0	2	0	1
ENSG00000001460	251	393	344	183	224	205	157	274	312	150	223	335	96
ENSG00000001461	299	487	478	264	297	381	299	442	451	160	425	525	176
ENSG00000276837	0	0	0	0	0	0	0	0	0	0	0	0	0
ENSG00000117602	408	587	605	293	381	340	269	413	457	209	400	477	183
ENSG00000264443	0	0	0	0	0	0	0	0	0	1	0	0	0
ENSG00000184454	0	0	0	0	0	0	0	0	1	0	1	0	0
ENSG00000227312	0	0	0	0	0	0	0	0	0	0	0	0	0
ENSG00000239106	0	0	0	0	0	0	0	0	0	0	0	0	0
ENSG00000133226	1879	2982	2572	1458	1665	1932	1580	2166	2667	1385	2151	2542	876
ENSG00000169504	4171	5987	3967	1879	2613	3354	2365	4464	4207	1520	3633	4005	1745
ENSG00000238482	0	0	0	0	0	0	0	0	0	0	0	0	0
ENSG00000020633	4	1	5	0	1	0	0	0	2	0	3	6	0
ENSG00000278034	0	0	0	0	0	0	0	0	0	0	0	0	0
ENSG00000229162	0	0	0	0	0	0	0	0	0	0	0	0	0
ENSG00000261025	0	0	0	0	0	0	0	0	0	0	0	0	0
ENSG00000264371	0	0	0	0	0	0	0	0	0	0	0	0	0
ENSG00000233755	0	0	0	0	0	0	0	0	0	0	0	1	0
ENSG00000233419	0	0	0	0	0	0	0	0	0	0	0	0	0
ENSG00000231953	0	0	0	0	0	0	0	0	0	1	1	0	0
ENSG00000117614	873	1174	1240	651	824	988	770	1285	1199	1123	1026	1240	482
ENSG00000117616	751	1090	1287	653	853	1103	929	1270	1175	655	740	966	344
ENSG00000272432	6	10	17	6	18	6	7	11	10	10	7	9	5
ENSG00000261349	6	15	19	10	11	20	16	18	19	7	13	14	4
ENSG00000187010	9	8	10	9	6	9	10	7	7	3	9	14	4
ENSG00000224183	4	5	11	3	4	9	5	5	11	8	5	9	4
ENSG00000259984	3	4	8	5	7	5	0	9	2	0	10	6	6
ENSG00000183726	1133	1670	1458	766	903	1012	737	1257	1412	966	1158	1477	599
ENSG00000188672	17	35	58	26	27	16	17	23	41	11	36	47	11
ENSG00000238084	4	5	12	5	5	4	6	0	7	4	7	2	1
ENSG00000204178	923	1442	1352	785	863	1009	826	1210	1413	566	1068	1304	511
ENSG00000157978	101	152	105	64	73	90	78	125	127	55	82	113	35
ENSG00000225643	0	1	1	0	1	1	1	2	1	0	0	1	0
ENSG00000117643	109	176	115	79	68	91	98	112	122	58	103	158	35
ENSG00000233478	0	0	0	1	0	0	0	0	0	0	0	0	0
ENSG00000162430	1669	2812	2230	1659	1360	1528	1655	1902	2639	782	1666	2438	661
ENSG00000255054	0	0	0	0	0	0	0	0	0	0	0	0	0
ENSG00000228172	4	7	12	2	4	6	6	10	8	1	4	10	2
ENSG00000117640	393	624	659	389	391	533	421	679	731	393	491	693	258
ENSG00000127423	125	179	104	63	59	85	76	118	167	122	108	127	52
ENSG00000272478	0	0	0	0	0	0	0	0	0	0	0	0	0
ENSG00000236528	0	0	3	0	0	0	0	1	0	0	2	1	1
ENSG00000182749	248	381	367	283	232	197	195	210	411	204	264	417	136
ENSG00000207302	0	0	0	1	0	0	0	0	0	0	0	1	0
ENSG00000117632	14600	20331	13797	7319	9285	10996	7966	14957	15983	13452	12508	15781	7580
ENSG00000229786	2	4	6	1	2	2	1	5	7	4	3	7	0
ENSG00000223624	2	1	4	0	3	5	4	0	4	1	3	1	0
ENSG00000264021	1	0	0	0	0	0	0	0	0	0	0	0	0
ENSG00000266763	0	0	0	0	0	0	0	0	0	0	0	0	0
ENSG00000158006	283	371	362	183	300	278	223	392	372	175	305	379	170
ENSG00000207237	0	0	0	0	0	0	0	0	0	0	0	0	0
ENSG00000252190	0	0	0	0	0	0	0	0	0	0	0	0	0
ENSG00000252691	0	0	0	0	0	0	0	0	0	0	0	0	0
ENSG00000158008	34	61	75	54	52	53	75	86	88	50	59	96	28
ENSG00000158014	0	0	0	0	1	0	0	0	0	0	1	0	0
ENSG00000158022	0	0	0	1	0	0	0	0	0	0	0	0	0
ENSG00000265320	0	0	0	0	0	0	0	0	0	0	0	0	0
ENSG00000175087	490	705	576	271	367	458	310	633	559	262	511	489	215
ENSG00000197245	8	24	13	10	7	13	17	8	18	16	11	19	5
ENSG00000142684	4	7	4	6	3	8	2	5	10	3	2	7	1
ENSG00000236782	0	0	0	0	0	0	0	0	0	0	0	0	0
ENSG00000142675	57	75	97	56	67	78	74	115	116	61	70	106	33
ENSG00000188782	0	0	0	1	1	0	0	0	0	0	0	0	0
ENSG00000236155	4	5	4	4	5	3	0	0	7	4	1	7	2
ENSG00000278572	3	1	2	0	1	3	0	2	3	2	0	2	4
ENSG00000130695	854	1364	1033	578	683	710	599	916	1230	373	920	1100	377
ENSG00000270733	2	1	5	2	0	0	3	0	0	1	0	1	1
ENSG00000142669	653	1114	867	608	535	588	650	728	891	641	613	973	271
ENSG00000158062	342	463	515	324	277	353	389	436	561	381	352	480	143
ENSG00000169442	0	0	0	1	0	0	0	0	0	0	0	0	0
ENSG00000176092	48	60	96	70	57	31	27	29	52	39	58	83	25
ENSG00000225854	2	0	4	0	1	0	0	0	1	0	3	0	1
ENSG00000176083	0	0	1	0	0	0	1	0	2	0	0	0	1
ENSG00000131914	1	0	6	0	4	1	3	1	3	1	4	3	2
ENSG00000117682	404	561	597	354	386	380	385	534	565	295	468	646	189
ENSG00000223583	1	1	4	3	4	3	1	6	1	1	1	0	0
ENSG00000225891	8	14	8	8	11	3	3	11	14	5	6	10	4
ENSG00000198830	7718	12357	8360	4741	5581	6218	5720	8340	11002	7208	7282	10630	3407
ENSG00000224129	0	0	0	0	0	0	0	0	0	0	0	0	0
ENSG00000117676	427	695	528	364	325	315	400	487	663	265	444	643	184
ENSG00000238705	0	0	0	0	0	0	0	0	0	0	0	0	0
ENSG00000243905	0	0	0	0	0	0	0	0	0	0	1	0	0
ENSG00000252802	0	0	0	0	0	0	0	0	0	0	0	0	0
ENSG00000252429	0	0	0	0	0	0	0	0	0	0	0	0	0
ENSG00000229247	0	0	0	0	0	0	0	0	0	0	0	0	0
ENSG00000238316	0	0	0	0	0	0	0	0	0	0	0	0	0
ENSG00000235069	0	0	0	0	0	0	0	0	0	0	0	0	0
ENSG00000260063	18	34	32	16	22	26	24	25	41	31	33	38	11
ENSG00000117713	3961	6786	5847	3604	3550	4153	4259	4543	6934	1788	4722	6098	1732
ENSG00000060642	267	402	402	236	256	249	247	350	423	165	321	425	146
ENSG00000241188	0	1	0	1	0	0	1	0	0	0	2	2	0
ENSG00000204160	527	851	711	406	430	516	515	576	809	406	538	805	254
ENSG00000175793	0	0	2	3	1	3	1	4	4	1	1	5	0
ENSG00000142751	517	803	817	489	536	584	541	746	881	494	554	879	256
ENSG00000226698	0	0	0	0	0	0	0	0	0	0	0	0	0
ENSG00000198746	138	279	243	143	153	176	158	227	241	184	188	259	86
ENSG00000090273	2912	4041	3451	2244	1927	2548	2607	3098	4018	2982	2873	4278	1209
ENSG00000131910	0	2	1	2	0	0	1	0	0	0	0	3	0
ENSG00000175707	1	0	0	0	0	1	0	1	0	0	0	0	0
ENSG00000172746	2	1	2	1	4	1	3	2	1	3	0	5	0
ENSG00000224064	0	0	0	0	0	0	0	0	0	0	0	0	0
ENSG00000225294	0	3	0	0	0	1	1	0	2	0	3	0	0
ENSG00000253368	122	175	213	162	92	66	117	84	203	115	104	172	62
ENSG00000158246	45	65	32	31	23	20	31	34	40	27	15	41	8
ENSG00000280403	0	0	0	1	0	0	1	1	0	0	0	0	0
ENSG00000090020	196	308	287	159	155	207	213	260	287	88	230	281	78
ENSG00000229985	0	0	0	0	0	0	0	0	0	0	1	0	0
ENSG00000214973	6	4	9	3	3	8	4	8	8	2	7	7	4
ENSG00000225159	24	27	41	13	16	27	23	25	25	24	28	22	15
ENSG00000225990	0	0	0	0	0	0	0	0	0	1	0	0	0
ENSG00000224311	0	0	0	0	0	0	0	0	0	0	0	0	0
ENSG00000142784	1357	2207	2027	1303	1216	1253	1277	1660	2049	752	1457	2322	633
ENSG00000252098	0	0	0	0	0	0	2	0	1	1	0	0	0
ENSG00000243659	7	2	2	1	5	3	4	2	4	5	2	1	1
ENSG00000186501	523	866	831	516	447	590	632	770	969	560	667	881	233
ENSG00000206888	0	4	3	0	4	1	0	2	1	2	1	2	2
ENSG00000241547	11	22	8	8	6	22	14	16	27	1	12	26	8
ENSG00000142765	18	27	43	22	40	16	18	12	43	32	24	36	7
ENSG00000142733	206	324	290	183	166	128	214	160	258	116	172	220	59
ENSG00000142748	0	9	4	3	2	0	0	3	3	1	3	7	0
ENSG00000174950	1	1	0	0	0	0	0	0	0	0	0	0	0
ENSG00000231207	0	0	0	0	0	0	0	0	0	0	0	0	0
ENSG00000181773	71	96	90	67	58	63	66	88	115	52	83	121	29
ENSG00000158195	2179	3640	3238	1970	2123	2137	2022	2641	3103	1162	2388	3288	1046
ENSG00000241169	0	0	0	0	0	0	0	0	0	0	0	1	0
ENSG00000237429	0	0	1	0	0	1	1	0	0	0	0	0	0
ENSG00000126705	691	1071	1250	907	691	731	987	933	1344	397	888	1356	276
ENSG00000000938	0	0	1	0	1	1	0	0	0	0	0	0	0
ENSG00000235912	13	23	40	6	9	12	8	7	25	27	25	13	4
ENSG00000233975	0	0	1	0	0	0	0	0	0	0	0	0	0
ENSG00000126709	216	241	267	210	194	161	180	216	263	294	187	312	100
ENSG00000225886	2	1	2	4	0	2	1	1	1	1	1	1	0
ENSG00000206767	0	0	0	0	0	0	0	0	0	0	0	0	0
ENSG00000226662	0	0	0	0	0	0	0	0	0	0	0	0	0
ENSG00000207095	0	0	0	0	0	0	0	0	0	0	0	0	0
ENSG00000009780	183	274	261	136	153	173	131	213	211	112	185	242	95
ENSG00000231344	3	1	1	1	0	1	3	1	2	1	1	0	3
ENSG00000230833	2	1	0	0	0	0	0	2	0	0	0	0	0
ENSG00000117758	665	1067	975	513	671	690	491	906	908	453	817	1025	441
ENSG00000269971	0	1	0	0	0	0	0	0	1	0	0	0	0
ENSG00000276889	0	0	0	1	0	0	0	0	0	0	0	2	0
ENSG00000270031	0	1	2	0	1	3	2	4	1	0	1	6	2
ENSG00000223062	0	0	0	0	0	1	0	0	0	0	0	0	0
ENSG00000117751	774	1240	1031	572	652	777	660	1071	1181	563	849	1148	397
ENSG00000252947	1	3	4	0	0	1	1	0	1	0	0	0	0
ENSG00000278868	0	0	0	0	0	0	0	0	0	0	0	0	0
ENSG00000130775	92	130	133	115	113	80	88	109	144	83	110	162	55
ENSG00000117748	1426	2102	1348	787	951	1172	983	1463	1783	1167	1286	1716	632
ENSG00000130768	0	0	3	1	2	1	3	7	5	2	1	5	0
ENSG00000227050	0	0	0	0	0	0	0	0	0	0	0	0	0
ENSG00000158156	1	6	1	3	1	4	3	2	2	0	6	2	2
ENSG00000158161	833	1450	1220	656	787	870	727	1077	1189	429	1012	1251	448
ENSG00000238231	0	3	0	1	3	1	0	0	1	1	1	0	0
ENSG00000240750	0	0	0	0	2	1	0	1	2	0	3	1	0
ENSG00000228589	31	42	37	21	17	26	23	26	32	21	27	36	16
ENSG00000228943	0	0	0	0	0	0	0	0	0	0	0	0	0
ENSG00000214812	0	0	0	0	0	0	0	0	2	0	0	0	0
ENSG00000253005	0	0	1	0	0	0	0	0	0	0	0	0	0
ENSG00000169403	8	4	3	1	3	6	2	3	4	2	2	4	0
ENSG00000126698	1939	2953	2538	1334	1654	1744	1405	2375	2510	2012	2044	2826	1151
ENSG00000130770	987	1358	1238	730	644	811	826	1145	1463	1358	997	1346	479
ENSG00000270605	41	79	77	39	57	72	59	96	77	56	73	82	34
ENSG00000271398	0	0	1	1	0	0	0	2	1	0	0	0	0
ENSG00000130766	413	621	458	353	287	341	405	471	602	236	431	669	174
ENSG00000130772	243	394	343	166	229	253	238	356	323	326	273	394	138
ENSG00000204138	1468	2143	1857	997	1268	1384	1032	1701	1967	845	1485	1856	710
ENSG00000206779	0	0	0	0	0	0	0	0	0	0	0	0	0
ENSG00000229820	0	0	1	0	0	0	0	0	1	0	0	0	0
ENSG00000221216	0	1	1	0	0	2	0	0	0	2	0	2	0
ENSG00000180198	1223	1905	1449	861	890	1201	1054	1459	1924	926	1327	1810	604
ENSG00000242125	565	791	777	433	530	645	540	756	872	632	607	799	329
ENSG00000274266	0	0	0	0	0	0	0	0	0	0	0	0	0
ENSG00000200087	6	8	35	28	6	5	8	6	8	6	8	6	2
ENSG00000231468	1	7	3	0	3	2	0	3	3	3	4	4	3
ENSG00000279443	18	18	12	10	8	9	15	18	15	9	7	14	3
ENSG00000180098	317	452	429	209	264	289	278	363	429	345	295	473	129
ENSG00000197989	136	204	196	111	134	150	176	175	247	162	123	164	41
ENSG00000221539	7	4	8	1	4	2	8	9	5	1	1	5	0
ENSG00000278274	0	0	0	0	0	0	0	0	0	0	0	0	0
ENSG00000273544	0	0	0	0	0	0	0	0	0	0	0	0	0
ENSG00000274582	0	0	0	0	0	0	0	0	0	0	0	0	0
ENSG00000120656	338	478	466	274	298	337	321	449	460	336	408	511	213
ENSG00000188060	33	67	41	37	24	20	23	28	58	31	22	32	12
ENSG00000229388	9	2	2	0	1	4	6	9	7	7	1	10	4
ENSG00000274978	0	0	0	0	0	0	0	0	0	0	0	0	0
ENSG00000270103	0	0	0	0	0	0	0	0	0	0	0	0	0
ENSG00000162419	398	702	507	274	349	380	349	471	545	239	399	529	196
ENSG00000252777	1	0	1	0	1	0	0	0	0	0	0	0	0
ENSG00000198492	1854	2905	2470	1397	1630	1852	1573	2517	2813	1376	2162	2920	973
ENSG00000116329	71	114	138	103	58	63	71	56	110	22	111	182	32
ENSG00000226852	57	83	100	60	53	53	37	54	82	46	93	122	49
ENSG00000233427	0	1	2	5	3	2	2	2	3	1	2	4	1
ENSG00000199756	0	0	0	0	0	1	0	0	0	1	0	0	0
ENSG00000159023	2015	3408	2397	1340	1607	1916	1511	2235	2557	598	2208	2503	979
ENSG00000225616	9	11	12	7	4	13	10	4	16	20	9	7	0
ENSG00000206704	0	0	0	0	0	0	0	0	0	0	0	0	0
ENSG00000277958	0	0	1	0	1	0	0	0	0	0	0	0	0
ENSG00000253304	24	15	26	20	11	15	25	13	17	9	18	28	4
ENSG00000225750	1	0	2	0	3	0	0	0	0	0	0	3	0
ENSG00000116350	2190	3284	3209	2063	1999	2075	2145	2593	3656	1808	2497	3452	1086
ENSG00000227637	2	2	1	5	1	3	1	2	0	0	0	2	0
ENSG00000277916	7	11	8	1	5	11	6	6	11	0	5	6	4
ENSG00000116353	285	501	551	340	335	325	355	376	497	268	314	514	182
ENSG00000237934	4	6	2	1	5	3	5	3	7	1	3	6	0
ENSG00000060656	775	1325	1469	927	861	662	769	822	1192	454	895	1309	331
ENSG00000221550	0	0	0	0	0	0	0	0	0	0	0	0	0
ENSG00000230523	0	2	0	0	1	0	0	0	1	1	0	0	0
ENSG00000266678	0	0	0	0	0	0	0	0	0	0	0	0	0
ENSG00000225011	0	0	0	0	0	0	0	0	0	0	0	0	0
ENSG00000221126	0	0	0	0	0	0	0	0	0	0	0	0	0
ENSG00000228176	0	0	0	0	0	0	0	0	0	0	0	0	0
ENSG00000222787	0	0	0	0	0	0	0	0	0	0	0	0	0
ENSG00000270927	0	0	0	0	0	0	0	0	0	0	0	0	0
ENSG00000233399	0	0	1	0	0	0	0	0	0	0	0	0	0
ENSG00000233372	0	0	0	0	0	0	0	0	1	0	0	0	0
ENSG00000231251	0	0	0	0	0	0	0	0	0	0	0	0	0
ENSG00000236335	0	0	0	0	0	0	0	0	0	0	0	0	0
ENSG00000231949	0	0	0	0	0	0	0	0	0	0	0	0	0
ENSG00000162510	5	6	15	4	2	5	4	5	3	3	11	9	3
ENSG00000186056	3	10	8	8	6	7	7	6	9	4	4	6	7
ENSG00000162511	0	4	3	0	8	0	1	1	2	0	2	1	1
ENSG00000264773	0	0	0	0	0	0	0	0	0	0	0	0	0
ENSG00000229607	0	0	0	0	0	0	0	2	0	0	0	0	0
ENSG00000223382	0	2	1	0	1	0	0	0	0	1	0	0	0
ENSG00000222784	0	0	0	0	0	0	0	0	0	0	0	0	0
ENSG00000235143	0	0	0	0	0	0	0	1	0	0	0	0	0
ENSG00000162512	1579	2688	2285	1457	1347	1709	1756	2096	2387	920	2009	2614	734
ENSG00000266210	0	0	0	0	0	0	0	0	0	0	0	0	0
ENSG00000134644	2503	4021	3913	2223	2494	2952	2510	3691	4046	1502	3180	4031	1439
ENSG00000237329	0	1	1	0	0	0	0	0	0	0	0	0	1
ENSG00000232768	0	0	0	1	1	0	1	0	0	0	0	0	0
ENSG00000215900	0	0	0	0	0	0	0	0	0	0	0	0	0
ENSG00000225142	0	0	0	0	0	0	0	0	0	0	0	0	0
ENSG00000084628	1217	2136	1777	1192	1081	1186	1402	1746	2169	1032	1523	2167	676
ENSG00000060688	892	1310	1070	493	748	779	609	966	1065	796	868	1192	388
ENSG00000229447	2	15	5	1	7	4	4	6	6	1	9	6	7
ENSG00000121766	317	546	413	253	309	315	261	380	421	384	350	494	151
ENSG00000229044	0	0	0	0	0	2	0	1	0	0	1	0	0
ENSG00000121769	27	42	44	25	22	24	28	32	37	12	44	58	23
ENSG00000168528	212	330	396	293	242	108	121	143	283	149	160	290	93
ENSG00000279468	0	0	1	0	5	0	0	0	1	0	0	0	0
ENSG00000215899	0	0	0	0	0	0	0	0	0	0	0	0	0
ENSG00000206981	0	0	0	0	0	0	0	0	0	0	0	0	0
ENSG00000260386	0	0	0	0	0	0	0	0	0	0	0	0	0
ENSG00000265961	0	0	0	0	0	0	0	0	0	0	0	0	0
ENSG00000223907	0	0	0	0	0	0	0	0	0	0	0	0	0
ENSG00000260636	0	0	0	0	0	0	0	0	0	0	0	0	0
ENSG00000229167	0	0	0	0	0	1	0	0	0	0	2	0	0
ENSG00000142910	0	0	0	0	1	2	1	2	0	1	2	1	1
ENSG00000121764	6	10	5	2	5	4	2	4	12	2	8	8	3
ENSG00000162517	422	669	573	346	386	355	394	494	624	468	429	635	200
ENSG00000235790	5	7	8	5	3	4	5	4	9	2	7	0	0
ENSG00000264078	0	2	0	1	1	0	0	0	0	0	0	0	0
ENSG00000084636	53	65	94	44	54	36	40	41	100	39	55	75	21
ENSG00000121753	2059	3285	4021	2717	2275	2263	2819	2778	4169	1849	2655	4301	1011
ENSG00000266580	0	0	3	0	0	0	1	0	1	0	0	1	0
ENSG00000254545	0	0	0	0	0	0	0	0	0	0	0	0	0
ENSG00000134668	8	16	4	2	0	6	2	3	4	0	0	8	3
ENSG00000203620	0	0	1	0	0	0	0	0	0	0	2	0	0
ENSG00000269967	0	0	2	1	0	1	1	4	0	0	0	0	0
ENSG00000184007	3250	4834	3850	2386	2477	2732	2473	3675	4134	2503	3211	4011	1602
ENSG00000228634	1	2	2	3	2	0	3	3	4	3	3	0	0
ENSG00000121774	6440	9159	8292	4939	5128	5583	5031	7464	8487	4887	6350	9016	2982
ENSG00000203325	5	2	2	1	5	4	1	2	4	1	3	1	1
ENSG00000121775	304	516	440	306	271	313	338	440	506	276	397	554	147
ENSG00000266203	0	0	1	0	0	0	0	0	0	2	0	0	0
ENSG00000276493	0	0	0	0	2	0	0	0	0	0	0	0	0
ENSG00000025800	1386	2273	1955	1025	1218	1397	1115	1852	1915	918	1610	1965	734
ENSG00000250135	0	0	0	0	0	0	0	0	0	0	0	0	0
ENSG00000084652	1861	3094	2622	1614	1677	1961	1806	2388	3025	1038	2083	2906	944
ENSG00000160050	276	344	367	258	199	245	299	327	425	346	256	422	127
ENSG00000224066	0	0	1	0	0	0	0	1	1	0	0	0	0
ENSG00000160051	83	81	62	44	51	72	57	69	89	70	76	91	27
ENSG00000222046	5	3	11	2	10	9	4	5	10	5	6	3	2
ENSG00000160055	66	90	94	83	59	85	72	108	104	85	80	101	34
ENSG00000084623	3954	6255	5756	3509	3704	3830	3892	5171	6281	5003	4259	6512	1995
ENSG00000220785	72	72	133	73	69	29	35	38	100	53	58	73	34
ENSG00000183615	20	41	58	47	25	14	10	17	47	35	40	42	13
ENSG00000182866	0	0	0	0	0	0	0	0	0	0	0	0	0
ENSG00000277617	0	0	0	0	0	0	0	0	0	0	0	0	0
ENSG00000252450	0	0	0	0	0	0	0	0	0	0	0	0	0
ENSG00000116478	1229	1824	1544	871	927	1312	1168	1642	1774	886	1162	1777	564
ENSG00000175130	11598	18291	16388	11501	10037	11092	12626	14882	19202	14327	12857	20013	5969
ENSG00000233775	0	0	1	0	0	0	0	1	0	0	1	2	0
ENSG00000162526	3	5	7	6	7	8	9	5	14	2	5	8	4
ENSG00000225828	72	105	157	136	83	94	140	129	149	152	83	116	36
ENSG00000160058	1293	2098	2112	1315	1353	1584	1539	1890	2047	938	1494	2262	697
ENSG00000224333	0	1	4	0	0	1	0	2	1	0	2	0	0
ENSG00000270850	0	0	0	0	0	0	0	0	0	0	0	0	0
ENSG00000229259	1	1	0	0	0	0	0	0	0	0	0	0	0
ENSG00000263529	0	0	0	0	0	0	0	0	0	0	0	0	0
ENSG00000254553	0	0	0	0	0	0	0	0	1	0	0	0	0
ENSG00000273274	294	405	393	139	259	256	180	330	353	115	275	338	121
ENSG00000160062	159	247	221	90	126	206	133	244	258	155	202	161	88
ENSG00000176261	444	579	546	296	373	370	339	498	572	524	474	580	227
ENSG00000200591	2	4	5	1	2	1	3	8	2	0	1	3	0
ENSG00000162521	5256	7689	6239	3163	4190	4935	3645	6309	6697	3460	5471	6618	2694
ENSG00000162520	20	13	16	2	7	6	4	13	17	3	11	10	4
ENSG00000224409	0	0	0	0	0	0	0	0	0	0	0	0	0
ENSG00000162522	759	1142	1156	706	653	515	608	668	1049	330	763	1039	281
ENSG00000134684	2451	3605	2513	1529	1588	2023	1762	2498	2985	1539	2318	3214	945
ENSG00000116497	753	1173	847	405	607	695	543	943	956	382	759	929	354
ENSG00000160097	119	192	165	112	121	207	235	265	247	108	203	266	89
ENSG00000121905	9	21	25	11	5	9	16	12	22	12	11	25	8
ENSG00000121900	121	156	173	127	105	114	119	137	198	184	121	184	49
ENSG00000116514	274	415	425	296	266	261	274	341	452	230	255	419	133
ENSG00000278966	0	1	0	0	0	1	0	0	0	0	0	0	1
ENSG00000217644	0	0	0	0	0	0	0	0	0	0	0	0	0
ENSG00000239670	0	0	0	0	0	2	0	0	0	0	0	0	1
ENSG00000236065	0	1	0	1	0	0	1	2	6	1	1	1	0
ENSG00000004455	2239	3383	2696	1547	1822	2212	1739	2840	3035	1605	2258	3038	1080
ENSG00000276645	0	0	1	0	0	1	0	0	0	1	0	0	0
ENSG00000142920	133	202	238	142	122	164	150	192	200	159	144	231	69
ENSG00000278997	11	26	16	14	14	29	8	23	21	10	17	30	9
ENSG00000116525	174	314	266	188	163	215	241	259	256	87	228	374	90
ENSG00000279179	3	10	10	6	10	14	5	18	13	8	15	12	3
ENSG00000160094	1248	1951	1804	1292	1140	1406	1569	1656	2242	1022	1422	2124	557
ENSG00000270115	5	7	11	3	4	8	0	7	7	2	5	5	1
ENSG00000184389	1	1	1	2	2	1	1	1	0	0	1	0	0
ENSG00000225313	13	12	12	8	7	15	9	10	7	3	7	13	7
ENSG00000134686	1899	3046	2727	1731	1591	1792	2037	2361	2977	1468	2043	2994	931
ENSG00000266239	2	2	4	3	0	2	4	1	3	1	5	2	0
ENSG00000222112	5	8	5	9	6	8	3	10	9	0	8	9	4
ENSG00000233246	7	22	16	9	7	15	11	16	16	3	12	17	8
ENSG00000221225	0	0	0	0	0	0	0	0	0	0	0	0	0
ENSG00000234512	0	0	0	0	0	0	0	0	0	0	0	0	0
ENSG00000121903	155	241	219	106	122	165	146	170	211	53	166	226	57
ENSG00000235907	1	2	0	3	1	0	0	1	0	0	5	0	2
ENSG00000121904	43	65	61	27	38	37	28	19	59	7	38	54	19
ENSG00000227000	0	0	0	0	0	0	0	0	0	0	0	0	0
ENSG00000176256	0	1	0	0	0	0	0	0	0	0	0	0	0
ENSG00000231163	0	0	0	0	0	0	0	0	1	0	0	1	0
ENSG00000201148	0	0	0	0	0	0	0	0	0	0	0	0	0
ENSG00000142698	0	0	0	0	0	0	0	0	0	0	0	0	0
ENSG00000221053	0	0	0	0	0	0	0	0	0	0	0	0	0
ENSG00000270241	0	0	0	0	0	0	0	0	0	0	0	0	0
ENSG00000207941	0	0	0	0	0	0	0	0	0	0	0	0	0
ENSG00000163866	464	672	599	349	400	411	397	557	681	516	472	720	240
ENSG00000189280	0	2	0	1	1	0	2	1	0	1	1	0	0
ENSG00000189433	0	0	0	0	0	0	0	0	0	1	0	0	0
ENSG00000255811	0	0	0	0	0	1	0	0	0	0	0	0	0
ENSG00000216162	0	0	0	0	0	0	0	0	0	0	0	0	0
ENSG00000188910	0	0	0	1	0	0	1	1	1	1	0	0	0
ENSG00000187513	1	1	1	0	0	0	0	0	0	0	1	0	0
ENSG00000230163	28	29	31	13	17	24	21	33	43	17	23	33	12
ENSG00000116544	478	731	702	525	380	397	568	569	915	360	498	824	195
ENSG00000241014	44	83	88	45	49	44	46	60	89	28	82	77	17
ENSG00000271741	0	0	0	0	0	0	0	0	0	0	0	0	0
ENSG00000243749	0	0	0	0	0	0	0	0	0	1	0	0	0
ENSG00000163867	176	273	217	126	144	176	132	305	233	139	191	227	82
ENSG00000233940	0	0	0	1	0	0	0	0	0	0	0	0	0
ENSG00000197056	392	593	460	206	330	381	223	476	467	183	397	405	207
ENSG00000228348	0	1	0	0	0	0	0	0	0	0	0	1	0
ENSG00000116560	11814	17717	14486	8402	9085	10659	10088	13920	17621	8538	11763	15007	4969
ENSG00000201868	0	3	0	0	0	0	0	0	0	0	0	0	0
ENSG00000146463	2438	3828	2952	1468	1915	2364	1792	3135	3219	958	2628	2757	1150
ENSG00000240374	0	0	0	1	0	0	0	0	0	0	0	0	0
ENSG00000201542	0	0	0	0	1	0	0	0	0	0	0	0	1
ENSG00000229994	48	41	80	28	30	35	46	47	40	64	52	38	15
ENSG00000227409	0	1	1	1	2	0	0	0	1	0	0	1	0
ENSG00000278702	0	0	0	0	0	0	0	0	0	0	0	0	0
ENSG00000142687	1579	2332	2531	1408	1509	1628	1452	2070	2370	901	1898	2461	881
ENSG00000236274	0	0	0	0	0	0	0	0	1	2	0	1	0
ENSG00000020129	1004	1681	1609	1133	950	1152	1455	1439	1913	764	1195	1874	497
ENSG00000239636	6	8	6	3	3	9	11	8	13	1	4	8	2
ENSG00000116819	23	41	48	34	36	46	48	49	50	22	26	35	19
ENSG00000126067	1813	2975	2259	1225	1436	1604	1422	2109	2420	1538	1870	2595	985
ENSG00000142686	575	834	787	467	466	554	486	702	846	492	631	900	284
ENSG00000092853	1177	1639	884	431	529	862	575	958	1321	960	881	941	336
ENSG00000232335	0	0	0	0	0	0	0	1	0	0	0	0	0
ENSG00000134698	568	895	722	410	475	614	494	719	847	266	592	712	318
ENSG00000092847	1058	1636	1346	806	846	1168	910	1271	1654	360	1193	1424	498
ENSG00000271164	0	0	0	0	0	0	0	0	0	0	0	0	0
ENSG00000266671	0	0	0	0	0	0	0	0	0	0	0	0	0
ENSG00000280133	0	0	0	0	0	0	0	0	0	0	0	0	0
ENSG00000271914	11	6	8	3	8	3	4	11	9	4	17	2	9
ENSG00000126070	888	1254	1254	548	851	937	723	1235	1287	380	962	1006	439
ENSG00000271554	2	1	2	0	0	3	0	0	0	1	0	1	0
ENSG00000232862	1	6	5	2	2	2	3	4	2	2	2	4	1
ENSG00000092850	30	47	62	40	36	22	49	34	53	31	30	41	11
ENSG00000116863	647	892	984	599	575	652	708	808	1008	751	706	1048	284
ENSG00000171812	19	63	69	42	41	15	24	22	43	24	40	63	17
ENSG00000054116	691	901	898	504	561	698	562	856	928	603	666	1083	363
ENSG00000116871	3371	5177	4732	3462	2746	2956	3679	3576	5863	2748	3536	5397	1285
ENSG00000264592	0	0	0	0	0	0	0	1	0	0	0	0	0
ENSG00000054118	3397	5216	4521	2598	2839	3427	2802	4138	4699	1946	3891	4587	1729
ENSG00000231849	0	0	1	0	0	0	0	0	3	0	0	0	1
ENSG00000278491	0	0	0	0	0	0	0	0	0	0	0	0	0
ENSG00000214193	82	129	163	95	83	104	88	85	123	30	84	136	29
ENSG00000142694	37	58	100	87	49	51	93	49	85	91	51	77	28
ENSG00000116883	37	54	61	49	55	30	37	56	50	34	37	60	17
ENSG00000196182	747	1097	1042	671	640	758	826	947	1238	564	881	1231	436
ENSG00000181817	324	442	397	279	235	269	307	370	517	394	303	518	131
ENSG00000222821	0	0	0	0	0	0	0	0	0	0	0	0	0
ENSG00000116885	113	199	200	121	143	106	133	160	181	119	155	205	64
ENSG00000201448	0	0	0	0	0	0	0	0	2	1	1	0	0
ENSG00000116898	568	854	798	524	502	548	497	764	823	651	615	951	350
ENSG00000119535	6	10	24	12	9	12	6	5	14	5	15	23	7
ENSG00000230214	0	0	0	0	0	0	0	0	0	0	0	0	0
ENSG00000234481	0	0	0	0	0	0	0	0	0	0	0	0	0
ENSG00000163873	148	275	142	125	107	195	221	246	268	58	160	195	69
ENSG00000264698	0	0	0	0	0	0	0	0	0	0	0	0	0
ENSG00000207328	0	0	0	0	0	0	0	0	0	0	0	0	0
ENSG00000223944	0	0	0	0	0	0	0	0	0	0	0	0	0
ENSG00000252368	0	0	0	0	0	0	0	0	0	0	0	0	0
ENSG00000230451	0	1	0	0	0	0	0	0	0	1	1	0	0
ENSG00000233621	70	88	91	51	58	62	73	67	69	73	57	91	29
ENSG00000163874	45	76	69	40	31	33	41	48	54	22	43	63	16
ENSG00000278228	0	0	0	0	0	0	0	0	0	0	0	0	0
ENSG00000163875	1141	1635	1476	856	939	1110	881	1483	1566	882	1216	1546	623
ENSG00000263675	0	10	6	5	11	8	2	4	8	1	16	7	2
ENSG00000163877	576	980	773	467	495	639	517	748	856	410	640	875	326
ENSG00000232273	1	1	1	0	0	0	0	2	2	1	0	0	0
ENSG00000237749	5	6	18	9	4	9	9	6	9	7	9	5	7
ENSG00000163879	407	588	459	334	298	370	397	514	507	258	387	541	196
ENSG00000134697	1936	2883	2535	1337	1432	1933	1546	2506	2492	1330	2003	2089	831
ENSG00000169218	1	3	2	0	0	1	1	2	0	1	1	3	1
ENSG00000116922	521	818	772	432	494	586	461	673	778	426	584	775	249
ENSG00000134690	777	1302	859	510	602	614	525	802	1059	464	693	968	322
ENSG00000183317	128	201	279	199	179	147	139	161	280	100	188	267	67
ENSG00000200421	0	0	0	0	0	0	0	0	0	2	0	0	0
ENSG00000214141	0	2	0	0	2	0	0	0	0	0	0	0	0
ENSG00000227416	1	0	0	0	0	1	1	1	0	1	1	0	0
ENSG00000185090	728	1067	1052	946	562	599	967	757	1471	597	681	1248	281
ENSG00000233728	0	0	0	0	0	0	0	0	0	0	0	0	0
ENSG00000196449	626	1011	906	432	630	657	464	834	912	564	717	903	385
ENSG00000197982	725	1033	1183	939	680	748	949	944	1348	1459	835	1443	339
ENSG00000188786	521	743	642	333	404	482	421	607	710	247	547	730	216
ENSG00000235673	0	0	0	0	1	0	0	1	0	0	0	0	1
ENSG00000204084	277	395	340	204	243	224	268	343	431	164	316	396	179
ENSG00000230955	0	0	0	0	0	0	0	0	0	0	0	0	0
ENSG00000252448	0	0	0	0	1	0	0	3	1	0	0	0	0
ENSG00000222282	0	1	0	1	0	0	1	0	1	0	0	0	0
ENSG00000277168	0	0	0	0	0	0	0	0	0	0	0	0	0
ENSG00000183431	2359	3436	2685	1448	1769	2316	1840	3061	3197	1716	2318	3117	1200
ENSG00000212541	4	3	6	5	3	5	1	4	2	2	5	1	2
ENSG00000183386	232	322	333	196	192	200	243	296	332	200	236	354	96
ENSG00000183520	1088	1735	1330	752	882	1075	870	1415	1414	928	1208	1409	561
ENSG00000185668	2	2	0	2	3	2	1	0	0	3	2	1	1
ENSG00000224592	1	0	2	2	0	0	1	0	2	5	4	1	0
ENSG00000223589	0	0	0	0	0	0	0	0	0	0	0	0	0
ENSG00000265596	0	0	0	0	0	0	0	0	0	0	0	0	0
ENSG00000237290	0	0	0	0	0	0	0	0	0	0	0	0	0
ENSG00000275350	0	0	0	0	0	0	0	0	0	0	0	1	0
ENSG00000200796	0	0	0	0	0	0	0	0	0	0	0	0	0
ENSG00000238063	0	0	0	0	0	0	0	0	0	0	0	0	0
ENSG00000215895	22	18	16	7	9	14	6	18	18	8	15	13	5
ENSG00000116954	175	231	197	96	103	168	96	225	214	182	166	226	112
ENSG00000273637	0	0	0	0	0	0	0	0	0	0	0	0	0
ENSG00000228436	5	7	11	4	5	7	5	5	8	3	6	10	2
ENSG00000214114	254	363	286	117	175	207	141	272	301	221	243	273	146
ENSG00000274944	0	0	0	0	0	1	0	0	0	0	0	0	0
ENSG00000131233	0	2	1	0	0	1	0	0	0	0	0	0	0
ENSG00000158315	5	5	3	2	4	3	3	8	5	0	2	2	5
ENSG00000199963	0	0	0	0	0	0	0	0	0	0	0	0	0
ENSG00000207466	0	0	0	0	0	0	0	0	0	0	0	0	0
ENSG00000235549	0	0	0	0	0	0	0	0	0	0	0	0	0
ENSG00000174574	1620	2476	1902	1146	1345	1435	1224	1984	2207	1227	1591	2140	818
ENSG00000168653	3078	4052	4118	2527	2435	2710	2762	3596	4386	5045	3263	4802	1662
ENSG00000127603	5502	8569	6775	3711	4026	5683	4627	5950	7533	1528	6141	6396	2250
ENSG00000206654	0	0	0	0	1	0	0	2	0	0	0	0	0
ENSG00000222378	1	0	0	0	1	0	0	0	0	0	0	1	0
ENSG00000270040	0	0	0	1	0	0	0	0	1	0	0	0	0
ENSG00000226438	0	2	0	0	0	2	0	0	1	0	0	0	0
ENSG00000217897	1	0	4	1	3	3	0	1	4	2	2	2	1
ENSG00000183682	12	18	16	8	23	15	14	14	21	6	11	29	2
ENSG00000237624	13	19	17	7	7	4	13	4	17	13	15	20	4
ENSG00000182109	29	29	43	28	30	39	44	63	57	25	27	39	10
ENSG00000243970	34	24	45	16	23	32	21	32	25	15	15	22	7
ENSG00000090621	3290	4927	4789	3115	2751	3326	3435	4267	5464	3204	3707	5068	1643
ENSG00000228060	1	6	5	2	8	1	3	4	2	0	2	3	3
ENSG00000201457	2	7	6	1	5	10	2	2	3	3	3	3	1
ENSG00000163909	1	5	2	1	2	2	0	3	1	0	1	3	0
ENSG00000225903	0	1	0	0	0	0	0	0	0	0	0	0	0
ENSG00000116981	181	333	298	173	160	145	134	128	297	36	208	310	82
ENSG00000116983	1432	2225	1598	911	1017	967	827	1195	1814	645	1438	1915	630
ENSG00000084072	809	1169	1229	684	763	806	722	998	1094	724	808	1282	406
ENSG00000225333	0	6	5	1	3	0	1	2	0	6	2	2	1
ENSG00000252413	0	0	0	0	0	0	0	0	0	0	0	0	0
ENSG00000116985	411	638	570	364	356	301	327	388	630	222	429	588	174
ENSG00000198754	24	32	31	25	20	20	19	28	38	6	26	27	8
ENSG00000261798	11	24	49	15	31	11	26	19	37	31	27	47	5
ENSG00000229213	0	0	0	0	0	2	1	0	0	0	0	0	0
ENSG00000043514	394	548	519	276	375	419	284	506	498	317	441	533	181
ENSG00000202222	0	0	0	0	0	1	0	0	0	2	0	1	1
ENSG00000116990	112	155	238	171	122	103	119	121	161	73	151	240	86
ENSG00000236546	1	0	0	0	0	1	1	0	0	0	0	0	0
ENSG00000207356	0	0	0	0	0	0	0	0	0	0	0	0	0
ENSG00000168389	287	476	321	183	184	226	211	303	456	224	316	398	142
ENSG00000228477	12	12	5	5	7	6	8	4	8	1	4	8	3
ENSG00000131236	4295	6801	5435	3172	3562	3839	3233	4840	5466	2348	4345	5947	2139
ENSG00000131238	1689	2559	2192	1186	1505	1732	1312	2172	2284	1286	1877	2480	956
ENSG00000226745	0	0	0	0	0	0	0	0	0	0	0	1	0
ENSG00000117000	1060	1740	1393	639	843	1174	805	1416	1426	436	1104	1111	476
ENSG00000207508	0	0	0	0	0	0	0	0	0	0	0	0	0
ENSG00000188800	0	1	0	0	0	1	0	1	1	0	1	0	0
ENSG00000259943	208	294	369	190	234	260	250	418	363	263	264	370	166
ENSG00000084073	1053	1494	1043	463	655	893	626	1308	1162	540	983	1094	506
ENSG00000231296	0	2	0	1	0	0	0	2	0	0	3	0	0
ENSG00000049089	95	181	193	135	103	40	49	67	165	71	108	173	38
ENSG00000227311	1	0	1	0	1	0	0	1	1	0	1	0	1
ENSG00000084070	811	1230	1039	641	658	659	662	902	1103	413	945	1230	350
ENSG00000213172	0	0	0	0	0	0	0	0	0	0	0	0	0
ENSG00000187801	200	318	225	135	148	194	184	265	294	71	203	263	95
ENSG00000260920	207	322	200	89	144	222	133	276	242	102	208	210	110
ENSG00000279667	3	8	8	2	1	3	8	9	10	1	5	5	3
ENSG00000187815	231	360	347	177	210	257	169	310	299	178	263	301	104
ENSG00000238287	19	15	19	21	12	9	10	16	14	13	31	15	6
ENSG00000164002	100	157	116	76	60	84	79	121	157	72	114	125	45
ENSG00000227278	0	0	0	0	0	0	0	0	0	0	0	0	0
ENSG00000238186	16	24	14	11	9	21	7	27	20	8	13	11	5
ENSG00000117010	150	191	143	80	86	94	68	158	136	64	147	134	48
ENSG00000236505	0	0	0	0	1	0	1	0	0	0	0	1	0
ENSG00000233910	0	0	0	0	1	0	0	0	0	0	0	0	0
ENSG00000117016	2359	3672	3109	1786	1922	1591	1465	1920	2726	811	2078	2809	923
ENSG00000237899	6	13	17	15	8	8	14	6	12	6	4	18	6
ENSG00000272145	26	50	57	40	51	50	25	71	54	19	60	79	22
ENSG00000066136	544	769	700	409	459	516	486	676	876	387	585	854	247
ENSG00000198974	0	0	2	0	0	0	0	0	0	0	0	0	0
ENSG00000207962	0	0	0	0	0	0	0	0	0	0	0	0	0
ENSG00000117013	11	17	29	14	19	17	16	19	34	3	21	20	13
ENSG00000264582	0	0	0	0	0	1	0	0	0	0	0	0	0
ENSG00000179862	97	153	136	178	58	58	151	104	166	184	87	183	36
ENSG00000229528	0	0	0	0	0	0	0	0	0	0	0	0	0
ENSG00000228940	0	0	0	0	0	0	0	0	0	0	0	0	0
ENSG00000273910	0	0	0	0	0	0	0	0	0	0	0	0	0
ENSG00000233118	0	0	0	0	0	0	0	0	0	0	0	0	0
ENSG00000171793	1917	2918	2224	1194	1359	1690	1536	2143	2633	1223	1949	2627	949
ENSG00000171790	16	22	37	24	20	25	27	31	39	15	31	35	11
ENSG00000010803	845	1352	1112	687	712	845	807	1011	1338	412	1016	1307	410
ENSG00000215893	0	0	0	0	0	0	1	0	0	0	2	0	1
ENSG00000235358	0	0	3	0	3	0	1	1	1	2	1	1	0
ENSG00000213987	0	0	0	0	0	0	0	0	0	0	0	0	0
ENSG00000204060	123	203	246	177	125	117	155	117	240	133	164	293	53
ENSG00000229901	0	1	0	0	2	1	0	0	6	1	2	1	0
ENSG00000252563	0	0	0	0	0	0	0	0	0	0	0	0	0
ENSG00000127129	13	18	17	9	15	17	17	16	17	10	10	16	7
ENSG00000127124	195	292	193	106	141	138	144	188	281	81	206	249	62
ENSG00000230881	0	0	0	0	0	0	0	0	0	0	0	0	0
ENSG00000230638	0	0	1	0	0	0	0	0	0	0	0	1	0
ENSG00000264896	0	0	0	0	0	0	0	0	0	0	0	0	0
ENSG00000227538	0	0	0	0	0	0	0	0	0	0	0	0	0
ENSG00000228776	0	0	0	0	0	0	0	0	0	0	0	1	0
ENSG00000044012	0	0	0	0	0	0	0	0	0	0	0	0	0
ENSG00000197273	0	0	0	0	0	0	1	0	0	0	0	0	0
ENSG00000198815	1561	2288	2090	1011	1325	1551	1135	1962	2159	656	1593	1916	791
ENSG00000227527	3	1	9	2	3	0	3	1	2	3	4	2	4
ENSG00000177181	686	1056	790	450	515	492	422	611	840	363	603	799	299
ENSG00000235002	1	0	0	0	2	0	0	2	0	0	0	0	0
ENSG00000066185	9	13	19	5	3	6	4	8	11	5	8	11	8
ENSG00000127125	315	421	502	306	312	350	307	448	464	384	351	541	183
ENSG00000186409	89	81	79	52	52	65	72	91	97	49	77	79	39
ENSG00000230116	0	0	1	1	0	0	0	0	0	1	0	0	0
ENSG00000236876	0	0	0	0	0	0	0	0	0	0	0	0	0
ENSG00000200254	1	0	0	0	0	1	0	0	0	0	0	0	0
ENSG00000236180	0	2	2	2	0	0	0	1	0	0	1	0	0
ENSG00000171960	753	1115	913	533	573	650	610	853	1091	922	737	1049	359
ENSG00000234917	6	10	7	9	8	12	8	13	9	8	6	8	2
ENSG00000065978	25263	39810	35479	22447	21820	24023	26016	32198	40900	26273	27738	42648	12019
ENSG00000164007	1	0	3	1	1	1	4	1	2	1	1	1	0
ENSG00000117385	570	857	1000	593	573	641	767	872	993	552	702	1022	282
ENSG00000164008	109	153	166	87	115	111	83	145	146	96	118	177	53
ENSG00000228452	38	40	29	25	19	43	16	30	35	12	34	60	18
ENSG00000274386	3	5	5	3	3	4	2	1	5	1	4	2	0
ENSG00000177868	185	259	288	126	161	177	124	222	185	179	172	262	105
ENSG00000164010	80	122	101	59	86	80	78	104	148	45	97	102	46
ENSG00000228192	11	13	6	10	4	9	10	13	19	2	6	13	8
ENSG00000164011	242	381	414	240	233	274	311	414	441	268	318	467	144
ENSG00000233708	0	0	2	0	0	1	0	0	0	0	0	0	0
ENSG00000237090	0	0	1	0	0	0	0	0	0	0	0	0	0
ENSG00000225099	3	2	2	1	2	0	0	1	3	1	0	1	3
ENSG00000117394	1557	2653	2196	1415	1404	1537	1664	1948	2506	1018	1704	2635	733
ENSG00000227533	10	19	26	18	23	23	22	19	29	17	21	22	12
ENSG00000207256	1	0	0	1	0	0	0	0	0	0	0	0	0
ENSG00000252803	0	0	0	0	0	0	0	0	0	0	0	0	0
ENSG00000277513	0	0	0	0	0	0	0	0	0	0	0	0	0
ENSG00000186973	1	0	0	0	0	0	1	1	0	0	1	0	0
ENSG00000117395	1554	2203	1831	1048	1163	1574	1299	1877	2215	1894	1571	2129	799
ENSG00000243710	1	9	11	4	6	9	4	4	5	4	2	8	5
ENSG00000199240	0	0	0	0	0	0	0	0	0	0	0	1	0
ENSG00000179178	0	0	0	0	0	0	0	0	0	0	0	0	0
ENSG00000253313	0	0	0	0	0	0	0	0	0	1	0	0	0
ENSG00000066056	0	1	0	1	1	1	0	1	0	0	0	0	0
ENSG00000117400	1	1	0	0	2	1	0	0	4	0	0	4	0
ENSG00000234694	4	4	8	4	2	6	4	0	5	4	2	2	1
ENSG00000117399	1345	1982	1519	903	911	837	956	1095	1765	1018	1180	1654	512
ENSG00000066322	421	641	520	325	337	385	360	464	539	274	423	605	184
ENSG00000277622	0	0	0	0	0	0	0	0	0	0	0	0	0
ENSG00000159479	357	503	420	249	260	316	256	381	425	286	338	522	162
ENSG00000229431	6	9	3	3	4	4	8	8	12	1	10	8	4
ENSG00000198198	535	949	846	538	502	683	675	659	950	137	581	911	213
ENSG00000229372	0	0	0	0	0	0	0	0	0	0	0	0	0
ENSG00000274975	0	0	0	0	0	0	0	0	0	0	0	0	0
ENSG00000178922	96	120	113	96	70	73	101	99	157	84	90	121	31
ENSG00000229348	2	6	3	5	6	2	3	9	6	6	2	2	2
ENSG00000142949	3534	5873	5708	3626	3117	3179	3504	3726	5346	1263	3783	5335	1299
ENSG00000066135	1308	1981	1807	992	1087	1264	1199	1595	1851	652	1439	1982	631
ENSG00000236200	14	24	24	8	24	19	17	37	30	15	18	21	12
ENSG00000126091	362	593	577	380	344	326	394	456	558	287	376	591	182
ENSG00000229444	1	2	0	0	0	1	0	3	0	1	4	1	0
ENSG00000252201	0	1	0	1	0	1	3	0	0	0	0	0	0
ENSG00000233674	0	0	3	3	0	0	1	2	2	0	1	0	0
ENSG00000224751	0	0	0	0	0	0	0	0	0	1	2	3	2
ENSG00000117407	15	31	15	10	5	16	30	24	24	19	15	17	4
ENSG00000237950	23	22	29	27	18	31	36	33	50	10	29	31	10
ENSG00000117408	614	1071	1001	605	617	701	737	875	1096	464	676	1104	299
ENSG00000132768	1108	1690	1558	1010	1033	1136	1199	1471	1744	889	1141	1795	536
ENSG00000117410	1596	2277	2129	1436	1286	1461	1622	1819	2468	1985	1582	2512	711
ENSG00000117411	1605	2668	2525	1720	1556	1659	2051	2177	3043	1727	1902	2988	751
ENSG00000159214	113	189	198	164	145	155	145	146	192	115	143	169	75
ENSG00000196517	100	203	113	90	72	106	128	142	174	47	125	168	29
ENSG00000230615	5	13	11	8	6	7	5	18	15	8	13	12	1
ENSG00000227163	0	0	0	0	0	0	0	0	0	0	0	0	0
ENSG00000271647	0	0	0	0	0	0	0	0	0	0	0	0	0
ENSG00000239560	0	0	0	0	0	0	0	0	0	0	0	0	0
ENSG00000171872	0	0	0	0	0	0	0	0	0	0	0	0	0
ENSG00000233514	16	16	20	16	10	17	13	17	31	23	11	19	7
ENSG00000239275	0	0	0	0	0	0	0	0	0	0	0	0	0
ENSG00000226804	0	0	0	0	0	0	0	0	0	0	0	0	0
ENSG00000200171	0	0	0	0	0	0	0	0	0	0	0	0	0
ENSG00000238037	0	0	0	0	0	0	0	0	0	0	0	0	0
ENSG00000227994	0	0	0	0	0	0	0	0	0	0	0	0	0
ENSG00000271329	0	0	0	0	2	0	0	1	0	0	0	0	0
ENSG00000178028	516	698	769	507	487	564	553	710	862	560	551	812	230
ENSG00000117419	1067	1711	1482	1070	936	1069	1113	1418	1688	1152	1239	1793	525
ENSG00000233602	4	6	7	4	6	4	5	4	3	0	1	2	1
ENSG00000252146	0	0	0	1	0	0	1	0	0	0	0	0	0
ENSG00000199385	0	0	0	0	0	0	0	0	0	0	0	0	0
ENSG00000187147	861	1253	1286	898	706	896	947	1118	1381	1009	967	1332	403
ENSG00000263381	0	0	0	0	0	0	0	0	0	0	0	0	0
ENSG00000126106	66	110	90	72	63	67	70	92	102	75	69	106	39
ENSG00000198520	29	35	29	25	34	29	43	41	44	32	20	36	14
ENSG00000199377	0	0	1	0	2	1	0	0	0	0	0	0	0
ENSG00000200169	0	0	1	1	0	2	0	1	2	0	0	1	0
ENSG00000142945	1446	2257	1712	946	1043	1059	921	1351	1824	1063	1262	1790	646
ENSG00000225721	5	6	4	1	5	4	4	3	6	6	3	5	1
ENSG00000142937	16766	25410	29157	16947	18198	19215	17224	25530	25121	25373	20516	30075	11051
ENSG00000264294	0	0	0	0	0	0	0	0	0	0	0	0	0
ENSG00000200913	2	3	1	3	1	9	4	1	7	2	4	6	0
ENSG00000202031	0	0	0	0	0	0	0	0	0	0	0	0	0
ENSG00000207421	0	0	0	0	0	0	0	0	0	0	0	0	0
ENSG00000234093	3	5	4	6	3	4	7	3	6	12	6	4	6
ENSG00000142959	0	5	3	2	3	2	2	1	6	0	5	3	1
ENSG00000173846	171	231	322	227	205	194	223	234	304	198	184	337	88
ENSG00000188396	0	0	1	0	2	0	1	2	2	0	0	0	0
ENSG00000222009	18	28	38	22	23	34	30	40	33	12	33	25	8
ENSG00000117425	37	58	61	48	51	43	52	42	77	17	46	77	20
ENSG00000202444	0	0	0	0	0	0	0	0	0	0	0	0	0
ENSG00000226499	17	11	28	9	11	12	7	6	21	23	19	12	1
ENSG00000070785	420	520	537	282	329	389	321	530	536	467	480	599	208
ENSG00000266294	0	0	1	0	0	0	0	0	0	0	0	0	0
ENSG00000253039	0	0	0	0	0	0	0	0	0	1	0	0	0
ENSG00000229815	0	0	0	0	4	0	0	0	0	0	0	0	0
ENSG00000232369	2	4	0	3	3	9	0	0	4	2	1	2	0
ENSG00000268949	6	5	8	2	6	8	5	3	5	5	5	10	2
ENSG00000126107	664	980	1062	702	630	594	599	720	1001	427	741	1084	283
ENSG00000126088	643	917	1044	634	650	651	688	894	1122	857	718	1159	369
ENSG00000162415	405	570	612	394	339	332	372	454	518	168	468	605	193
ENSG00000234315	0	0	0	0	0	0	1	1	1	0	0	0	1
ENSG00000221707	0	0	0	0	0	0	0	0	0	0	0	0	0
ENSG00000186603	49	108	60	55	45	22	36	38	97	52	48	76	18
ENSG00000132781	370	613	568	329	346	476	486	615	749	461	400	677	167
ENSG00000132773	241	351	276	159	142	208	201	285	390	237	224	311	100
ENSG00000070759	86	109	86	58	79	70	50	104	91	39	82	88	40
ENSG00000236872	0	1	0	1	0	0	0	0	0	1	0	0	0
ENSG00000132763	232	330	366	221	217	277	231	336	379	178	280	383	128
ENSG00000117450	2459	3582	2653	1401	1753	2097	1637	2606	3070	2193	2489	3355	1225
ENSG00000234379	0	0	0	0	0	0	0	0	0	0	0	0	0
ENSG00000117448	675	1061	1346	861	814	724	732	978	1083	913	846	1364	422
ENSG00000132780	7702	10987	7390	3762	4587	6666	5103	8331	9759	5205	6905	7656	3099
ENSG00000159588	10	13	11	6	5	13	11	20	14	8	3	6	0
ENSG00000159592	1257	1903	1879	1049	1214	1337	998	1658	1741	643	1460	1791	684
ENSG00000225447	6	9	8	3	7	6	5	8	6	1	7	0	0
ENSG00000234329	7	6	5	6	10	11	4	4	2	1	7	11	2
ENSG00000159596	475	755	811	411	461	602	463	765	799	458	658	772	320
ENSG00000197429	257	342	305	137	200	245	182	288	316	160	249	270	119
ENSG00000230896	18	28	27	13	22	28	11	34	30	26	33	27	17
ENSG00000236111	1	6	6	3	2	6	1	2	5	5	6	3	2
ENSG00000086015	1443	2417	2439	1505	1470	1661	1689	2007	2379	688	1760	2348	688
ENSG00000232467	0	2	2	0	1	0	0	0	1	2	2	0	0
ENSG00000117461	846	1325	1151	580	696	908	722	1197	1265	522	1094	1281	494
ENSG00000278139	0	0	0	0	0	0	0	0	0	0	0	0	0
ENSG00000226957	0	0	4	1	1	2	1	1	0	3	0	0	0
ENSG00000233114	0	0	0	0	0	0	0	0	0	0	0	0	0
ENSG00000227857	5	11	10	3	3	6	1	9	9	11	8	12	4
ENSG00000117472	2	2	0	5	1	3	0	6	5	2	5	4	0
ENSG00000250719	0	0	0	0	0	0	0	0	0	0	0	0	0
ENSG00000085998	1560	2340	2608	1713	1568	1702	1721	2117	2586	1323	1842	2609	803
ENSG00000171357	16	23	16	13	13	16	15	25	30	14	22	22	5
ENSG00000085999	403	596	330	257	235	319	280	373	543	220	366	441	146
ENSG00000132128	1466	2532	2656	1720	1649	1736	1752	2099	2680	1115	1816	2792	826
ENSG00000173660	5134	7067	7702	4576	4460	5167	4912	6778	7558	7590	5483	7895	2836
ENSG00000117481	447	703	683	394	422	553	381	643	710	384	568	713	251
ENSG00000225779	1	2	1	0	1	3	0	2	1	1	2	2	1
ENSG00000117480	106	130	139	79	92	57	81	69	157	102	82	127	27
ENSG00000232022	0	0	0	0	0	1	0	0	0	0	0	0	0
ENSG00000273854	0	0	0	0	0	0	0	0	0	0	0	0	0
ENSG00000224863	0	0	0	0	0	0	0	0	0	0	0	0	0
ENSG00000225667	0	0	0	0	0	0	0	0	0	0	0	0	0
ENSG00000197587	0	1	0	0	1	1	1	1	0	0	0	1	0
ENSG00000269956	5	3	0	3	6	7	3	4	10	0	5	2	2
ENSG00000162456	0	0	0	0	0	0	0	0	0	0	0	0	0
ENSG00000079277	151	252	255	145	147	144	174	195	241	134	162	234	79
ENSG00000142961	98	164	178	113	138	123	115	137	171	64	139	165	68
ENSG00000123472	910	1499	1198	672	778	811	711	1021	1303	824	914	1318	480
ENSG00000233647	0	0	0	1	0	0	0	0	0	0	0	1	0
ENSG00000186118	2	2	4	2	0	1	2	1	6	2	3	4	2
ENSG00000228237	3	1	4	2	1	1	1	4	2	0	3	4	4
ENSG00000159658	534	798	649	371	469	561	442	645	713	203	559	628	236
ENSG00000236476	0	0	0	0	0	0	0	0	0	0	0	0	0
ENSG00000142973	0	0	0	0	1	1	0	0	0	0	0	0	0
ENSG00000154198	0	0	0	0	0	0	0	0	0	0	0	0	0
ENSG00000238145	0	0	0	0	0	0	0	0	0	0	0	0	0
ENSG00000187048	0	0	0	0	0	0	0	0	0	0	0	0	0
ENSG00000259832	0	0	0	0	0	0	0	0	0	0	0	0	0
ENSG00000261196	0	0	0	0	0	0	0	0	0	0	0	0	0
ENSG00000261593	0	0	0	0	0	0	0	0	0	0	0	0	0
ENSG00000261290	0	0	0	0	0	0	0	0	0	0	0	0	0
ENSG00000186377	1	0	0	0	0	0	0	0	0	0	0	1	0
ENSG00000186160	0	0	0	0	0	0	0	0	0	0	0	0	0
ENSG00000225154	0	0	0	0	0	0	0	0	0	0	0	0	0
ENSG00000225506	2	1	1	2	1	3	0	3	4	0	0	1	0
ENSG00000162365	0	0	0	0	0	0	0	0	0	0	0	0	0
ENSG00000225514	0	0	0	0	0	0	0	0	0	0	0	0	0
ENSG00000224805	0	0	1	0	0	0	1	1	0	0	1	1	0
ENSG00000162366	0	0	0	0	0	0	0	0	0	1	0	0	0
ENSG00000162367	0	0	0	0	1	0	0	0	0	0	0	2	0
ENSG00000226252	0	0	0	0	0	0	0	0	0	0	0	0	0
ENSG00000123473	620	1090	653	312	386	501	358	630	799	291	593	553	268
ENSG00000162368	962	1363	1157	580	743	846	621	1141	1028	606	888	1100	501
ENSG00000225762	4	5	8	0	2	9	4	8	4	0	2	3	2
ENSG00000186790	0	1	1	4	0	0	1	1	3	0	0	1	0
ENSG00000237424	0	0	0	0	0	1	0	1	0	0	0	0	0
ENSG00000186564	0	0	0	0	0	1	0	0	1	0	0	0	0
ENSG00000271355	0	0	0	0	0	0	0	0	0	0	0	0	0
ENSG00000229554	0	0	0	0	0	0	0	0	0	0	0	0	1
ENSG00000221346	0	0	0	0	0	0	0	0	0	0	0	0	0
ENSG00000227883	0	0	0	0	0	0	0	0	0	0	0	0	0
ENSG00000221447	0	0	0	0	0	0	0	0	0	0	0	0	0
ENSG00000227947	0	0	0	0	0	0	0	0	0	0	0	0	0
ENSG00000269113	13	17	21	13	16	32	33	49	24	11	10	14	5
ENSG00000223814	0	0	0	0	0	0	0	0	0	0	0	0	0
ENSG00000225028	0	0	0	0	0	0	0	2	0	0	0	0	0
ENSG00000226133	0	0	0	0	0	0	0	0	0	0	0	0	0
ENSG00000231413	0	3	0	0	0	0	0	0	0	0	0	0	0
ENSG00000237180	0	0	0	0	0	0	0	0	0	0	0	0	0
ENSG00000242267	1	3	2	0	1	1	1	1	2	0	2	1	0
ENSG00000279096	0	0	0	0	0	0	0	1	0	0	1	0	0
ENSG00000223720	0	0	1	0	0	0	0	0	0	0	0	0	0
ENSG00000117834	15	18	9	13	6	10	7	14	16	1	13	5	2
ENSG00000272491	0	2	0	2	2	3	0	0	5	2	1	1	0
ENSG00000279214	0	0	0	0	2	0	0	0	0	0	0	1	1
ENSG00000132122	303	464	348	188	239	303	179	347	385	155	294	338	152
ENSG00000224986	1	2	2	2	1	3	0	0	3	4	0	2	2
ENSG00000206700	0	0	0	0	0	0	0	0	0	0	0	0	0
ENSG00000235105	0	5	8	2	2	2	1	2	5	5	5	3	0
ENSG00000223175	0	0	0	0	1	0	0	0	0	0	0	0	0
ENSG00000232514	0	0	0	0	0	0	0	0	0	0	0	0	0
ENSG00000186094	18	31	19	9	14	17	16	17	21	10	16	18	6
ENSG00000162373	226	346	353	216	202	279	276	341	413	318	264	401	106
ENSG00000229846	0	0	0	0	0	0	0	0	0	0	0	0	0
ENSG00000230114	0	0	0	0	0	0	0	0	0	0	0	0	0
ENSG00000225623	0	0	0	0	0	0	0	0	0	0	0	0	0
ENSG00000237478	0	0	0	0	1	0	0	0	0	0	0	0	0
ENSG00000215887	0	0	0	1	0	0	0	0	0	0	0	0	0
ENSG00000221746	0	0	0	0	0	0	0	0	0	0	0	0	0
ENSG00000279324	0	0	0	0	0	0	0	0	0	0	0	0	0
ENSG00000233595	0	0	0	0	0	0	0	0	0	0	0	0	0
ENSG00000162374	12804	19754	12872	6309	8183	11982	8506	16102	15348	8869	12386	12943	5397
ENSG00000230828	1	5	4	1	0	4	1	1	1	0	1	0	0
ENSG00000237337	2	2	2	1	1	1	1	0	1	0	1	3	2
ENSG00000233407	1	1	0	1	0	4	2	0	0	0	2	0	1
ENSG00000234080	2	1	3	3	4	4	8	7	6	4	1	3	0
ENSG00000229316	2	0	0	0	0	0	0	1	0	0	0	0	0
ENSG00000225671	1	0	1	0	1	0	1	0	0	0	0	0	0
ENSG00000142700	5	5	4	7	6	2	4	7	8	3	6	4	0
ENSG00000271782	2	6	8	3	2	6	3	6	9	6	5	5	2
ENSG00000185104	1272	1904	1606	1038	986	1075	1043	1509	1790	905	1350	1837	673
ENSG00000225767	2	2	3	0	2	1	0	4	1	0	4	1	1
ENSG00000207194	0	0	0	0	0	0	0	0	0	0	0	0	0
ENSG00000230585	0	1	0	1	0	0	0	1	0	0	1	1	1
ENSG00000237130	0	0	0	0	0	0	0	0	0	0	0	0	0
ENSG00000123080	890	1383	1132	786	684	800	924	1073	1460	982	954	1586	404
ENSG00000265538	0	0	0	0	0	0	0	0	0	0	0	0	0
ENSG00000275816	0	0	0	0	0	0	0	0	1	0	0	0	0
ENSG00000204006	0	0	1	0	0	0	0	0	0	0	1	1	0
ENSG00000200262	0	0	0	0	0	0	0	0	0	0	0	0	0
ENSG00000213478	0	0	1	2	0	2	0	1	0	0	0	1	0
ENSG00000239101	0	0	0	0	0	0	0	0	0	0	0	0	0
ENSG00000203356	0	0	1	1	0	0	2	0	1	0	0	0	0
ENSG00000123091	1383	1948	1476	830	1080	1207	959	1677	1602	948	1334	1699	687
ENSG00000233406	22	13	43	30	14	28	24	22	40	35	26	16	7
ENSG00000236434	0	0	0	0	0	0	0	0	0	0	0	0	1
ENSG00000085831	24	50	54	34	33	15	9	11	33	12	26	37	9
ENSG00000261664	1	0	0	0	0	0	1	0	0	0	0	0	0
ENSG00000085832	1617	2538	2169	1031	1477	1596	1182	2066	2028	780	1817	1943	861
ENSG00000232027	0	0	0	0	1	0	1	1	1	1	1	4	1
ENSG00000206595	0	0	0	0	0	0	0	0	0	0	0	0	0
ENSG00000238140	1	0	1	0	2	1	0	0	0	1	0	0	0
ENSG00000227070	0	0	1	0	1	1	0	0	0	0	0	0	0
ENSG00000252032	0	0	0	0	0	0	0	0	0	0	0	0	0
ENSG00000227742	0	0	0	0	0	0	0	0	0	0	0	0	0
ENSG00000117859	2051	3175	2463	1369	1620	2094	1509	2690	2670	1008	2342	2371	971
ENSG00000236973	0	0	0	0	0	0	0	0	0	0	0	0	0
ENSG00000232846	0	0	0	0	1	1	0	0	0	0	0	0	0
ENSG00000212624	1	0	0	0	0	0	0	0	0	0	2	1	0
ENSG00000078618	2369	3690	3065	1525	1890	2306	1869	2931	3035	1188	2336	2792	1061
ENSG00000266993	5	14	11	2	10	14	6	17	12	0	7	10	4
ENSG00000272175	0	1	0	0	0	0	0	0	0	0	1	0	0
ENSG00000212076	0	0	0	0	0	0	0	0	0	0	0	0	0
ENSG00000230604	0	0	0	2	0	0	0	0	0	0	0	0	0
ENSG00000169213	287	472	299	131	167	183	139	196	263	76	178	255	89
ENSG00000200839	1	0	0	0	0	0	0	0	0	0	0	0	0
ENSG00000229032	0	0	0	0	0	0	0	0	0	0	0	0	0
ENSG00000264613	0	0	0	0	0	0	0	0	0	0	0	0	0
ENSG00000117862	1059	1729	1472	856	1053	1185	896	1471	1523	972	1291	1764	688
ENSG00000198841	141	234	214	126	126	140	146	178	218	176	160	238	57
ENSG00000223390	1	0	1	0	1	1	1	1	1	0	0	1	1
ENSG00000228369	0	1	1	0	4	0	0	0	1	0	1	1	0
ENSG00000134717	1848	2820	2371	1128	1700	1905	1312	2518	2297	1178	2068	2546	1160
ENSG00000157077	670	1003	995	529	618	842	617	1035	1064	306	858	955	362
ENSG00000241745	1	0	0	0	0	0	0	0	0	0	0	0	0
ENSG00000228407	4	7	6	4	3	6	3	4	7	14	3	3	3
ENSG00000223429	1	0	0	0	0	0	0	0	0	0	0	0	0
ENSG00000224255	0	0	0	0	0	0	0	0	0	1	2	0	0
ENSG00000236004	0	0	0	0	0	0	0	0	0	0	0	0	0
ENSG00000237663	0	0	0	0	0	1	0	1	0	0	0	0	0
ENSG00000213735	0	0	4	0	0	1	1	2	1	0	1	0	0
ENSG00000154222	344	554	475	334	305	369	365	482	537	277	390	479	176
ENSG00000272100	0	1	3	1	2	0	1	3	0	0	1	4	0
ENSG00000224680	3	6	7	6	3	4	2	10	7	3	4	1	1
ENSG00000085840	454	797	377	230	222	331	316	454	566	222	402	544	145
ENSG00000134748	1801	2641	2101	1176	1397	1707	1269	2275	2271	1163	1802	1961	786
ENSG00000134744	1623	2392	2121	1029	1370	1602	1341	2081	2168	613	1767	1697	646
ENSG00000272371	1	4	2	1	4	1	3	1	3	2	2	2	1
ENSG00000236290	2	0	1	1	1	2	1	6	3	2	3	2	0
ENSG00000116157	249	408	349	217	200	101	117	156	353	202	208	392	124
ENSG00000182183	2	2	3	3	2	0	0	1	3	5	0	1	1
ENSG00000162377	874	1344	1016	603	693	842	692	1065	1247	518	903	1029	395
ENSG00000233664	0	0	0	0	0	0	0	0	1	1	1	0	0
ENSG00000239640	0	0	0	0	0	0	0	0	0	0	0	0	0
ENSG00000162378	1247	1956	1761	818	1205	1277	960	1569	1663	648	1312	1412	667
ENSG00000252018	0	0	0	0	0	0	0	0	0	0	0	0	0
ENSG00000228929	79	76	125	38	39	71	71	66	101	86	85	52	29
ENSG00000206627	0	1	0	2	0	0	0	0	0	0	0	0	0
ENSG00000203995	114	183	131	61	78	64	47	66	128	39	93	110	58
ENSG00000242391	1	1	0	1	1	2	0	1	0	0	0	0	1
ENSG00000121310	106	128	105	42	78	52	59	70	104	37	79	75	35
ENSG00000230953	0	0	3	1	2	0	1	0	0	0	0	0	0
ENSG00000231866	0	0	0	1	0	0	0	0	0	0	0	0	0
ENSG00000116171	843	1212	1072	549	682	776	604	1100	1071	622	880	996	428
ENSG00000264834	0	0	0	0	1	0	2	1	1	0	0	0	2
ENSG00000266188	0	0	0	0	0	0	0	0	0	0	0	0	0
ENSG00000265815	0	0	0	0	0	0	0	0	0	0	0	0	0
ENSG00000237279	0	0	0	0	0	0	0	0	0	0	0	0	0
ENSG00000236360	0	0	0	0	0	0	2	1	0	0	0	0	0
ENSG00000226147	0	0	0	1	0	0	0	0	0	0	0	0	0
ENSG00000279054	0	0	0	0	0	0	0	0	0	0	1	0	0
ENSG00000174348	24	50	30	26	23	37	42	35	28	10	18	35	9
ENSG00000232993	0	0	0	0	0	0	0	0	0	0	0	0	0
ENSG00000227644	0	0	0	0	0	0	0	0	0	0	0	0	0
ENSG00000162383	5	8	6	5	5	7	5	2	5	0	4	2	0
ENSG00000235563	0	0	3	0	2	1	0	1	0	0	0	0	1
ENSG00000277397	0	0	0	0	0	0	0	0	1	0	0	0	0
ENSG00000157184	286	425	371	214	229	250	258	322	374	182	303	414	138
ENSG00000236723	0	0	0	0	0	0	0	0	0	0	0	0	0
ENSG00000162384	565	871	836	552	551	650	609	739	898	714	552	951	291
ENSG00000259818	0	1	2	0	0	0	2	2	1	0	0	0	0
ENSG00000162385	449	693	602	325	386	443	413	584	604	575	491	691	267
ENSG00000226754	13	30	23	9	14	13	14	18	26	13	23	22	12
ENSG00000270172	218	323	236	118	141	204	144	237	303	96	261	237	98
ENSG00000157193	759	1218	983	536	618	717	703	825	1130	308	863	1020	298
ENSG00000234578	0	0	0	0	0	0	0	0	0	0	0	0	0
ENSG00000228838	0	1	2	0	0	1	2	2	1	0	0	0	1
ENSG00000225030	0	0	0	0	0	0	0	0	1	0	0	0	0
ENSG00000232762	0	2	2	1	2	0	3	1	0	1	0	2	0
ENSG00000225675	4	16	15	7	10	13	8	8	14	9	10	13	3
ENSG00000226938	0	0	0	0	0	0	0	0	0	0	0	0	0
ENSG00000230138	3	1	1	3	1	1	0	1	1	0	2	1	0
ENSG00000236253	0	0	0	0	0	0	0	0	0	0	0	0	0
ENSG00000143006	0	0	0	0	0	0	0	0	0	0	0	0	0
ENSG00000174332	16	31	20	18	9	9	12	20	21	10	17	28	5
ENSG00000239007	0	0	0	0	0	0	0	0	0	0	0	0	0
ENSG00000058804	2093	3021	2116	952	1371	1789	1102	2213	2196	1070	1906	2048	934
ENSG00000201003	2	0	2	1	1	0	0	0	0	0	0	0	0
ENSG00000229687	0	0	0	0	0	0	0	0	0	0	0	0	1
ENSG00000058799	307	462	465	269	319	367	282	404	404	339	341	484	172
ENSG00000211452	3	4	0	1	1	0	3	1	0	0	1	5	1
ENSG00000081870	432	587	501	249	315	340	268	433	546	430	405	488	224
ENSG00000116212	620	854	757	440	478	545	442	730	785	471	578	823	320
ENSG00000219102	19	23	11	5	7	12	9	12	23	10	18	11	3
ENSG00000203985	0	0	0	0	0	0	0	0	0	0	0	0	0
ENSG00000272091	59	70	73	39	40	63	51	87	75	56	69	74	28
ENSG00000116209	1447	2126	2081	1038	1299	1462	1172	2056	2204	1593	1591	2302	914
ENSG00000280378	11	7	8	7	3	4	4	5	6	3	3	4	6
ENSG00000116205	377	568	535	296	325	393	322	496	529	266	455	554	176
ENSG00000264208	0	0	0	0	0	0	0	0	0	0	0	0	0
ENSG00000225183	5	0	0	0	1	1	0	2	6	0	2	0	0
ENSG00000279049	20	25	20	20	10	15	16	23	22	23	12	18	6
ENSG00000212670	56	120	115	60	82	94	62	102	115	59	90	113	39
ENSG00000157211	0	1	1	1	1	0	0	1	1	0	1	0	0
ENSG00000280425	0	0	5	1	0	0	0	1	0	0	2	1	0
ENSG00000256407	1	1	0	1	1	0	1	0	1	1	1	2	0
ENSG00000215883	119	148	117	66	93	124	102	118	145	45	100	132	42
ENSG00000116221	940	1564	1406	896	851	893	907	1189	1568	1048	1019	1622	482
ENSG00000157216	2393	3996	3109	2053	1951	2279	2535	2887	3963	1686	2672	3718	1068
ENSG00000198711	33	36	32	18	14	30	17	15	41	21	20	28	7
ENSG00000225632	0	0	0	0	0	0	0	0	0	0	0	0	0
ENSG00000232245	0	0	0	0	0	0	0	0	0	0	0	0	0
ENSG00000265404	0	0	0	0	0	0	0	0	0	0	0	0	0
ENSG00000235741	0	0	0	0	0	0	0	0	0	0	0	0	0
ENSG00000237173	0	0	1	2	0	0	0	0	0	0	1	0	0
ENSG00000227453	1	2	3	2	3	2	4	2	6	8	2	1	1
ENSG00000162390	134	171	142	99	113	83	93	102	164	62	87	151	35
ENSG00000162391	9	14	6	5	1	5	3	9	8	3	6	8	5
ENSG00000230728	0	1	2	0	0	1	1	1	0	1	0	0	0
ENSG00000184313	4	4	10	9	4	4	5	2	6	1	1	6	2
ENSG00000271723	1	0	1	1	1	0	0	0	0	0	0	1	0
ENSG00000243725	10	10	15	5	12	15	10	4	11	6	6	7	4
ENSG00000162396	157	238	251	143	136	160	164	218	255	120	173	290	80
ENSG00000006555	0	1	1	2	1	0	0	0	1	1	1	0	0
ENSG00000237453	0	1	0	0	0	0	0	0	0	0	0	0	0
ENSG00000162398	0	0	0	0	0	0	1	0	0	0	0	0	0
ENSG00000116133	1769	2754	1456	866	949	1076	934	1272	2001	746	1345	1861	610
ENSG00000242396	0	0	0	0	0	0	1	0	0	0	0	0	0
ENSG00000233203	2	2	0	1	0	2	1	1	0	2	0	1	0
ENSG00000143001	0	0	0	0	0	0	0	0	0	0	0	0	0
ENSG00000233271	0	0	0	0	0	0	0	0	0	0	0	0	0
ENSG00000162399	0	0	0	0	0	0	0	0	0	0	0	1	0
ENSG00000169174	0	0	0	0	0	0	1	0	0	0	1	0	0
ENSG00000162402	1608	2562	2288	1157	1478	1790	1388	1977	2242	526	1774	1850	695
ENSG00000231090	0	0	0	0	0	0	0	0	0	0	0	0	0
ENSG00000231095	1	0	1	1	0	0	0	1	0	0	0	0	0
ENSG00000265822	0	0	0	0	0	0	0	0	0	0	0	0	0
ENSG00000231900	0	0	0	0	0	0	0	0	0	0	0	0	0
ENSG00000232198	0	0	0	0	0	0	0	0	0	0	0	0	0
ENSG00000199831	0	0	0	0	0	0	0	0	0	0	0	0	0
ENSG00000252162	0	0	0	0	0	0	0	0	0	0	0	0	0
ENSG00000272051	0	0	0	0	0	0	0	0	0	0	0	0	0
ENSG00000234810	0	0	1	0	0	0	0	0	0	0	0	0	0
ENSG00000233147	0	0	0	0	0	0	0	0	0	0	0	0	0
ENSG00000230250	0	0	0	0	0	0	0	0	0	0	0	0	0
ENSG00000227104	0	0	0	0	0	0	0	0	0	0	0	0	0
ENSG00000233079	0	0	0	0	0	0	0	0	0	0	0	0	0
ENSG00000235612	0	0	0	0	0	0	0	0	0	0	0	0	0
ENSG00000229871	0	0	0	0	0	0	0	0	0	0	0	0	0
ENSG00000260971	0	0	3	0	2	0	0	0	0	0	2	1	0
ENSG00000223307	0	0	0	0	0	0	0	0	0	0	0	0	0
ENSG00000223956	0	0	1	0	0	0	0	0	0	0	0	0	0
ENSG00000162407	119	202	380	270	240	119	135	155	240	99	335	518	197
ENSG00000236776	0	0	0	0	0	0	0	0	0	0	0	0	0
ENSG00000224980	0	0	0	0	2	1	0	0	0	0	0	2	0
ENSG00000225475	1	1	1	1	1	0	5	0	3	1	3	0	1
ENSG00000162409	565	905	844	330	446	459	361	616	661	253	630	513	296
ENSG00000187889	0	3	2	0	1	1	0	0	1	0	0	3	1
ENSG00000229913	0	0	0	0	0	0	0	0	0	0	0	0	0
ENSG00000157131	0	0	0	0	0	0	0	0	0	0	0	0	0
ENSG00000021852	0	0	0	0	0	0	0	0	0	0	0	0	0
ENSG00000236341	0	0	0	0	0	0	0	0	0	0	0	0	0
ENSG00000221591	0	0	0	0	0	0	0	0	0	0	0	0	0
ENSG00000173406	3	12	5	4	7	6	1	6	15	3	10	13	6
ENSG00000227935	0	0	0	0	0	0	0	0	1	0	1	1	0
ENSG00000236888	0	0	0	0	0	0	0	0	0	0	0	0	0
ENSG00000238773	0	0	0	0	0	0	0	0	0	1	0	0	0
ENSG00000226759	0	0	0	0	1	0	0	0	0	0	0	0	0
ENSG00000229887	1	0	4	3	2	0	4	0	2	1	4	1	0
ENSG00000223416	2	2	1	1	1	1	0	0	2	3	2	2	0
ENSG00000235038	0	0	0	0	0	0	0	0	0	0	0	0	0
ENSG00000230546	0	0	0	0	0	0	0	0	0	0	0	0	0
ENSG00000233216	0	0	0	0	0	0	0	0	0	0	0	0	0
ENSG00000162600	49	95	91	43	47	68	52	96	81	35	87	91	45
ENSG00000270209	1	0	0	0	0	0	0	1	0	0	0	0	0
ENSG00000264128	0	0	0	0	0	0	0	0	0	0	1	0	0
ENSG00000184292	0	0	0	0	0	0	0	0	0	0	2	0	0
ENSG00000185839	9	7	4	4	6	8	5	10	9	4	6	3	2
ENSG00000162601	800	1198	934	423	650	772	623	978	925	273	814	723	343
ENSG00000264081	0	0	0	0	0	0	0	0	0	0	0	0	0
ENSG00000177606	704	1033	1123	797	658	839	1081	1112	1425	682	684	1114	301
ENSG00000234807	1	1	1	1	0	0	2	1	0	0	0	2	0
ENSG00000272226	0	0	1	0	0	0	0	0	1	0	0	1	0
ENSG00000231740	0	0	0	0	0	0	0	0	0	0	0	0	0
ENSG00000232453	2	1	0	0	2	1	0	0	0	0	1	1	1
ENSG00000228121	12	4	13	5	2	5	9	4	4	6	6	1	2
ENSG00000230812	0	1	0	0	0	0	0	2	0	0	0	0	0
ENSG00000241042	0	0	0	0	0	0	0	0	0	0	0	0	0
ENSG00000235215	0	0	0	0	0	0	0	0	0	0	0	0	0
ENSG00000237352	0	0	0	0	0	0	0	0	0	0	0	0	0
ENSG00000224609	0	0	0	0	0	0	0	0	0	0	1	0	0
ENSG00000270457	4	1	4	0	2	3	4	1	1	0	2	1	0
ENSG00000172456	43	75	84	49	40	43	51	78	85	54	67	74	20
ENSG00000266150	0	0	0	0	0	0	0	0	0	0	0	0	0
ENSG00000226883	0	0	0	0	0	1	0	0	0	0	0	0	0
ENSG00000231816	2	1	0	0	0	0	0	0	0	1	0	0	0
ENSG00000134709	321	545	395	202	272	186	110	283	346	157	331	294	151
ENSG00000134716	55	61	64	40	50	51	35	59	75	41	58	51	23
ENSG00000265535	0	0	0	0	0	0	0	0	0	0	0	0	0
ENSG00000162598	0	0	0	0	0	0	0	0	1	0	0	0	0
ENSG00000229332	0	0	0	0	0	0	0	0	0	0	0	0	0
ENSG00000238242	0	0	0	0	0	0	0	0	0	0	0	0	0
ENSG00000226476	1	0	0	0	0	0	0	1	0	0	0	2	1
ENSG00000231252	1	0	0	0	0	1	0	2	0	0	0	1	0
ENSG00000162599	136	175	206	83	154	204	190	310	232	145	186	222	117
ENSG00000237928	0	0	0	0	0	0	2	0	0	0	1	0	0
ENSG00000270742	0	0	0	0	0	0	0	0	0	0	0	0	0
ENSG00000237853	0	0	0	1	0	0	0	0	0	0	0	0	0
ENSG00000264551	0	0	0	0	0	0	0	0	0	0	0	0	0
ENSG00000223920	0	0	0	0	0	0	0	0	0	0	0	0	0
ENSG00000162604	366	488	510	280	366	380	271	546	451	336	396	481	233
ENSG00000271200	1	7	10	8	1	2	3	4	9	8	8	4	2
ENSG00000132849	194	253	280	160	171	218	155	268	255	83	219	265	111
ENSG00000200575	0	0	0	0	0	0	0	0	0	0	0	0	0
ENSG00000212360	0	0	0	0	0	0	0	0	0	0	0	0	0
ENSG00000236646	0	0	0	0	0	0	0	1	0	0	0	0	0
ENSG00000242860	0	0	0	0	0	0	0	0	0	0	0	0	0
ENSG00000263908	0	0	0	0	0	0	0	0	0	0	0	0	0
ENSG00000234204	0	0	0	0	0	0	0	0	0	0	0	0	0
ENSG00000234088	0	0	0	0	0	0	0	0	0	0	0	0	0
ENSG00000240563	0	0	0	0	0	0	0	0	0	1	1	0	0
ENSG00000237227	0	0	0	0	0	0	0	0	0	0	0	0	0
ENSG00000200174	0	0	0	0	0	0	0	0	0	0	0	0	0
ENSG00000132854	4	2	16	6	6	2	2	7	4	3	11	12	3
ENSG00000201153	0	0	0	0	0	0	0	0	0	0	0	0	0
ENSG00000162607	2231	3214	2016	1013	1217	1801	1218	2390	2578	1442	2005	2073	940
ENSG00000116641	2318	3982	3097	1514	1905	2365	1899	2880	3066	1000	2699	2668	1041
ENSG00000270549	0	0	0	0	0	0	1	0	0	0	0	0	0
ENSG00000132855	1	3	5	1	6	2	2	3	2	2	3	2	2
ENSG00000278967	0	0	4	3	4	3	1	4	0	0	2	2	0
ENSG00000213703	0	0	2	0	0	0	4	0	0	0	1	1	1
ENSG00000235545	13	23	25	8	8	9	11	9	13	7	12	6	6
ENSG00000125703	299	355	336	153	194	277	143	337	352	203	308	279	131
ENSG00000234318	1	1	0	0	0	2	0	0	0	0	0	0	0
ENSG00000237163	0	0	0	0	0	0	0	0	0	0	0	0	0
ENSG00000229537	0	0	0	0	0	0	0	0	0	0	0	0	0
ENSG00000227485	0	2	0	0	0	0	0	0	0	0	0	0	0
ENSG00000229225	0	0	0	0	0	0	0	0	0	0	0	0	0
ENSG00000203605	0	0	0	0	0	0	0	0	0	0	0	0	0
ENSG00000271593	0	0	0	0	0	0	0	0	0	0	0	0	0
ENSG00000252259	0	0	0	0	0	0	0	0	0	0	0	0	0
ENSG00000224209	0	0	0	0	0	0	0	0	0	0	0	0	0
ENSG00000228734	0	0	0	0	0	0	0	0	0	0	0	0	0
ENSG00000223683	0	0	0	0	0	0	0	0	0	0	0	0	0
ENSG00000230798	0	0	2	0	0	0	0	0	0	0	0	0	0
ENSG00000187140	0	0	0	0	0	0	0	0	0	0	0	0	0
ENSG00000275836	0	0	0	0	0	0	0	0	0	0	0	0	0
ENSG00000252784	0	0	0	0	0	0	0	0	0	0	0	0	0
ENSG00000236674	0	0	0	0	1	0	1	0	0	0	0	0	0
ENSG00000088035	245	353	249	103	193	221	123	318	276	179	258	291	135
ENSG00000142856	566	876	672	321	476	475	322	649	610	361	575	677	306
ENSG00000203965	188	338	320	143	189	233	164	327	261	143	281	302	136
ENSG00000264271	1	0	0	0	1	0	0	0	0	0	0	0	0
ENSG00000251720	2	2	0	2	1	10	2	7	6	3	4	2	3
ENSG00000116652	6	17	11	5	15	10	3	21	7	3	5	12	0
ENSG00000276884	0	0	0	0	0	0	0	0	0	0	0	0	0
ENSG00000278287	0	0	0	0	0	0	0	0	0	0	0	0	0
ENSG00000277565	0	0	0	0	0	0	0	0	0	0	0	0	0
ENSG00000275823	0	0	0	0	0	0	0	0	0	0	0	0	0
ENSG00000277689	0	0	0	0	0	0	0	0	0	0	0	0	0
ENSG00000274199	0	0	0	0	0	0	0	0	0	0	0	0	0
ENSG00000079739	1370	2255	2213	1245	1424	1263	1074	1676	1922	1093	1637	2320	755
ENSG00000244256	3	4	4	4	4	1	0	5	5	3	3	3	1
ENSG00000185483	1039	1782	1482	809	940	1296	1105	1613	1697	739	1347	1505	552
ENSG00000177452	0	0	3	0	0	0	0	0	0	0	0	0	0
ENSG00000228056	0	0	0	0	0	0	1	0	0	0	0	0	0
ENSG00000207190	0	0	0	0	0	0	0	0	0	0	0	0	0
ENSG00000200508	0	0	0	0	0	0	0	0	0	0	0	1	0
ENSG00000223949	113	178	193	86	123	159	104	232	183	62	150	133	62
ENSG00000177414	0	2	0	0	0	1	0	0	0	1	2	0	0
ENSG00000238653	0	0	0	0	0	0	0	0	0	0	0	0	0
ENSG00000158966	897	1478	1298	714	886	999	751	1220	1418	471	1074	1326	491
ENSG00000264470	0	0	0	0	0	0	0	0	0	0	0	0	0
ENSG00000162437	981	1550	1372	667	895	1036	833	1400	1422	577	1081	1330	506
ENSG00000162434	2750	4548	3339	1827	2078	2632	2152	3502	3363	1188	2952	3496	1332
ENSG00000234784	0	0	0	0	0	0	0	0	0	0	0	0	0
ENSG00000233877	0	0	0	0	0	1	0	0	0	0	0	0	0
ENSG00000226891	1	8	7	0	2	2	2	10	4	3	5	3	2
ENSG00000185031	0	1	2	1	0	0	2	0	0	0	1	0	0
ENSG00000272506	0	0	0	0	3	0	0	0	0	0	1	1	0
ENSG00000212257	0	0	0	0	1	0	1	0	0	0	0	0	0
ENSG00000265996	5	9	3	3	3	6	4	9	9	3	4	8	3
ENSG00000199135	0	2	1	0	0	0	0	1	1	0	1	1	0
ENSG00000231485	1	0	0	1	3	1	0	0	2	3	1	0	0
ENSG00000235804	0	0	0	0	0	0	0	0	0	0	0	0	0
ENSG00000234496	0	0	0	0	0	0	0	0	0	0	0	0	0
ENSG00000162433	811	1252	1062	543	745	679	533	827	890	399	865	1052	465
ENSG00000231622	0	0	0	0	0	0	0	1	0	0	0	0	0
ENSG00000116675	1761	2747	2544	1329	1634	1448	1127	1767	2256	698	1963	2237	855
ENSG00000229294	1	3	1	0	2	3	0	0	5	2	2	2	1
ENSG00000234144	1	0	1	0	0	0	1	0	2	1	2	0	0
ENSG00000222624	0	0	1	0	0	0	0	0	0	0	0	0	0
ENSG00000213625	728	1198	964	469	707	810	558	1076	940	428	826	958	463
ENSG00000116678	132	187	265	123	176	158	75	208	156	57	171	223	107
ENSG00000237852	0	0	0	0	0	0	0	0	0	0	0	0	0
ENSG00000224570	0	0	0	0	0	0	0	0	0	0	0	0	0
ENSG00000239319	0	0	0	0	0	0	0	0	0	0	0	0	0
ENSG00000184588	565	956	701	369	428	423	290	477	615	217	536	687	280
ENSG00000227466	0	0	0	0	1	0	0	0	0	0	0	0	0
ENSG00000223152	0	0	0	0	0	0	0	0	0	0	0	0	0
ENSG00000118473	421	671	451	212	285	229	167	329	408	138	373	390	159
ENSG00000264720	0	1	1	0	1	0	1	0	0	0	0	0	0
ENSG00000248458	0	7	5	2	6	3	2	2	2	0	1	1	0
ENSG00000221655	0	0	1	0	0	0	0	0	0	0	1	0	0
ENSG00000152760	0	0	0	0	0	0	0	0	0	0	0	0	0
ENSG00000172410	0	0	0	0	0	0	0	0	1	0	0	0	0
ENSG00000152763	17	40	44	31	27	41	31	51	59	20	41	35	11
ENSG00000231080	0	0	0	0	0	0	0	0	0	0	0	0	0
ENSG00000198160	931	1312	1057	469	694	801	553	1159	1006	334	919	921	448
ENSG00000116704	283	439	352	179	245	314	218	371	349	121	303	378	171
ENSG00000203963	0	0	0	0	2	0	0	0	0	0	0	0	0
ENSG00000252433	0	0	0	0	0	0	0	0	0	0	0	0	0
ENSG00000275678	0	0	0	0	0	0	0	0	0	0	0	0	0
ENSG00000162594	0	0	0	0	0	0	0	0	0	0	0	0	0
ENSG00000253074	0	0	0	0	0	0	0	0	0	0	0	0	0
ENSG00000221733	0	0	0	0	0	0	0	0	0	0	0	0	0
ENSG00000252116	0	0	0	0	0	0	0	0	0	0	0	0	0
ENSG00000228523	0	0	2	0	2	0	0	2	2	2	0	0	0
ENSG00000081985	4	5	5	2	7	6	6	2	7	4	7	8	1
ENSG00000142864	10803	16358	13728	7452	8396	10741	8737	14296	14868	8208	11530	13445	5185
ENSG00000223263	4	4	4	2	9	7	5	5	9	3	4	8	3
ENSG00000235200	0	0	0	0	0	0	0	0	0	0	0	0	0
ENSG00000207504	0	0	0	0	0	0	0	0	0	0	0	0	0
ENSG00000238139	0	0	0	0	0	0	0	0	0	0	0	0	0
ENSG00000242482	0	0	0	0	0	0	0	0	0	0	0	0	0
ENSG00000232048	0	0	0	0	1	0	0	0	0	1	0	0	0
ENSG00000116717	886	1218	1357	929	775	848	920	1069	1438	1194	1041	1441	473
ENSG00000172380	1027	1548	878	421	658	803	476	972	894	322	971	1050	428
ENSG00000238778	0	0	0	0	0	0	0	0	0	0	0	0	0
ENSG00000232284	8	15	13	10	15	19	9	11	16	7	19	9	8
ENSG00000235055	0	0	0	0	0	0	0	0	0	0	0	0	0
ENSG00000162595	4	2	6	0	1	5	2	5	1	1	2	4	1
ENSG00000228431	0	0	0	0	0	0	0	0	0	0	0	0	0
ENSG00000263542	1	0	0	0	2	0	0	0	0	0	1	0	0
ENSG00000116729	368	613	646	362	404	570	434	697	534	257	489	708	195
ENSG00000234383	8	4	4	7	2	4	6	4	9	2	7	5	1
ENSG00000221203	0	0	0	0	0	0	0	0	0	0	0	0	0
ENSG00000229133	38	40	41	25	26	32	41	45	40	48	43	26	25
ENSG00000225242	0	0	0	0	0	0	0	0	0	0	0	0	0
ENSG00000237622	0	0	0	0	0	0	0	0	0	0	0	0	0
ENSG00000229440	0	0	0	0	0	0	0	0	0	0	0	0	0
ENSG00000116745	0	1	0	0	0	0	0	0	0	0	0	0	0
ENSG00000024526	967	1453	956	391	541	749	471	1111	1106	533	937	893	437
ENSG00000233589	4	7	4	2	5	3	3	4	11	8	6	7	4
ENSG00000234264	1	3	1	0	0	1	0	0	0	1	0	0	0
ENSG00000225167	0	0	0	0	0	0	0	0	0	0	0	0	0
ENSG00000223883	0	0	0	0	2	1	0	0	0	0	0	0	0
ENSG00000235446	0	0	0	0	0	0	0	0	0	0	0	0	0
ENSG00000229639	0	0	0	0	0	0	0	0	0	0	0	0	0
ENSG00000033122	33	44	45	23	30	33	22	28	34	15	37	25	26
ENSG00000270615	0	0	0	1	0	0	0	0	0	0	0	0	0
ENSG00000240692	0	0	0	0	0	0	0	0	0	0	0	0	0
ENSG00000229359	0	0	0	0	0	0	0	0	0	0	0	0	0
ENSG00000237919	0	0	0	0	0	0	0	0	0	0	0	0	0
ENSG00000066557	572	873	662	292	389	445	317	687	676	331	609	615	270
ENSG00000244389	0	0	0	0	0	0	0	0	0	0	0	0	0
ENSG00000116754	3785	5456	4975	2486	3238	3986	3098	5047	5098	3004	3935	3968	1776
ENSG00000228988	0	0	0	0	0	0	0	0	0	0	0	0	0
ENSG00000118454	490	715	599	310	427	521	392	665	609	275	585	638	280
ENSG00000197568	47	77	83	38	60	60	49	78	58	50	41	96	28
ENSG00000226088	2	5	4	1	1	3	2	5	5	0	0	1	0
ENSG00000279230	0	0	0	0	0	2	1	0	0	0	0	2	0
ENSG00000116761	93	114	133	56	61	97	74	111	93	52	92	135	53
ENSG00000278636	0	0	0	0	0	0	0	0	0	0	0	0	0
ENSG00000271992	1	5	4	1	0	2	0	4	3	2	1	4	1
ENSG00000233020	0	1	0	0	0	1	1	0	0	0	0	0	0
ENSG00000237033	0	0	0	0	0	0	0	0	0	0	0	0	0
ENSG00000229051	0	0	0	0	0	0	0	0	0	0	0	0	0
ENSG00000226208	0	0	0	0	0	0	0	0	0	0	0	0	0
ENSG00000050628	84	118	92	57	63	83	79	104	92	34	97	107	45
ENSG00000235782	0	0	0	0	0	0	0	1	0	0	0	0	0
ENSG00000269933	1	0	1	0	0	0	0	0	0	0	0	1	1
ENSG00000235079	2	0	1	1	5	3	1	1	1	0	2	2	1
ENSG00000132485	2425	3506	2928	1391	2026	2728	1866	3752	3089	1759	2521	2627	1332
ENSG00000207721	8	13	24	4	12	22	14	13	17	9	16	15	2
ENSG00000229956	14	21	34	18	21	32	22	29	32	10	28	24	13
ENSG00000264239	0	0	0	0	0	0	0	0	0	0	0	0	0
ENSG00000237726	0	4	5	4	3	2	1	2	2	0	0	0	0
ENSG00000226324	0	0	0	0	0	0	0	0	0	0	0	0	0
ENSG00000172260	243	397	232	91	137	205	133	273	299	165	211	220	112
ENSG00000231985	0	0	0	0	0	0	0	0	0	0	0	0	0
ENSG00000271618	0	0	0	0	0	0	0	0	0	0	0	0	0
ENSG00000228853	0	0	0	0	0	0	0	0	0	0	0	0	0
ENSG00000233994	9	6	11	0	2	5	6	5	12	2	7	7	2
ENSG00000227207	0	0	0	0	0	0	0	0	0	0	0	0	0
ENSG00000212366	0	0	0	0	0	0	0	0	0	1	0	0	0
ENSG00000225087	0	0	0	0	0	0	0	0	0	0	0	0	0
ENSG00000227016	0	0	0	0	0	0	0	0	0	0	0	0	0
ENSG00000280317	0	0	0	1	0	0	0	0	0	0	0	0	0
ENSG00000229636	0	0	0	0	0	0	0	0	0	0	0	0	0
ENSG00000251825	0	0	0	0	0	0	0	0	0	0	0	0	0
ENSG00000233973	0	0	0	0	0	0	0	0	0	0	0	0	0
ENSG00000223479	0	0	0	0	0	0	0	0	0	0	0	0	0
ENSG00000200601	0	0	0	0	0	0	0	0	0	0	0	0	0
ENSG00000252005	0	0	0	0	0	0	0	0	0	0	0	0	0
ENSG00000162620	46	56	48	13	21	31	22	44	32	25	37	37	26
ENSG00000254685	186	297	200	109	150	202	118	248	246	132	195	219	101
ENSG00000259030	17	26	30	7	25	16	14	18	14	10	13	12	10
ENSG00000116783	1	0	0	1	0	2	0	0	4	0	2	1	0
ENSG00000237324	0	1	0	0	0	0	0	0	0	0	2	0	0
ENSG00000233894	2	1	1	1	0	0	0	0	0	0	3	1	0
ENSG00000162621	4	4	5	0	2	7	5	13	9	1	6	2	6
ENSG00000178965	223	441	152	78	107	304	232	343	554	153	207	223	73
ENSG00000234497	1	0	0	1	0	2	0	1	0	1	0	2	0
ENSG00000272864	3	0	3	0	4	2	0	1	4	2	4	2	1
ENSG00000116791	532	772	662	291	419	602	392	766	739	367	593	702	300
ENSG00000162623	446	658	478	219	294	421	339	643	562	327	425	458	219
ENSG00000229943	0	0	0	0	0	0	0	0	0	0	0	0	0
ENSG00000261213	0	0	0	0	0	1	0	0	0	0	0	0	0
ENSG00000224127	0	0	0	0	0	0	0	0	0	0	0	0	0
ENSG00000162624	0	0	0	1	2	2	2	2	0	0	3	2	0
ENSG00000224149	0	0	0	0	0	1	0	0	0	0	0	0	0
ENSG00000274200	0	0	0	0	0	0	0	0	0	0	0	0	0
ENSG00000206999	0	0	0	0	0	0	0	0	0	0	0	0	0
ENSG00000137968	439	691	586	259	346	335	258	497	427	168	417	426	179
ENSG00000224493	0	0	0	0	0	0	0	0	0	0	0	0	0
ENSG00000252338	0	0	0	0	0	0	0	0	0	0	0	0	0
ENSG00000213579	0	0	0	0	0	0	1	1	1	1	0	0	0
ENSG00000230863	2	5	1	0	0	1	2	3	3	0	1	1	0
ENSG00000178193	0	0	1	1	0	1	0	1	0	0	0	0	3
ENSG00000117054	1115	1538	1281	619	760	1098	799	1353	1378	794	1179	1260	550
ENSG00000181227	22	27	33	28	19	21	21	21	34	8	34	25	10
ENSG00000137955	892	1228	1089	568	722	875	645	1221	1083	771	898	1039	464
ENSG00000206620	0	0	0	0	0	0	0	0	0	0	0	0	0
ENSG00000207241	0	0	0	0	0	0	0	0	0	0	0	0	0
ENSG00000201487	0	0	0	0	0	0	0	0	0	0	0	0	0
ENSG00000057468	2	2	0	0	1	2	0	1	3	0	0	3	2
ENSG00000266832	0	0	0	0	0	0	0	0	0	0	0	0	0
ENSG00000154007	0	0	1	0	0	0	0	0	0	0	0	0	0
ENSG00000225605	0	0	0	0	0	0	0	0	0	0	0	0	0
ENSG00000230027	0	0	0	0	0	0	0	0	0	0	0	0	0
ENSG00000184005	576	948	752	339	491	693	445	907	749	343	630	760	300
[truncated: 58,108 more rows]

## Sheet: DESeq2_dCV_dC
	baseMean	log2FoldChange	lfcSE	stat	pvalue	padj
ENSG00000272438	75.1005	0.772497	0.227302	3.39854	0.000677458	0.0221065
ENSG00000230699	331.315	0.80338	0.199998	4.01694	5.89591e-05	0.00288589
ENSG00000223764	513.92	0.945374	0.136952	6.90294	5.0936e-12	1.2556e-09
ENSG00000187634	1066.26	1.35934	0.19352	7.0243	2.15147e-12	5.59572e-10
ENSG00000221978	4011.36	0.302164	0.0966695	3.12575	0.00177355	0.0471871
ENSG00000149527	355.821	-0.611744	0.195857	-3.12342	0.00178763	0.0473792
ENSG00000142606	19.2151	-1.37572	0.428868	-3.20779	0.00133761	0.0380685
ENSG00000171608	251.374	-0.991581	0.170395	-5.81931	5.90925e-09	7.68319e-07
ENSG00000219481	2511.36	0.429801	0.129645	3.31522	0.000915718	0.0283443
ENSG00000070886	191.139	-0.70716	0.227044	-3.11464	0.00184172	0.0484962
ENSG00000185436	13.4244	-1.93864	0.609839	-3.17894	0.00147815	0.041203
ENSG00000182749	261.268	-0.626717	0.17216	-3.64031	0.000272306	0.010375
ENSG00000176092	50.5456	-1.42643	0.287292	-4.96508	6.86736e-07	5.83013e-05
ENSG00000060656	850.414	-0.583008	0.161794	-3.6034	0.00031408	0.0117479
ENSG00000168528	207.776	-1.40339	0.187802	-7.47267	7.85811e-14	2.59318e-11
ENSG00000220785	62.5325	-1.47176	0.265515	-5.54305	2.97248e-08	3.37872e-06
ENSG00000183615	30.4314	-1.74969	0.392274	-4.46039	8.1811e-06	0.000531382
ENSG00000162522	693.213	-0.537942	0.172607	-3.11657	0.00182966	0.0483655
ENSG00000160097	171.344	0.757705	0.169531	4.46943	7.84297e-06	0.000511042
ENSG00000171812	35.009	-1.36703	0.355031	-3.85045	0.000117903	0.00520183
ENSG00000183317	169.763	-0.628568	0.1879	-3.34522	0.000822181	0.02584
ENSG00000116990	137.955	-0.687508	0.20747	-3.31377	0.000920456	0.0284479
ENSG00000049089	101.541	-1.54361	0.242186	-6.37366	1.84565e-10	3.31245e-08
ENSG00000117016	1948.07	-0.512239	0.147376	-3.47572	0.000509484	0.0175785
ENSG00000085831	24.8222	-1.85	0.392142	-4.71767	2.38566e-06	0.000179451
ENSG00000116157	224.271	-1.10159	0.18778	-5.86641	4.45339e-09	5.91664e-07
ENSG00000162407	227.302	-1.19681	0.178285	-6.7129	1.908e-11	4.24322e-09
ENSG00000134709	260.42	-0.683719	0.211813	-3.22793	0.00124688	0.0360326
ENSG00000079739	1479.42	-0.354983	0.10977	-3.23389	0.00122117	0.0354904
ENSG00000178965	215.551	1.3202	0.214967	6.14142	8.17891e-10	1.23956e-07
ENSG00000154027	771.148	0.647307	0.109048	5.93601	2.92049e-09	4.03738e-07
ENSG00000162614	30.4036	1.20877	0.377973	3.19804	0.00138367	0.0389944
ENSG00000153904	1124.75	-0.764752	0.146852	-5.20763	1.91267e-07	1.90894e-05
ENSG00000142871	226.189	0.812801	0.157911	5.14722	2.64369e-07	2.53943e-05
ENSG00000143013	215.289	1.55733	0.188507	8.2614	1.43971e-16	7.55292e-14
ENSG00000137962	326.476	-0.661578	0.194838	-3.39553	0.000684947	0.0222798
ENSG00000143036	29.704	-1.54139	0.36065	-4.27392	1.92066e-05	0.00110695
ENSG00000235501	142.188	-0.735762	0.18305	-4.01945	5.83333e-05	0.00286211
ENSG00000237954	49.42	-2.54965	0.330285	-7.71956	1.16732e-14	4.42285e-12
ENSG00000188641	587.753	-0.785479	0.151574	-5.18214	2.19357e-07	2.15772e-05
ENSG00000099260	36.5707	1.50258	0.342488	4.38724	1.14799e-05	0.000707466
ENSG00000060718	173.363	0.761644	0.197796	3.85066	0.000117802	0.00520183
ENSG00000162631	78.5574	0.726436	0.232578	3.1234	0.00178772	0.0473792
ENSG00000116299	132.549	-0.922501	0.204887	-4.50249	6.71608e-06	0.000449056
ENSG00000116396	116.689	-0.846936	0.199894	-4.23693	2.26601e-05	0.00127021
ENSG00000184260	21.3808	-1.71152	0.516842	-3.3115	0.000927985	0.0286374
ENSG00000143375	44.6395	-1.00011	0.298552	-3.34988	0.000808476	0.0254876
ENSG00000197956	191.522	-1.7935	0.25535	-7.0237	2.16062e-12	5.59572e-10
ENSG00000188643	39.3442	1.47605	0.353772	4.17232	3.01509e-05	0.00163198
ENSG00000160691	5930.37	-0.492423	0.147632	-3.33548	0.000851516	0.0265175
ENSG00000169231	355.727	0.509042	0.138034	3.6878	0.000226197	0.00884893
ENSG00000143320	527.432	-0.842078	0.193038	-4.36224	1.28736e-05	0.000779275
ENSG00000198400	692.71	0.859002	0.189682	4.52865	5.93623e-06	0.000400843
ENSG00000027644	343.379	1.04955	0.191205	5.48913	4.03922e-08	4.46716e-06
ENSG00000183853	114.745	1.1289	0.249503	4.5246	6.05094e-06	0.000407244
ENSG00000163565	6.18083	3.27475	0.893919	3.66336	0.000248926	0.00951967
ENSG00000158710	3326.71	-0.63614	0.132901	-4.78657	1.69655e-06	0.000130006
ENSG00000158769	113.172	-0.883638	0.198851	-4.44372	8.84147e-06	0.000565302
ENSG00000162755	53.4412	-1.51753	0.307996	-4.92712	8.34514e-07	6.94072e-05
ENSG00000158859	262.428	-0.560811	0.161717	-3.46785	0.000524642	0.0179501
ENSG00000143153	3963.35	-0.578417	0.0887436	-6.51785	7.13232e-11	1.37667e-08
ENSG00000230630	286.128	0.829449	0.211703	3.91799	8.92887e-05	0.00408691
ENSG00000235750	31.4874	-1.55497	0.372413	-4.17539	2.97477e-05	0.00161442
ENSG00000116183	13.6309	-1.93809	0.502176	-3.85939	0.000113672	0.005078
ENSG00000143340	1247.04	-0.903597	0.137791	-6.55771	5.46387e-11	1.1292e-08
ENSG00000229407	165.529	-1.03257	0.178283	-5.79175	6.96573e-09	8.96345e-07
ENSG00000143333	849.829	0.747081	0.154313	4.84132	1.28978e-06	0.000103082
ENSG00000135829	7804.96	0.360169	0.10227	3.52175	0.000428703	0.015149
ENSG00000117266	254.233	-0.581439	0.151893	-3.82794	0.000129218	0.00560128
ENSG00000276600	45.0865	1.23876	0.290894	4.25848	2.05826e-05	0.00116654
ENSG00000123689	51.961	-1.17814	0.348978	-3.37597	0.000735563	0.0236629
ENSG00000117595	223.578	1.08041	0.158155	6.83134	8.41268e-12	1.95595e-09
ENSG00000198570	186.006	-1.36653	0.183761	-7.43648	1.03406e-13	3.25489e-11
ENSG00000230461	309.633	-0.831963	0.17281	-4.81432	1.47705e-06	0.000116681
ENSG00000152104	175.494	0.911071	0.194438	4.68566	2.79057e-06	0.000206119
ENSG00000196660	24.1195	-2.46642	0.437026	-5.64363	1.66498e-08	1.98055e-06
ENSG00000186205	747.613	-0.472508	0.122503	-3.85712	0.00011473	0.00511409
ENSG00000143674	222.777	-1.0717	0.169409	-6.32608	2.51465e-10	4.43532e-08
ENSG00000135750	464.867	-0.587971	0.150104	-3.91709	8.96251e-05	0.00409315
ENSG00000183780	100.874	-0.878694	0.219941	-3.99513	6.46575e-05	0.00312003
ENSG00000180875	343.862	2.23439	0.150301	14.8661	5.47378e-50	1.86656e-46
ENSG00000221953	67.6552	-0.821056	0.26359	-3.1149	0.00184009	0.0484962
ENSG00000115738	2503.56	1.01212	0.138661	7.29925	2.89382e-13	8.3391e-11
ENSG00000071575	2429.93	0.644545	0.0955714	6.74412	1.53954e-11	3.46142e-09
ENSG00000132031	121.915	-1.82973	0.205645	-8.8975	5.7118e-19	3.89545e-16
ENSG00000075426	608.19	0.542861	0.167503	3.24091	0.00119148	0.0348752
ENSG00000049323	298.698	0.850578	0.153326	5.54753	2.89736e-08	3.33033e-06
ENSG00000150938	154.566	1.83463	0.1967	9.32704	1.08869e-20	9.28111e-18
ENSG00000183023	317.349	0.731478	0.165445	4.42127	9.8123e-06	0.000613944
ENSG00000119866	103.01	1.15165	0.227933	5.0526	4.35832e-07	3.92825e-05
ENSG00000169604	2559.82	0.64707	0.17976	3.59963	0.00031867	0.0118978
ENSG00000196975	303.681	-0.925224	0.141259	-6.54984	5.75989e-11	1.15537e-08
ENSG00000144043	899.666	0.49608	0.126853	3.91067	9.20417e-05	0.00419415
ENSG00000163017	150.638	1.41121	0.216502	6.5182	7.11545e-11	1.37667e-08
ENSG00000144045	888.856	0.498365	0.125934	3.95735	7.57851e-05	0.00356451
ENSG00000168874	141.953	1.0197	0.219815	4.63889	3.5029e-06	0.000249719
ENSG00000232931	121.166	0.855987	0.223504	3.82986	0.000128216	0.00558149
ENSG00000158050	128.213	1.39424	0.235421	5.92233	3.17406e-09	4.35847e-07
ENSG00000228873	25.803	1.5702	0.391634	4.00935	6.08856e-05	0.002966
ENSG00000235597	68.7681	-0.814513	0.260419	-3.1277	0.00176183	0.0469362
ENSG00000115665	148.209	0.774473	0.18889	4.10012	4.12931e-05	0.00212736
ENSG00000175497	263.301	-1.38613	0.14146	-9.79872	1.14018e-22	1.22779e-19
ENSG00000235026	31.7456	-1.36361	0.344061	-3.96328	7.39272e-05	0.00349319
ENSG00000155052	10.2336	-2.32739	0.661598	-3.51783	0.00043509	0.0153482
ENSG00000152076	335.354	0.620472	0.165449	3.75023	0.00017667	0.00720054
ENSG00000176771	102.436	-0.74497	0.228484	-3.2605	0.00111218	0.0327884
ENSG00000150540	29.7335	1.44922	0.422397	3.43093	0.000601506	0.0201421
ENSG00000168702	56.6709	1.13575	0.276743	4.10401	4.06057e-05	0.00211937
ENSG00000115963	1038.96	-0.680838	0.135151	-5.03761	4.71372e-07	4.15701e-05
ENSG00000115159	242.3	-1.78172	0.174889	-10.1877	2.24972e-24	3.06862e-21
ENSG00000115170	602.736	0.402667	0.122356	3.29096	0.000998462	0.0302197
ENSG00000169432	803.238	1.04294	0.202349	5.15417	2.54755e-07	2.45863e-05
ENSG00000128683	9.89149	-3.58438	0.700035	-5.12029	3.05061e-07	2.85042e-05
ENSG00000091428	1693.26	0.592372	0.131846	4.49291	7.02563e-06	0.000464769
ENSG00000144354	1393.7	0.341366	0.107681	3.17015	0.00152361	0.0420121
ENSG00000162992	38.6545	-1.18117	0.316219	-3.7353	0.000187489	0.00759609
ENSG00000162998	57.637	-1.91178	0.278131	-6.87367	6.25731e-12	1.48873e-09
ENSG00000168542	4165.1	0.668006	0.113366	5.89248	3.80434e-09	5.15475e-07
ENSG00000204262	91.0075	0.740359	0.214023	3.45925	0.000541679	0.0183793
ENSG00000151689	143.903	-1.33477	0.179818	-7.42288	1.14597e-13	3.55252e-11
ENSG00000196141	776.602	0.686207	0.111031	6.18034	6.39625e-10	1.00667e-07
ENSG00000003402	167.088	-0.824241	0.181663	-4.5372	5.70064e-06	0.000388784
ENSG00000118257	75.9005	0.82085	0.249483	3.29021	0.00100112	0.0302554
ENSG00000114948	1272.75	0.61793	0.12138	5.09087	3.56427e-07	3.27017e-05
ENSG00000115414	1669.51	0.901225	0.223278	4.03633	5.42948e-05	0.00268976
ENSG00000115461	5652.74	1.36118	0.170887	7.9654	1.64693e-15	6.87676e-13
ENSG00000171951	3148.17	0.543331	0.122675	4.42904	9.46533e-06	0.000599569
ENSG00000163053	251.219	-0.504812	0.152121	-3.31848	0.000905074	0.0280573
ENSG00000135899	47.8779	1.19531	0.29798	4.01139	6.03616e-05	0.00294749
ENSG00000188042	404.774	-0.535904	0.141607	-3.78445	0.000154048	0.00645865
ENSG00000132329	241.77	-1.53448	0.256775	-5.97598	2.28715e-09	3.22724e-07
ENSG00000176720	136.022	-0.695806	0.202621	-3.43402	0.000594705	0.019947
ENSG00000134121	69.2168	0.814908	0.240648	3.3863	0.000708406	0.0228973
ENSG00000196220	217.688	-0.668105	0.180493	-3.70155	0.000214287	0.00846671
ENSG00000196639	44.1066	1.36334	0.290517	4.69279	2.69509e-06	0.000200514
ENSG00000163520	528.38	-0.820202	0.165362	-4.96005	7.04755e-07	5.93386e-05
ENSG00000131378	719.13	-0.768745	0.125417	-6.12951	8.81522e-10	1.31649e-07
ENSG00000228956	402.376	0.419296	0.134574	3.11572	0.00183496	0.0484428
ENSG00000173705	34.9328	1.54022	0.329714	4.67138	2.99179e-06	0.000219398
ENSG00000187091	337.443	-0.629996	0.140794	-4.47461	7.65521e-06	0.000502005
ENSG00000182983	83.4785	-2.66726	0.301644	-8.84242	9.36678e-19	5.8074e-16
ENSG00000181585	74.3238	-0.774355	0.241806	-3.20238	0.00136296	0.0385169
ENSG00000007402	2567.33	-0.728786	0.184561	-3.94876	7.85561e-05	0.00366118
ENSG00000163932	223.487	-0.668296	0.154106	-4.3366	1.44701e-05	0.000860637
ENSG00000163689	68.6	-0.800448	0.238625	-3.35442	0.000795325	0.0252202
ENSG00000163638	4307.61	-0.540844	0.155119	-3.48663	0.000489141	0.0169624
ENSG00000121440	635	0.461662	0.124949	3.6948	0.000220063	0.00864201
ENSG00000185008	288.228	-1.20662	0.203246	-5.93675	2.90731e-09	4.03738e-07
ENSG00000168386	165.339	1.15641	0.19652	5.88441	3.99469e-09	5.37707e-07
ENSG00000170017	4114.92	-0.84534	0.136862	-6.17659	6.55021e-10	1.01528e-07
ENSG00000144824	167.236	0.802257	0.23301	3.44301	0.000575276	0.019327
ENSG00000172020	1137.43	-0.595813	0.176932	-3.36746	0.000758636	0.0242906
ENSG00000144843	12.6285	-2.08966	0.65388	-3.19578	0.00139455	0.0391929
ENSG00000138495	128.143	-1.40055	0.287922	-4.86433	1.14844e-06	9.28739e-05
ENSG00000082684	103.315	-1.50789	0.245801	-6.1346	8.53762e-10	1.28441e-07
ENSG00000065534	344.221	0.714773	0.203233	3.51701	0.00043643	0.0153689
ENSG00000206384	24.5616	1.65949	0.405678	4.09066	4.30153e-05	0.00219475
ENSG00000196353	31.7262	-1.67737	0.365835	-4.58505	4.53879e-06	0.000318026
ENSG00000154917	627.542	-0.807842	0.143554	-5.62746	1.8288e-08	2.15042e-06
ENSG00000114054	1110.19	-0.43835	0.110979	-3.94984	7.82022e-05	0.00365413
ENSG00000158234	86.5075	-1.05153	0.244042	-4.30881	1.64135e-05	0.000962236
ENSG00000163762	51.0116	-10.283	1.20456	-8.53672	1.38086e-17	7.6358e-15
ENSG00000174899	13.809	-3.28937	0.740801	-4.44028	8.98411e-06	0.000572632
ENSG00000169255	181.054	-1.71028	0.240991	-7.09686	1.27622e-12	3.43572e-10
ENSG00000114200	65.2454	-1.63156	0.259599	-6.28492	3.28024e-10	5.68759e-08
ENSG00000085276	32.5718	-1.81004	0.31628	-5.72292	1.0471e-08	1.31433e-06
ENSG00000154310	335.125	-0.694236	0.182369	-3.80676	0.000140801	0.00601417
ENSG00000169760	116.221	0.915523	0.232313	3.94091	8.1174e-05	0.00374903
ENSG00000145198	111.717	-1.39172	0.224669	-6.19453	5.8459e-10	9.34431e-08
ENSG00000073849	301.532	0.574434	0.178916	3.21063	0.00132444	0.037839
ENSG00000145012	53.3544	2.06914	0.315884	6.55033	5.74097e-11	1.15537e-08
ENSG00000180611	152.302	0.785286	0.184366	4.25939	2.04983e-05	0.00116499
ENSG00000163975	350.262	-0.901718	0.207032	-4.35546	1.32786e-05	0.000794389
ENSG00000145217	98.3998	1.07548	0.270575	3.97478	7.0444e-05	0.00336749
ENSG00000127418	103.602	1.46341	0.222024	6.59122	4.36228e-11	9.20127e-09
ENSG00000178222	177.567	-1.05616	0.161791	-6.52792	6.66914e-11	1.32476e-08
ENSG00000181215	42.8654	1.0518	0.293843	3.57947	0.00034429	0.0126466
ENSG00000074211	771.422	-0.460051	0.11978	-3.8408	0.000122634	0.00537836
ENSG00000179299	149.654	-0.945836	0.167381	-5.65081	1.59692e-08	1.92194e-06
ENSG00000188848	1360.02	-0.671737	0.163839	-4.09997	4.13203e-05	0.00212736
ENSG00000145244	163.329	1.79305	0.187791	9.54811	1.3208e-21	1.22834e-18
ENSG00000163293	68.117	0.807037	0.251222	3.21245	0.00131608	0.0377129
ENSG00000074966	42.975	1.53251	0.321166	4.7717	1.82677e-06	0.000138943
ENSG00000163071	72.8961	-0.818775	0.254606	-3.21585	0.00130059	0.0373737
ENSG00000226887	25.1086	-1.7749	0.443913	-3.99831	6.37969e-05	0.00308578
ENSG00000157404	534.222	0.906628	0.175336	5.1708	2.331e-07	2.27161e-05
ENSG00000109255	364.075	-0.842881	0.217828	-3.86948	0.000109067	0.00490817
ENSG00000084093	744.896	0.474552	0.140815	3.37004	0.000751579	0.0241024
ENSG00000145284	540.315	0.62643	0.128084	4.89079	1.0043e-06	8.21917e-05
ENSG00000138640	158.84	0.546244	0.174928	3.12268	0.00179211	0.0474341
ENSG00000138696	177.029	-1.149	0.188964	-6.08053	1.19783e-09	1.75054e-07
ENSG00000155011	1746.6	0.950366	0.11778	8.06899	7.08848e-16	3.29614e-13
ENSG00000138795	53.0507	1.10004	0.289254	3.80304	0.000142934	0.00606728
ENSG00000005059	150.572	-1.16336	0.176471	-6.59234	4.32946e-11	9.20127e-09
ENSG00000205403	28.7413	1.34341	0.352967	3.80604	0.000141211	0.00601912
ENSG00000178403	7.76211	-4.81754	0.989702	-4.86767	1.1292e-06	9.16803e-05
ENSG00000145349	2720.59	0.415562	0.131417	3.16216	0.00156602	0.04295
ENSG00000180801	1425.16	0.613929	0.118283	5.19036	2.09888e-07	2.07454e-05
ENSG00000174607	73.6652	-1.52043	0.265315	-5.73066	1.00041e-08	1.26348e-06
ENSG00000164111	636.936	-0.664112	0.144338	-4.60108	4.20306e-06	0.000296533
ENSG00000164056	403.535	0.527865	0.123424	4.27683	1.89573e-05	0.00109567
ENSG00000164070	411.066	-0.70085	0.165752	-4.22831	2.35457e-05	0.00131266
ENSG00000236296	29.1265	-1.27865	0.395575	-3.23239	0.00122758	0.0355874
ENSG00000151615	13.6965	2.66701	0.665969	4.00471	6.20948e-05	0.00301057
ENSG00000151617	1972.8	1.42859	0.139012	10.2768	8.96669e-25	1.31042e-21
ENSG00000280219	82.9412	1.45818	0.243978	5.97672	2.27682e-09	3.22724e-07
ENSG00000181541	30.3227	2.21731	0.353693	6.26903	3.63302e-10	6.1943e-08
ENSG00000145428	84.7532	-1.20104	0.240931	-4.985	6.19604e-07	5.34899e-05
ENSG00000164116	382.851	0.935606	0.18228	5.1328	2.85469e-07	2.69252e-05
ENSG00000061918	397.775	0.659352	0.137519	4.79462	1.62982e-06	0.000125835
ENSG00000164125	33.763	1.55346	0.322342	4.81929	1.44073e-06	0.000114253
ENSG00000168843	250.655	-0.812944	0.190651	-4.26405	2.00756e-05	0.00114414
ENSG00000218336	989.047	-0.510163	0.152123	-3.35362	0.000797622	0.0252231
ENSG00000153404	437.341	-0.58604	0.1554	-3.77118	0.000162479	0.00668926
ENSG00000225138	119.355	0.888591	0.245242	3.62332	0.000290841	0.010979
ENSG00000206077	103.039	-0.87417	0.220431	-3.96572	7.31735e-05	0.00346558
ENSG00000250056	36.4597	-2.19603	0.394804	-5.56232	2.66205e-08	3.09463e-06
ENSG00000112902	2339.39	0.655392	0.193602	3.38525	0.000711127	0.022949
ENSG00000176788	952.227	-0.995446	0.159855	-6.22716	4.74958e-10	7.8368e-08
ENSG00000113494	17.792	-1.8489	0.491298	-3.7633	0.000167688	0.00687553
ENSG00000145623	38.3617	1.59524	0.325467	4.9014	9.5156e-07	7.81884e-05
ENSG00000016082	3574.99	-0.315055	0.0856143	-3.67994	0.000233287	0.00903989
ENSG00000164294	11.0141	2.03601	0.600423	3.39096	0.000696472	0.0225829
ENSG00000145632	286.578	0.638834	0.141739	4.50712	6.57136e-06	0.00044082
ENSG00000113448	65.5823	-1.03569	0.293744	-3.52583	0.000422163	0.0149437
ENSG00000214944	97.3488	0.64693	0.198856	3.25326	0.00114089	0.0334421
ENSG00000145703	87.8489	1.07155	0.239124	4.48115	7.42426e-06	0.000488425
ENSG00000164220	15.4783	3.05776	0.535708	5.70789	1.14386e-08	1.40984e-06
ENSG00000145685	2265.27	0.508283	0.142666	3.56275	0.000366987	0.0132193
ENSG00000038427	1105.64	0.842657	0.214191	3.93413	8.34971e-05	0.00383899
ENSG00000245526	15.2411	-1.69314	0.489371	-3.45982	0.000540535	0.018371
ENSG00000113532	9.0896	-2.86876	0.757077	-3.78925	0.000151101	0.00636119
ENSG00000152503	279.045	-1.15626	0.154365	-7.49041	6.86591e-14	2.38096e-11
ENSG00000184838	835.071	0.624542	0.0995928	6.27096	3.58836e-10	6.16956e-08
ENSG00000248927	111.561	0.959225	0.239378	4.00715	6.14563e-05	0.00298669
ENSG00000229855	3.72328	4.98271	1.40463	3.54735	0.000389122	0.0139186
ENSG00000113083	135.385	-0.899979	0.198678	-4.52985	5.90263e-06	0.000399894
ENSG00000113396	153.872	-0.644131	0.202412	-3.18227	0.00146124	0.0407871
ENSG00000066583	10696.8	0.890518	0.125304	7.10687	1.18708e-12	3.23836e-10
ENSG00000145808	452.991	1.50601	0.174523	8.6293	6.17303e-18	3.60858e-15
ENSG00000164616	78.8328	0.725792	0.233832	3.1039	0.00190989	0.0499058
ENSG00000152377	235.457	-0.884158	0.183727	-4.81235	1.49166e-06	0.000117228
ENSG00000146013	44.6523	-2.99759	0.372425	-8.04885	8.35747e-16	3.71726e-13
ENSG00000120322	44.6496	-0.929972	0.298648	-3.11394	0.00184605	0.0485478
ENSG00000145819	381.969	-0.559375	0.150197	-3.72426	0.000195885	0.00784308
ENSG00000183775	137.408	1.44771	0.203062	7.1294	1.00809e-12	2.78722e-10
ENSG00000156475	454.435	0.858746	0.140539	6.11039	9.9391e-10	1.47358e-07
ENSG00000157510	102.811	-0.831718	0.203696	-4.08314	4.44314e-05	0.00225575
ENSG00000164591	220.4	-1.08407	0.165419	-6.55346	5.62172e-11	1.1502e-08
ENSG00000135074	340.949	0.592477	0.188734	3.13922	0.00169395	0.0455218
ENSG00000275038	82.8888	-1.00296	0.230214	-4.35665	1.32067e-05	0.000792399
ENSG00000164438	308.477	-0.919489	0.247974	-3.708	0.000208899	0.00829918
ENSG00000214357	631.076	-0.545884	0.167076	-3.26728	0.00108588	0.032152
ENSG00000120149	497.016	0.712332	0.11697	6.08985	1.13017e-09	1.66355e-07
ENSG00000145920	1687.59	-0.777392	0.131627	-5.906	3.50505e-09	4.78088e-07
ENSG00000113763	1426.56	-0.720622	0.190555	-3.7817	0.000155759	0.00649048
ENSG00000054598	3112.58	0.83458	0.156091	5.34675	8.95478e-08	9.34769e-06
ENSG00000021355	92.0776	-0.769358	0.217021	-3.54509	0.000392486	0.0139713
ENSG00000260604	17.1382	2.0902	0.581308	3.59569	0.000323531	0.0120573
ENSG00000124782	68.0546	0.974469	0.280522	3.47377	0.000513199	0.0176769
ENSG00000111859	386.637	0.758533	0.16416	4.6207	3.82455e-06	0.000270762
ENSG00000124788	65.2863	0.897469	0.238815	3.758	0.000171274	0.00699453
ENSG00000112183	45.7023	1.4323	0.292058	4.90415	9.38318e-07	7.74112e-05
ENSG00000172201	2146.62	0.402294	0.126034	3.19195	0.00141318	0.0396078
ENSG00000152954	704.567	-0.539605	0.107112	-5.03775	4.71037e-07	4.15701e-05
ENSG00000112294	461.11	-0.409296	0.129728	-3.15502	0.00160486	0.0438186
ENSG00000168405	156.226	1.44176	0.193175	7.46352	8.4244e-14	2.73592e-11
ENSG00000079689	52.5216	0.903546	0.278936	3.23926	0.00119839	0.0350272
ENSG00000168298	10.3557	-2.7878	0.818542	-3.40581	0.000659673	0.0217342
ENSG00000278588	5.87634	-2.87214	0.888575	-3.2323	0.00122799	0.0355874
ENSG00000276368	4.1976	-5.31455	1.43817	-3.69536	0.000219574	0.00863938
ENSG00000184357	9.70561	-2.41612	0.738782	-3.27041	0.00107391	0.0319567
ENSG00000219891	178.397	-1.07999	0.211194	-5.11373	3.15855e-07	2.92416e-05
ENSG00000280128	691.475	0.514235	0.155711	3.3025	0.000958261	0.0293064
ENSG00000048545	95.4558	-0.720382	0.220287	-3.2702	0.00107471	0.0319567
ENSG00000008196	8624.98	-0.79739	0.0906425	-8.7971	1.40403e-18	8.44895e-16
ENSG00000151917	298.833	0.56061	0.170754	3.28314	0.00102659	0.0308429
ENSG00000079841	86.1193	-0.931073	0.244554	-3.80722	0.000140538	0.00601417
ENSG00000118407	75.4409	1.2181	0.25666	4.74596	2.07519e-06	0.000157063
ENSG00000065833	442.719	-0.998507	0.145266	-6.87366	6.2576e-12	1.48873e-09
ENSG00000112837	24.7062	-3.08034	0.54275	-5.67544	1.38336e-08	1.67476e-06
ENSG00000168830	52.0105	-1.45442	0.289254	-5.02817	4.9517e-07	4.32957e-05
ENSG00000132429	222.043	-0.636558	0.165994	-3.83483	0.000125649	0.00548142
ENSG00000111885	533.905	0.754497	0.17668	4.27041	1.95114e-05	0.00112136
ENSG00000118523	7.55936	2.92981	0.781402	3.74942	0.000177241	0.00720943
ENSG00000182747	105.054	-1.33756	0.222999	-5.99805	1.99705e-09	2.89784e-07
ENSG00000016402	107.653	-1.55947	0.241951	-6.44539	1.153e-10	2.12527e-08
ENSG00000236366	9.7665	2.84153	0.729627	3.89449	9.84062e-05	0.00446428
ENSG00000001036	308.705	-0.651466	0.144993	-4.49309	7.01956e-06	0.000464769
ENSG00000152818	252.246	0.901415	0.22167	4.06648	4.77283e-05	0.00239931
ENSG00000146469	906.476	0.908422	0.181113	5.01576	5.28238e-07	4.59904e-05
ENSG00000029639	343.599	-0.643228	0.125082	-5.14244	2.712e-07	2.59287e-05
ENSG00000092820	1434.98	-0.45483	0.118428	-3.84055	0.000122761	0.00537836
ENSG00000176381	17.3808	-2.05589	0.501139	-4.10242	4.08843e-05	0.00212736
ENSG00000164850	182.544	1.01748	0.201962	5.03801	4.70407e-07	4.15701e-05
ENSG00000003147	2985.59	-0.368006	0.114761	-3.20672	0.00134258	0.0380987
ENSG00000106537	57.5341	-1.11652	0.311621	-3.58294	0.000339749	0.0125248
ENSG00000173452	8.76485	-3.85503	0.8242	-4.6773	2.90681e-06	0.000213933
ENSG00000136235	63.8487	1.0035	0.242651	4.13556	3.54086e-05	0.00187199
ENSG00000122585	220.635	-2.40345	0.210734	-11.4051	3.94286e-30	7.33372e-27
ENSG00000214870	35.0895	-1.04155	0.314668	-3.31	0.000932964	0.0287476
ENSG00000122574	94.4782	-0.992052	0.272242	-3.644	0.000268431	0.0102464
ENSG00000164619	74.6718	2.27825	0.233391	9.76154	1.6463e-22	1.68416e-19
ENSG00000002746	3.06592	-5.23149	1.45126	-3.60479	0.0003124	0.0117064
ENSG00000058404	263.599	-0.758085	0.211515	-3.58407	0.000338278	0.0124931
ENSG00000146674	5646.9	1.78166	0.0863213	20.6398	1.20472e-94	2.46485e-90
ENSG00000132436	873.351	0.531785	0.155807	3.4131	0.000642286	0.0212985
ENSG00000165215	8.98124	-2.27165	0.696469	-3.26167	0.00110758	0.0327344
ENSG00000223705	788.127	0.385662	0.119215	3.23502	0.00121635	0.035451
ENSG00000188372	32.9493	-1.19073	0.362952	-3.28067	0.00103561	0.0310684
ENSG00000186088	109.699	-1.86687	0.266382	-7.00825	2.41326e-12	6.17191e-10
ENSG00000005471	42.7664	-1.82505	0.348015	-5.24418	1.56978e-07	1.5979e-05
ENSG00000157240	729.092	0.472261	0.145124	3.25419	0.00113716	0.0333805
ENSG00000177409	18.8113	2.3799	0.49735	4.78517	1.70843e-06	0.000130427
ENSG00000105825	923.985	-0.776279	0.136772	-5.67571	1.38114e-08	1.67476e-06
ENSG00000164692	67.8007	1.21687	0.253513	4.80002	1.58651e-06	0.000123422
ENSG00000106236	901.595	-0.66598	0.172484	-3.86111	0.000112874	0.0050534
ENSG00000166448	457.444	-0.589381	0.150046	-3.928	8.56553e-05	0.00392939
ENSG00000087085	140.105	-1.31308	0.257648	-5.09643	3.46127e-07	3.18998e-05
ENSG00000106366	241.883	1.44627	0.157089	9.20671	3.36267e-20	2.75201e-17
ENSG00000232445	6.4936	-3.39336	1.07699	-3.15077	0.00162842	0.0441876
ENSG00000128606	263.915	0.890366	0.176278	5.05093	4.3967e-07	3.94546e-05
ENSG00000091129	7233.88	-0.619719	0.159335	-3.88941	0.000100489	0.00454868
ENSG00000173114	1896.31	1.15106	0.172755	6.66295	2.68383e-11	5.84161e-09
ENSG00000135269	331.22	-1.40542	0.1754	-8.01266	1.12253e-15	4.7848e-13
ENSG00000105976	111.045	-0.785227	0.21361	-3.67598	0.000236937	0.00914665
ENSG00000106025	38.391	-1.60929	0.319885	-5.03085	4.88308e-07	4.28789e-05
ENSG00000008311	32.97	1.13215	0.346241	3.26982	0.00107616	0.0319567
ENSG00000234224	798.573	-0.874658	0.118877	-7.35767	1.87142e-13	5.63077e-11
ENSG00000179603	207.096	-1.58096	0.168352	-9.39081	5.95391e-21	5.29639e-18
ENSG00000128510	95.642	1.05482	0.238124	4.4297	9.43646e-06	0.000599569
ENSG00000128567	919.311	-0.452819	0.119019	-3.80458	0.000142044	0.00604202
ENSG00000221866	4718.92	0.895063	0.236744	3.78072	0.000156377	0.00649153
ENSG00000181072	835.973	1.26608	0.172475	7.34064	2.1257e-13	6.30315e-11
ENSG00000105894	646.92	0.675361	0.166611	4.05352	5.04516e-05	0.00250544
ENSG00000122779	3956.84	0.604949	0.125813	4.80832	1.52205e-06	0.00011886
ENSG00000174469	385.826	-1.22363	0.220307	-5.55422	2.7885e-08	3.22332e-06
ENSG00000127399	176.075	-2.01687	0.248894	-8.10331	5.34854e-16	2.6055e-13
ENSG00000188707	63.1051	-1.38367	0.301653	-4.58697	4.49722e-06	0.000316197
ENSG00000101846	209.595	0.773924	0.218244	3.54613	0.000390928	0.0139588
ENSG00000047648	63.3214	0.841098	0.235842	3.56636	0.000361974	0.0131043
ENSG00000188158	35.4566	-1.05652	0.329405	-3.20735	0.00133965	0.0380685
ENSG00000008086	1624.28	1.3091	0.175645	7.45312	9.11554e-14	2.91412e-11
ENSG00000130066	106.298	0.716566	0.210965	3.39662	0.00068224	0.0222271
ENSG00000198947	32.7971	-1.10431	0.341453	-3.23414	0.0012201	0.0354904
ENSG00000047597	17.2146	-1.90506	0.532656	-3.57652	0.000348196	0.0126989
ENSG00000189221	1885.52	0.67175	0.103531	6.48837	8.67693e-11	1.62872e-08
ENSG00000069535	388.606	-0.765846	0.159792	-4.79277	1.64496e-06	0.000126526
ENSG00000102007	498.645	-0.792672	0.154969	-5.11503	3.13683e-07	2.91725e-05
ENSG00000189299	161.855	0.681328	0.18974	3.59085	0.000329598	0.0121945
ENSG00000242732	1189.9	-0.511827	0.131091	-3.90437	9.44712e-05	0.00429529
ENSG00000122145	33.2132	-1.19585	0.33453	-3.57472	0.000350605	0.012745
ENSG00000126947	197.287	-0.79289	0.179158	-4.42565	9.61535e-06	0.000603467
ENSG00000184905	137.562	-0.823538	0.202359	-4.0697	4.70739e-05	0.00237225
ENSG00000077279	2923.72	-0.909443	0.208036	-4.37156	1.23362e-05	0.000748959
ENSG00000260802	336.484	-2.00082	0.219711	-9.1066	8.50076e-20	6.21162e-17
ENSG00000131724	269.82	0.640569	0.162386	3.94474	7.98875e-05	0.00370235
ENSG00000174460	181.378	-1.18397	0.181887	-6.50937	7.54685e-11	1.44307e-08
ENSG00000125354	1607.09	-0.525816	0.0923526	-5.69357	1.24412e-08	1.52423e-06
ENSG00000125675	856.842	0.650658	0.148744	4.37434	1.21798e-05	0.000743742
ENSG00000009694	30.3217	-2.04487	0.424966	-4.81185	1.49543e-06	0.000117228
ENSG00000122121	36.4983	-1.0996	0.321904	-3.41593	0.000635646	0.0211125
ENSG00000147256	488.354	-1.99388	0.144487	-13.7997	2.55802e-43	7.47672e-40
ENSG00000171004	280.445	-2.15972	0.175669	-12.2943	9.71854e-35	2.20935e-31
ENSG00000223749	16.7835	1.64863	0.483691	3.40843	0.000653376	0.0215962
ENSG00000155495	251.826	0.887478	0.174528	5.08501	3.67606e-07	3.35617e-05
ENSG00000183837	131.106	-0.700268	0.177293	-3.94977	7.82262e-05	0.00365413
ENSG00000168939	61.3074	0.917986	0.278578	3.29526	0.000983315	0.029894
ENSG00000176595	806.923	-0.593504	0.155816	-3.80901	0.000139523	0.00599412
ENSG00000173281	302.316	-0.751375	0.182689	-4.11287	3.90765e-05	0.00204477
ENSG00000171056	87.6629	-0.898402	0.251092	-3.57798	0.000346262	0.0126859
ENSG00000269918	101.042	0.826174	0.222516	3.71288	0.000204912	0.0081725
ENSG00000164733	3099.49	0.334618	0.0964849	3.46809	0.000524177	0.0179501
ENSG00000036565	326.704	-0.692207	0.139176	-4.97361	6.57182e-07	5.62592e-05
ENSG00000061337	182.657	0.720546	0.188382	3.82491	0.000130818	0.00564669
ENSG00000168546	549.378	1.22472	0.15267	8.02199	1.04045e-15	4.52929e-13
ENSG00000158856	556.268	-0.650925	0.15796	-4.12084	3.77498e-05	0.00199062
ENSG00000168490	90.6266	-1.30024	0.236802	-5.49083	4.00039e-08	4.46542e-06
ENSG00000277586	4529.87	-0.580231	0.0844101	-6.87395	6.2448e-12	1.48873e-09
ENSG00000120915	302.252	-0.483602	0.140041	-3.45328	0.000553817	0.0187601
ENSG00000171320	398.674	0.54	0.168209	3.21029	0.00132603	0.037839
ENSG00000120875	2837.85	-1.1274	0.105781	-10.6579	1.60206e-26	2.73152e-23
ENSG00000251191	21.6618	-1.46598	0.398055	-3.68286	0.000230633	0.00895397
ENSG00000133878	228.463	-1.15716	0.172788	-6.69699	2.1275e-11	4.68049e-09
ENSG00000168619	3.40855	-5.37635	1.48798	-3.61319	0.000302458	0.0113654
ENSG00000104332	1239.06	0.923182	0.102806	8.97984	2.71153e-19	1.91303e-16
ENSG00000104368	135.936	0.709671	0.210242	3.3755	0.000736815	0.023666
ENSG00000104738	3569.66	0.29803	0.0838998	3.55221	0.000382004	0.0137076
ENSG00000019549	335.185	0.681394	0.161413	4.22143	2.42758e-05	0.00134602
ENSG00000254087	1214.34	-0.989308	0.11675	-8.47371	2.37698e-17	1.27981e-14
ENSG00000198846	614.573	-0.558151	0.127377	-4.38188	1.1766e-05	0.000722919
ENSG00000104313	87.9808	-1.90277	0.220595	-8.6256	6.37584e-18	3.6236e-15
ENSG00000250979	102.629	-0.925532	0.239692	-3.86133	0.00011277	0.0050534
ENSG00000121039	204	1.2578	0.165307	7.60889	2.76452e-14	9.92316e-12
ENSG00000164687	87.9085	-1.07787	0.262066	-4.11298	3.90582e-05	0.00204477
ENSG00000164949	345.505	-0.555918	0.129826	-4.28204	1.85187e-05	0.00107335
ENSG00000169439	1740.99	-0.632235	0.124352	-5.08425	3.6908e-07	3.35617e-05
ENSG00000104361	46.7946	-1.0895	0.309967	-3.51488	0.000439945	0.0154661
ENSG00000164920	3.39128	4.25177	1.3468	3.15695	0.00159431	0.0436089
ENSG00000174417	35.6472	1.59498	0.304597	5.23637	1.6377e-07	1.65878e-05
ENSG00000147642	229.856	-0.645698	0.163698	-3.94445	7.99822e-05	0.00370235
ENSG00000136960	2294.84	0.583263	0.143114	4.07551	4.59145e-05	0.00232527
ENSG00000170961	58.1172	1.87853	0.276655	6.79015	1.1202e-11	2.54658e-09
ENSG00000156804	99.1248	0.734492	0.197178	3.72503	0.000195295	0.00783477
ENSG00000169427	40.4468	-1.3041	0.297879	-4.37796	1.19797e-05	0.000733845
ENSG00000184489	331.97	-0.605838	0.175486	-3.45233	0.000555762	0.0187638
ENSG00000204791	63.8605	-1.34505	0.324664	-4.14289	3.42954e-05	0.00181783
ENSG00000120217	55.4053	1.14732	0.309941	3.70172	0.000214144	0.00846671
ENSG00000178445	638.533	-0.773136	0.119548	-6.46718	9.9851e-11	1.85723e-08
ENSG00000153707	20.2648	-1.45591	0.428093	-3.40092	0.000671607	0.0219857
ENSG00000265735	8.91402	-3.26541	0.786252	-4.15313	3.27952e-05	0.00174737
ENSG00000147872	567.234	-0.614379	0.130394	-4.71172	2.4564e-06	0.000183423
ENSG00000137142	1125.03	-0.699212	0.165964	-4.21304	2.51952e-05	0.00139323
ENSG00000119139	1436.36	-0.652611	0.112901	-5.78036	7.45414e-09	9.53198e-07
ENSG00000107282	650.047	0.598607	0.161722	3.70147	0.000214358	0.00846671
ENSG00000198963	2500.96	0.858955	0.159617	5.38134	7.39332e-08	7.87851e-06
ENSG00000106829	1338.91	0.42592	0.114851	3.70844	0.000208542	0.00829918
ENSG00000165118	282.113	-1.06201	0.16869	-6.29563	3.06149e-10	5.35368e-08
ENSG00000148053	1534.09	1.26323	0.201595	6.26615	3.70079e-10	6.25771e-08
ENSG00000213694	440.652	0.72288	0.137299	5.26502	1.40171e-07	1.43395e-05
ENSG00000165025	27.0019	-1.75883	0.418138	-4.20634	2.59534e-05	0.00142361
ENSG00000106785	153.56	-0.848971	0.190898	-4.44725	8.69782e-06	0.00056138
ENSG00000106789	223.376	-0.567953	0.159904	-3.55184	0.000382554	0.0137076
ENSG00000095203	145.73	0.519766	0.163841	3.17238	0.00151197	0.0418038
ENSG00000165124	56.1931	0.876333	0.27863	3.14515	0.00166002	0.0449259
ENSG00000198121	507.784	0.977133	0.128217	7.6209	2.51908e-14	9.20364e-12
ENSG00000259953	83.4455	-1.10538	0.249764	-4.4257	9.61307e-06	0.000603467
ENSG00000106868	210.837	-0.779145	0.170227	-4.57709	4.71484e-06	0.000328114
ENSG00000196739	49.5615	1.074	0.287768	3.73217	0.00018984	0.00765077
ENSG00000136869	23.5821	1.26405	0.402299	3.14206	0.00167764	0.045283
ENSG00000078725	104.381	1.08087	0.197874	5.46239	4.69779e-08	5.16757e-06
ENSG00000167081	1103.85	-0.470165	0.115711	-4.06327	4.83897e-05	0.0024266
ENSG00000095370	459.791	-0.578844	0.182742	-3.16756	0.00153726	0.0422748
ENSG00000106991	776.329	0.856404	0.134322	6.37575	1.82067e-10	3.29655e-08
ENSG00000148357	42.0772	-0.950289	0.302738	-3.13898	0.00169539	0.0455218
ENSG00000197859	189.836	-0.962997	0.262836	-3.66387	0.00024843	0.00951852
ENSG00000196990	561.984	-0.921559	0.176196	-5.2303	1.69238e-07	1.70572e-05
ENSG00000123454	5584.01	-1.42268	0.173161	-8.21593	2.10527e-16	1.07685e-13
ENSG00000130635	1058.22	0.709477	0.213321	3.32586	0.000881469	0.027367
ENSG00000176884	703.701	-0.885372	0.200039	-4.42599	9.60004e-06	0.000603467
ENSG00000233198	20.9028	1.39807	0.408163	3.42529	0.000614153	0.0204651
ENSG00000148408	955.842	-0.646256	0.189001	-3.41932	0.00062777	0.0208848
ENSG00000142102	94.0778	0.833575	0.239058	3.48691	0.000488634	0.0169624
ENSG00000177106	26.6302	-1.13523	0.362659	-3.13029	0.00174637	0.0465849
ENSG00000130600	2278.62	-2.87395	0.16678	-17.232	1.52781e-66	6.2518e-63
ENSG00000167244	350.661	-4.2253	0.235997	-17.904	1.09684e-71	7.48047e-68
ENSG00000180176	11.9668	-2.24789	0.595418	-3.77531	0.00015981	0.00660747
ENSG00000170743	206.881	0.648279	0.178448	3.63287	0.000280287	0.0106124
ENSG00000148926	179.841	-0.672519	0.187838	-3.58032	0.00034318	0.0126285
ENSG00000072952	133.171	-0.72104	0.216063	-3.33717	0.000846374	0.0264379
ENSG00000050165	1293.36	-0.582267	0.108785	-5.35247	8.67636e-08	9.1035e-06
ENSG00000133816	97.7105	0.768	0.239821	3.20239	0.00136292	0.0385169
ENSG00000197702	102.892	-1.28256	0.231333	-5.54424	2.95242e-08	3.37466e-06
ENSG00000133794	724.03	0.60254	0.129207	4.66337	3.11072e-06	0.000224895
ENSG00000110693	57.4742	-1.22201	0.267617	-4.56626	4.96511e-06	0.000343197
ENSG00000187486	34.7065	-1.32403	0.333575	-3.96921	7.21099e-05	0.00342313
ENSG00000165973	49.8575	-1.2374	0.290879	-4.25401	2.09972e-05	0.00118675
ENSG00000066382	443.274	-0.630425	0.126897	-4.96801	6.76448e-07	5.76672e-05
ENSG00000148948	9.16298	-2.69581	0.663555	-4.06267	4.85143e-05	0.0024269
ENSG00000134569	315.676	-0.875307	0.215857	-4.05503	5.01278e-05	0.00249542
ENSG00000134574	534.745	-0.456169	0.124481	-3.66458	0.000247746	0.00951009
ENSG00000149131	42.0433	-1.40711	0.314588	-4.47287	7.71751e-06	0.000504473
ENSG00000166801	55.0138	1.01278	0.307002	3.29894	0.0009705	0.0295923
ENSG00000124942	6938.49	0.941374	0.247169	3.80862	0.000139746	0.00599412
ENSG00000168539	173.085	-1.13717	0.177881	-6.39288	1.62787e-10	2.97378e-08
ENSG00000176485	220.19	-1.01083	0.222983	-4.53323	5.80886e-06	0.000394848
ENSG00000245532	1327.16	0.533806	0.144542	3.69307	0.000221559	0.0086841
ENSG00000179292	317.833	-0.763098	0.201759	-3.78222	0.000155434	0.00649016
ENSG00000069482	877.295	-2.27885	0.249273	-9.14197	6.13241e-20	4.647e-17
ENSG00000132749	187.791	-1.27308	0.171652	-7.41662	1.20143e-13	3.66884e-11
ENSG00000168010	235.149	0.58883	0.178764	3.2939	0.000988067	0.0299938
ENSG00000175567	617.42	-0.438121	0.138668	-3.1595	0.00158039	0.0432863
ENSG00000171533	1526.48	-0.578237	0.11964	-4.83314	1.34393e-06	0.000106991
ENSG00000151376	43.6941	-1.04618	0.333253	-3.13929	0.00169358	0.0455218
ENSG00000150687	306.525	1.40581	0.140971	9.97231	2.01478e-23	2.57639e-20
ENSG00000174804	94.7299	0.700462	0.218915	3.1997	0.00137571	0.0388234
ENSG00000134627	5.15812	-3.31288	1.05072	-3.15296	0.00161622	0.0440317
ENSG00000184384	73.7064	0.963801	0.252503	3.81699	0.000135092	0.0058189
ENSG00000137693	54.1219	1.18122	0.268136	4.4053	1.05635e-05	0.00065693
ENSG00000204381	351.076	0.844782	0.137229	6.15602	7.45944e-10	1.14752e-07
ENSG00000149295	200.587	-0.742493	0.172306	-4.30915	1.63885e-05	0.000962236
ENSG00000236437	30.7606	-1.13879	0.347697	-3.27524	0.00105573	0.0314872
ENSG00000149591	378.668	1.11539	0.137281	8.12483	4.47979e-16	2.23552e-13
ENSG00000110400	1066.09	-0.549586	0.152901	-3.59439	0.000325157	0.0120959
ENSG00000149403	112.703	-1.15581	0.225184	-5.13273	2.8557e-07	2.69252e-05
ENSG00000255248	895.121	0.721475	0.195731	3.68605	0.000227759	0.00889303
ENSG00000255545	42.0986	-0.938248	0.284398	-3.29907	0.000970068	0.0295923
ENSG00000185736	19.471	-1.31073	0.419439	-3.12495	0.00177834	0.0472531
ENSG00000134463	139.528	-0.990518	0.21381	-4.6327	3.60925e-06	0.000256407
ENSG00000151468	76.7452	0.965031	0.234629	4.11301	3.90533e-05	0.00204477
ENSG00000065809	2559.54	0.42494	0.126423	3.36126	0.00077588	0.0247251
ENSG00000026025	1891.27	0.885738	0.174392	5.079	3.79429e-07	3.43501e-05
ENSG00000120594	201.134	1.78014	0.22704	7.84066	4.48191e-15	1.73019e-12
ENSG00000099256	101.234	-1.26765	0.245481	-5.16395	2.41786e-07	2.34452e-05
ENSG00000095739	1191.41	0.584358	0.152653	3.82803	0.000129173	0.00560128
ENSG00000165757	42.5372	0.957455	0.307942	3.10921	0.00187589	0.0492061
ENSG00000099250	160.355	1.06271	0.189381	5.61149	2.00593e-08	2.34522e-06
ENSG00000177283	57.7474	1.04515	0.326863	3.19751	0.00138621	0.0390122
ENSG00000107562	44.0614	1.12431	0.309058	3.63785	0.000274926	0.010436
ENSG00000204175	15.9319	-2.54806	0.612473	-4.16027	3.17865e-05	0.00169804
ENSG00000128805	128.852	-0.699102	0.208433	-3.35408	0.000796297	0.0252202
ENSG00000165633	182.739	-0.585871	0.18682	-3.13603	0.00171254	0.0459221
ENSG00000165606	80.2168	-0.983237	0.235198	-4.18046	2.90916e-05	0.00158302
ENSG00000226389	4.43117	-4.67989	1.24453	-3.76035	0.000169675	0.00694309
ENSG00000166228	939.852	-0.542528	0.156571	-3.46506	0.000530115	0.0181071
ENSG00000107742	576.435	-1.18165	0.164514	-7.1827	6.83459e-13	1.91556e-10
ENSG00000185737	61.0041	0.762057	0.240105	3.17385	0.00150432	0.0417051
ENSG00000198682	173.85	0.613475	0.189833	3.23165	0.00123077	0.0356175
ENSG00000171862	7241.27	0.369477	0.118736	3.11176	0.00185978	0.0488462
ENSG00000107796	145.347	0.919615	0.197274	4.66162	3.13725e-06	0.000226015
ENSG00000119917	45.1123	0.913055	0.287747	3.17311	0.00150813	0.0417543
ENSG00000148677	89.7164	2.45977	0.248682	9.89122	4.54458e-23	5.46953e-20
ENSG00000138119	38.6238	1.18364	0.371911	3.18258	0.00145972	0.0407871
ENSG00000138193	431.353	1.05054	0.179873	5.84047	5.20525e-09	6.82689e-07
ENSG00000187122	962.018	-0.956618	0.185006	-5.17075	2.33156e-07	2.27161e-05
ENSG00000107521	430.649	-0.478784	0.142314	-3.36429	0.000767419	0.0245334
ENSG00000119946	384.692	-0.882125	0.179774	-4.90686	9.25468e-07	7.66602e-05
ENSG00000099194	7740.7	-0.419884	0.133945	-3.13474	0.00172006	0.0460634
ENSG00000235823	210.386	-0.904523	0.170634	-5.30096	1.15197e-07	1.18438e-05
ENSG00000156398	208.919	0.758802	0.153325	4.94898	7.46043e-07	6.25576e-05
ENSG00000156395	9.83231	-2.33581	0.710444	-3.28782	0.00100967	0.0304688
ENSG00000150594	61.3665	2.03455	0.25268	8.05186	8.15426e-16	3.70747e-13
ENSG00000148737	119.951	0.677491	0.183946	3.6831	0.000230419	0.00895397
ENSG00000165868	1024.45	-0.644704	0.138104	-4.66825	3.03774e-06	0.000221182
ENSG00000187164	448.261	-0.58628	0.130387	-4.49647	6.90911e-06	0.000460457
ENSG00000119973	22.2655	-3.25795	0.57791	-5.63747	1.72571e-08	2.04092e-06
ENSG00000188613	319.726	-1.15377	0.213456	-5.4052	6.47359e-08	6.93453e-06
ENSG00000198873	343.661	-0.844133	0.144331	-5.8486	4.95737e-09	6.54373e-07
ENSG00000066468	211.837	1.06566	0.193707	5.50137	3.76854e-08	4.2365e-06
ENSG00000166033	392.54	0.821544	0.150535	5.45749	4.82918e-08	5.28369e-06
ENSG00000148848	678.219	-1.67651	0.1889	-8.87512	6.98581e-19	4.61063e-16
ENSG00000132334	553.176	0.651255	0.142469	4.57121	4.84924e-06	0.000336324
ENSG00000227076	11.6114	2.45717	0.699887	3.5108	0.000446752	0.0156785
ENSG00000188385	129.617	-0.581461	0.181107	-3.2106	0.00132458	0.037839
ENSG00000111664	79.961	0.746727	0.216869	3.44322	0.000574838	0.019327
ENSG00000139112	196.811	-0.492397	0.156843	-3.13942	0.00169282	0.0455218
ENSG00000261324	36.0587	-1.31899	0.421069	-3.13249	0.00173329	0.046357
ENSG00000197837	12.3448	-1.8817	0.564129	-3.33558	0.000851219	0.0265175
ENSG00000084453	98.6225	-0.698621	0.219851	-3.17771	0.00148445	0.0412662
ENSG00000121361	164.493	-0.711958	0.170749	-4.16963	3.05101e-05	0.00164273
ENSG00000111728	53.8112	-1.81797	0.294122	-6.181	6.36965e-10	1.00667e-07
ENSG00000123094	939.036	0.761828	0.174774	4.35894	1.30694e-05	0.000786469
ENSG00000029153	93.6747	0.796645	0.232529	3.426	0.000612541	0.0204447
ENSG00000151233	674.324	0.553138	0.163339	3.38644	0.000708068	0.0228973
ENSG00000139174	718.778	0.700681	0.121674	5.75868	8.47765e-09	1.07735e-06
ENSG00000184613	493.915	-0.85059	0.116511	-7.30049	2.86722e-13	8.3391e-11
ENSG00000186897	77.3288	-1.12352	0.264784	-4.24314	2.20414e-05	0.00123892
ENSG00000135472	331.003	-0.727962	0.156284	-4.65794	3.1939e-06	0.000228487
ENSG00000111057	42.6288	1.45041	0.337647	4.29565	1.74183e-05	0.00101823
ENSG00000161638	36.0054	1.30105	0.312511	4.1632	3.13813e-05	0.0016852
ENSG00000139263	9.05624	2.25766	0.623961	3.61826	0.000296588	0.0111753
ENSG00000153179	676.052	-0.405748	0.119254	-3.40238	0.000668028	0.0219388
ENSG00000111490	494.372	-0.554298	0.143934	-3.85105	0.000117611	0.00520183
ENSG00000127328	268.979	-0.605707	0.182009	-3.32789	0.000875071	0.0272097
ENSG00000139329	337.635	1.05158	0.202443	5.19446	2.05318e-07	2.03923e-05
ENSG00000011465	1260.14	1.67247	0.140253	11.9246	8.80639e-33	1.80179e-29
ENSG00000139352	419.554	-0.765984	0.167263	-4.57951	4.66056e-06	0.000325444
ENSG00000171310	227.09	-0.561984	0.175443	-3.20322	0.00135899	0.038511
ENSG00000074590	126.924	0.807529	0.204704	3.94486	7.98464e-05	0.00370235
ENSG00000151136	253.166	-1.24956	0.165923	-7.531	5.03536e-14	1.77627e-11
ENSG00000139445	208.426	-0.642185	0.161636	-3.97303	7.09654e-05	0.0033845
ENSG00000111331	304.193	-1.00031	0.186689	-5.35816	8.40748e-08	8.86686e-06
ENSG00000135111	8429.45	0.59782	0.125977	4.74546	2.08036e-06	0.000157063
ENSG00000089250	42.8332	-1.46971	0.382043	-3.84696	0.000119591	0.00526202
ENSG00000152137	25.0512	1.28828	0.39289	3.27899	0.0010418	0.0311806
ENSG00000135127	283.131	-0.571683	0.15979	-3.57772	0.000346599	0.0126859
ENSG00000151948	255.025	-0.692873	0.16369	-4.23283	2.30765e-05	0.00129002
ENSG00000125207	275.826	-0.684731	0.192018	-3.56597	0.000362514	0.0131043
ENSG00000165480	470.356	0.534063	0.157006	3.40154	0.000670068	0.0219705
ENSG00000133121	48.3555	-1.11415	0.315762	-3.52846	0.000417979	0.0148212
ENSG00000133101	43.663	-1.38529	0.325985	-4.24955	2.14204e-05	0.00120733
ENSG00000120693	2836.73	0.520122	0.149164	3.48692	0.000488614	0.0169624
ENSG00000183722	79.0297	0.935476	0.223732	4.18124	2.89923e-05	0.00158182
ENSG00000120675	188.808	-0.67719	0.189313	-3.57709	0.000347443	0.0126941
ENSG00000136161	206.092	0.502773	0.155285	3.23774	0.00120482	0.0351649
ENSG00000184226	408.418	0.768747	0.228736	3.36085	0.00077704	0.0247251
ENSG00000178695	2729.13	1.25708	0.141873	8.86055	7.96208e-19	5.09075e-16
ENSG00000136158	696.453	-0.631386	0.144359	-4.37373	1.22139e-05	0.000743742
ENSG00000184564	706.345	1.40671	0.178416	7.88442	3.16002e-15	1.24335e-12
ENSG00000165300	32.3714	-2.55199	0.407661	-6.26007	3.84798e-10	6.45325e-08
ENSG00000224394	2.65944	5.73536	1.52325	3.76522	0.000166401	0.00683649
ENSG00000139800	24.5554	1.76569	0.379038	4.65836	3.18745e-06	0.000228487
ENSG00000043355	61.3769	1.3393	0.242773	5.51669	3.45445e-08	3.90487e-06
ENSG00000125266	1816.32	-0.821798	0.104066	-7.89689	2.8595e-15	1.14716e-12
ENSG00000204442	1698.87	-0.37197	0.0907348	-4.09952	4.14e-05	0.00212736
ENSG00000274718	105.846	-1.33109	0.222449	-5.9838	2.17994e-09	3.11899e-07
ENSG00000126218	324.764	-0.528694	0.149139	-3.54498	0.000392643	0.0139713
ENSG00000129474	184.128	0.561974	0.172312	3.26137	0.00110875	0.0327344
ENSG00000100473	180.33	-0.71953	0.173599	-4.14477	3.40151e-05	0.00180766
ENSG00000129493	498.333	0.793706	0.144569	5.49015	4.01582e-08	4.46542e-06
ENSG00000259017	37.3157	-2.44983	0.377199	-6.49478	8.31527e-11	1.57528e-08
ENSG00000168348	403.695	-3.09172	0.177153	-17.4523	3.30778e-68	1.69193e-64
ENSG00000139926	565.982	0.406786	0.123587	3.29149	0.000996587	0.0302076
ENSG00000020577	261.263	-0.598145	0.19101	-3.13148	0.0017393	0.0464571
ENSG00000131979	905.132	-1.2948	0.135005	-9.59079	8.74149e-22	8.51671e-19
ENSG00000131981	209.424	-1.11334	0.187307	-5.94391	2.78311e-09	3.90016e-07
ENSG00000184302	41.7935	-1.02024	0.323995	-3.14894	0.00163865	0.0444063
ENSG00000126803	367.473	-0.549543	0.161611	-3.40041	0.000672855	0.0219914
ENSG00000070182	86.2689	-1.24079	0.272072	-4.56052	5.10278e-06	0.000351525
ENSG00000197555	1008.88	-0.585333	0.184175	-3.17813	0.00148226	0.0412613
ENSG00000184227	33.554	-1.18352	0.375576	-3.15122	0.00162591	0.0441876
ENSG00000119673	220.223	-1.39044	0.192764	-7.21316	5.46692e-13	1.55352e-10
ENSG00000119630	124.501	-1.1238	0.222549	-5.04969	4.4253e-07	3.95378e-05
ENSG00000119699	49.5649	0.951026	0.266048	3.57464	0.000350705	0.012745
ENSG00000021645	134.759	0.784007	0.212748	3.68515	0.000228572	0.00890777
ENSG00000119714	70.1233	-1.0503	0.286442	-3.66672	0.000245686	0.00944874
ENSG00000100604	8593.9	-1.77998	0.181091	-9.82922	8.42673e-23	9.57838e-20
ENSG00000250366	301.587	-0.538076	0.15338	-3.50813	0.00045126	0.0158096
ENSG00000140057	85.051	-1.16041	0.22663	-5.12027	3.05103e-07	2.85042e-05
ENSG00000182218	44.6314	-1.78467	0.312445	-5.71193	1.11701e-08	1.39088e-06
ENSG00000183092	1514.42	-1.20804	0.20557	-5.87656	4.18887e-09	5.60158e-07
ENSG00000259031	31.9495	-1.69871	0.382192	-4.44465	8.80369e-06	0.00056465
ENSG00000185559	1605.2	-4.21463	0.228578	-18.4385	6.45224e-76	6.60065e-72
ENSG00000254656	1169.58	-3.26718	0.258589	-12.6347	1.35977e-36	3.47762e-33
ENSG00000221077	55.3197	-2.61497	0.420164	-6.22369	4.85588e-10	7.94811e-08
ENSG00000197406	37.4427	-1.19739	0.358704	-3.33811	0.000843504	0.0264289
ENSG00000182636	47.7319	1.00091	0.286802	3.48991	0.000483175	0.0168699
ENSG00000224078	979.414	0.649048	0.171676	3.78065	0.000156419	0.00649153
ENSG00000166922	212.21	-1.39191	0.200038	-6.95821	3.44619e-12	8.70482e-10
ENSG00000166923	561.837	0.773868	0.161261	4.79887	1.59567e-06	0.000123664
ENSG00000248905	480.326	0.749592	0.227287	3.29799	0.00097378	0.0296481
ENSG00000198838	45.5309	1.23398	0.330746	3.7309	0.000190797	0.00766937
ENSG00000175265	915.602	0.489422	0.142675	3.43032	0.000602876	0.020155
ENSG00000215252	752.193	0.51215	0.133015	3.85031	0.000117969	0.00520183
ENSG00000166073	236.735	-0.688319	0.163534	-4.20903	2.56465e-05	0.00141436
ENSG00000104081	549.183	0.569509	0.141119	4.03566	5.44487e-05	0.00269087
ENSG00000166145	42.5744	-1.00093	0.28897	-3.46377	0.000532664	0.0181639
ENSG00000171766	85.6269	-1.0234	0.217034	-4.7154	2.41237e-06	0.000180796
ENSG00000137872	259.338	-0.54847	0.176449	-3.10838	0.00188114	0.0492805
ENSG00000140285	59.2789	1.02579	0.264943	3.87176	0.000108052	0.00488025
ENSG00000140284	31.4702	-1.38577	0.399114	-3.47211	0.000516376	0.0177564
ENSG00000140416	1362.62	1.09482	0.11972	9.14486	5.97074e-20	4.647e-17
ENSG00000166831	225.312	-1.08244	0.164745	-6.57039	5.01822e-11	1.04768e-08
ENSG00000103742	67.3581	-1.3951	0.257422	-5.41949	5.97699e-08	6.43627e-06
ENSG00000137834	532.719	1.23989	0.20163	6.14932	7.78148e-10	1.18813e-07
ENSG00000137809	50.5178	1.26621	0.320189	3.95456	7.66757e-05	0.00359813
ENSG00000187720	45.2235	1.35001	0.314935	4.28664	1.81395e-05	0.00105436
ENSG00000129009	166.963	0.849415	0.193303	4.39422	1.11173e-05	0.00068719
ENSG00000137868	1887.78	0.451199	0.14067	3.20751	0.00133891	0.0380685
ENSG00000140538	153.325	1.53667	0.216967	7.08247	1.41607e-12	3.76271e-10
ENSG00000166825	163.701	-0.807837	0.185291	-4.35983	1.30161e-05	0.000785575
ENSG00000182175	130.283	-0.679189	0.205391	-3.30681	0.000943645	0.028946
ENSG00000140563	60.8301	-0.920963	0.270089	-3.40985	0.000649993	0.0215192
ENSG00000182253	354.655	0.681806	0.158872	4.29154	1.77437e-05	0.00103429
ENSG00000140470	105.687	1.13373	0.210928	5.37496	7.66014e-08	8.12054e-06
ENSG00000154237	203.096	-0.885372	0.237129	-3.73372	0.000188675	0.00762904
ENSG00000076344	96.8157	-0.814014	0.256722	-3.1708	0.0015202	0.0419746
ENSG00000162004	167.877	0.640985	0.202264	3.16906	0.00152935	0.0421136
ENSG00000162039	29.344	1.08727	0.333873	3.25653	0.00112782	0.033154
ENSG00000127561	384.403	-0.654094	0.19541	-3.34728	0.000816085	0.0256878
ENSG00000183971	111.788	-1.02549	0.29723	-3.45018	0.000560223	0.0188833
ENSG00000184697	11.9377	-2.30824	0.665253	-3.46971	0.000521017	0.0178859
ENSG00000118898	33.6794	-1.00094	0.31537	-3.17387	0.00150421	0.0417051
ENSG00000263013	16.7559	1.70156	0.541265	3.14368	0.00166839	0.0450927
ENSG00000156968	170.166	-0.895284	0.196479	-4.55664	5.19785e-06	0.000355679
ENSG00000103528	163.753	-0.566638	0.179613	-3.15477	0.00160625	0.0438186
ENSG00000280180	71.1019	-1.36892	0.25182	-5.4361	5.44589e-08	5.89539e-06
ENSG00000261010	4.27391	-4.5652	1.38049	-3.30695	0.000943178	0.028946
ENSG00000260153	9.47983	-1.84746	0.563564	-3.27818	0.0010448	0.0312066
ENSG00000103546	1110.13	-0.635492	0.193374	-3.28633	0.00101501	0.0305848
ENSG00000278928	309.214	-0.58607	0.14729	-3.97902	6.92005e-05	0.00331579
ENSG00000159713	149.199	-0.848038	0.227234	-3.73201	0.000189961	0.00765077
ENSG00000103154	145.991	1.76609	0.229435	7.69756	1.38687e-14	5.15917e-12
ENSG00000003249	1067.11	-0.452668	0.134626	-3.36242	0.000772636	0.0246617
ENSG00000183688	894.749	-0.753602	0.10873	-6.93093	4.18092e-12	1.04319e-09
ENSG00000083454	35.8835	-1.16155	0.356423	-3.25892	0.00111838	0.0329238
ENSG00000108515	255.12	-0.695629	0.170156	-4.08818	4.34769e-05	0.00221278
ENSG00000129250	440.185	0.600723	0.146736	4.09389	4.2419e-05	0.00216973
ENSG00000179111	51.1175	-1.15913	0.305137	-3.79872	0.000145444	0.00613562
ENSG00000179277	66.7642	-1.11298	0.322365	-3.45255	0.000555307	0.0187638
ENSG00000265519	33.6116	-1.2155	0.340518	-3.56957	0.000357567	0.0129713
ENSG00000072310	654.026	-0.746626	0.187331	-3.9856	6.73094e-05	0.00324035
ENSG00000166482	2055.92	0.60167	0.132037	4.55682	5.19337e-06	0.000355679
ENSG00000109107	576.97	-0.746097	0.159188	-4.68689	2.77389e-06	0.00020563
ENSG00000131242	1147.67	-0.440461	0.139779	-3.15113	0.00162641	0.0441876
ENSG00000270765	11.2539	-1.62576	0.50561	-3.21544	0.00130245	0.0373746
ENSG00000271447	27.932	-1.52382	0.382656	-3.98223	6.8271e-05	0.00327893
ENSG00000141744	44.3407	-2.31163	0.404752	-5.71122	1.12168e-08	1.39088e-06
ENSG00000141753	1494.96	-0.680325	0.186939	-3.63928	0.000273404	0.0103975
ENSG00000167920	98.9984	0.751165	0.220604	3.40503	0.000661563	0.0217614
ENSG00000126561	29.3954	-1.43848	0.425748	-3.37872	0.000728249	0.0234645
ENSG00000177469	274.162	0.787912	0.151117	5.21392	1.84892e-07	1.85436e-05
ENSG00000214578	18.0271	-1.77231	0.482117	-3.6761	0.000236827	0.00914665
ENSG00000197291	78.5474	-0.896086	0.220656	-4.061	4.88624e-05	0.00243835
ENSG00000131477	79.2048	-1.29495	0.265556	-4.87636	1.08063e-06	8.80868e-05
ENSG00000108828	3513.1	-0.484881	0.126723	-3.8263	0.000130085	0.00562694
ENSG00000108830	612.594	-0.427408	0.134297	-3.18255	0.00145987	0.0407871
ENSG00000108861	614.956	-0.446666	0.117551	-3.79975	0.000144839	0.00612276
ENSG00000131094	325.412	-1.45801	0.258338	-5.64382	1.66315e-08	1.98055e-06
ENSG00000186868	1366.27	-0.690835	0.129258	-5.34464	9.05949e-08	9.40899e-06
ENSG00000064300	399.394	0.942907	0.148235	6.36089	2.00587e-10	3.5687e-08
ENSG00000108846	38.3832	1.70385	0.351068	4.85334	1.21397e-06	9.77864e-05
ENSG00000141179	567.988	-0.482449	0.149799	-3.22063	0.00127908	0.036911
ENSG00000008283	2130.34	-1.19749	0.115785	-10.3423	4.53364e-25	7.13525e-22
ENSG00000265971	62.1117	-1.19044	0.307664	-3.8693	0.00010915	0.00490817
ENSG00000159640	121.352	-1.48121	0.237539	-6.23566	4.4987e-10	7.48321e-08
ENSG00000173826	144.185	-1.02814	0.228861	-4.49242	7.04196e-06	0.000464769
ENSG00000108370	94.632	-0.74219	0.224674	-3.30341	0.000955156	0.0292552
ENSG00000075461	5066.48	-1.13239	0.143385	-7.89756	2.84415e-15	1.14716e-12
ENSG00000264491	23.233	-1.19721	0.37842	-3.16369	0.0015578	0.0427821
ENSG00000125398	65.3458	0.946742	0.250301	3.78242	0.000155312	0.00649016
ENSG00000180616	156.262	1.47715	0.19749	7.47962	7.4536e-14	2.50001e-11
ENSG00000167861	851.396	-0.779479	0.156295	-4.98722	6.12553e-07	5.31052e-05
ENSG00000073350	115.293	-0.847624	0.223793	-3.78754	0.000152147	0.00639203
ENSG00000092929	987.233	-0.969522	0.161918	-5.98774	2.12772e-09	3.06572e-07
ENSG00000161544	667.31	-0.837242	0.179269	-4.67032	3.00731e-06	0.000219748
ENSG00000167281	29.9546	1.94947	0.379354	5.13891	2.76342e-07	2.62975e-05
ENSG00000266074	889.602	-0.773366	0.21519	-3.59387	0.000325804	0.0120979
ENSG00000132205	73.1755	-1.01837	0.236266	-4.31028	1.63051e-05	0.000961388
ENSG00000088756	232.477	0.787702	0.2146	3.67057	0.000242013	0.00932502
ENSG00000141441	565.882	-1.16322	0.155467	-7.48214	7.31197e-14	2.49338e-11
ENSG00000101489	609.429	-0.548978	0.145573	-3.77116	0.000162491	0.00668926
ENSG00000184828	82.9343	-0.956846	0.2152	-4.4463	8.73605e-06	0.000562074
ENSG00000141639	145.503	-0.786974	0.198132	-3.97197	7.12804e-05	0.00339162
ENSG00000041353	17.0781	-1.78599	0.480459	-3.71726	0.000201396	0.00804799
ENSG00000141668	45.6855	-1.29627	0.303781	-4.2671	1.98027e-05	0.00113174
ENSG00000101282	60.1866	-1.13033	0.268627	-4.20781	2.57852e-05	0.00141819
ENSG00000101361	2102.08	0.350824	0.107314	3.26914	0.00107876	0.0319877
ENSG00000088836	106.741	-0.687408	0.209651	-3.27883	0.0010424	0.0311806
ENSG00000205181	25.6174	-1.74756	0.481081	-3.63257	0.000280612	0.0106124
ENSG00000089199	2028.44	-0.594081	0.0955601	-6.21683	5.07285e-10	8.23734e-08
ENSG00000132639	2996.8	-0.458173	0.11944	-3.83601	0.000125052	0.005467
ENSG00000089177	219.166	-0.520041	0.154786	-3.35975	0.000780123	0.0247847
ENSG00000204103	312.708	1.49113	0.184558	8.07945	6.50589e-16	3.09559e-13
ENSG00000124191	489.704	-1.10863	0.190532	-5.81863	5.93326e-09	7.68319e-07
ENSG00000101104	545.389	0.453575	0.146068	3.10524	0.00190128	0.0497444
ENSG00000124212	166.093	-1.00905	0.185327	-5.44474	5.18824e-08	5.64635e-06
ENSG00000124216	355.278	0.980941	0.158776	6.17816	6.48546e-10	1.01292e-07
ENSG00000101115	69.1529	-1.76227	0.284004	-6.20509	5.4666e-10	8.80683e-08
ENSG00000054803	24.1797	-6.4335	0.945083	-6.80734	9.94197e-12	2.28554e-09
ENSG00000174403	17.0353	-1.65693	0.496487	-3.3373	0.000845962	0.0264379
ENSG00000101187	205.55	-0.687713	0.178396	-3.85497	0.000115742	0.005148
ENSG00000092758	52.3181	-1.22684	0.344138	-3.56497	0.000363893	0.013131
ENSG00000196132	764.512	-0.486682	0.145257	-3.35048	0.000806706	0.025471
ENSG00000064666	280.031	0.755431	0.180628	4.18224	2.88647e-05	0.00157907
ENSG00000130270	92.4956	-1.17604	0.221008	-5.32125	1.03057e-07	1.06492e-05
ENSG00000167476	54.1644	-2.11523	0.318278	-6.64584	3.01483e-11	6.49299e-09
ENSG00000104953	74.9402	-0.785922	0.22589	-3.47923	0.000502857	0.0173792
ENSG00000105278	78.1646	-1.21243	0.250391	-4.84215	1.28444e-06	0.000103057
ENSG00000167664	60.8667	-1.06571	0.270619	-3.93806	8.21428e-05	0.00378523
ENSG00000205744	120.232	-0.659022	0.18637	-3.5361	0.000406078	0.0144242
ENSG00000198723	20.8814	-1.71378	0.410833	-4.17147	3.02642e-05	0.00163379
ENSG00000105514	258.258	-0.69046	0.216238	-3.19305	0.00140777	0.0395102
ENSG00000179284	78.227	-0.803545	0.242921	-3.30784	0.00094017	0.0289261
ENSG00000160951	33.4021	-1.4369	0.399884	-3.59328	0.000326536	0.0121031
ENSG00000105639	119.483	-0.597218	0.181863	-3.2839	0.00102382	0.030805
ENSG00000130513	320.457	-1.17911	0.236981	-4.97552	6.50724e-07	5.59404e-05
ENSG00000250067	137.323	0.900495	0.204807	4.3968	1.09858e-05	0.000681117
ENSG00000231205	183.23	-0.857246	0.212961	-4.02537	5.68868e-05	0.00280459
ENSG00000261754	91.7774	-0.865961	0.255322	-3.39165	0.000694742	0.0225626
ENSG00000167641	51.4063	-1.81617	0.425375	-4.26957	1.95849e-05	0.00112243
ENSG00000196218	23.172	-1.50578	0.416775	-3.61294	0.000302744	0.0113654
ENSG00000187994	38.9872	-1.25656	0.339888	-3.69699	0.000218169	0.00860066
ENSG00000161243	214.574	-0.802339	0.199384	-4.02408	5.71988e-05	0.00281319
ENSG00000090932	264.751	-0.997457	0.251873	-3.96015	7.49022e-05	0.0035311
ENSG00000275395	18.2495	3.69628	0.537895	6.87175	6.34202e-12	1.49147e-09
ENSG00000243137	29.401	1.53021	0.343295	4.45742	8.2953e-06	0.000537094
ENSG00000125746	301.725	-0.553398	0.158608	-3.48909	0.000484669	0.0168932
ENSG00000124440	96.4993	-0.955677	0.204867	-4.66487	3.08815e-06	0.000224055
ENSG00000160013	36.8131	-1.3557	0.356742	-3.80024	0.000144556	0.00612276
ENSG00000167414	257.616	-1.23036	0.295662	-4.16137	3.16347e-05	0.00169436
ENSG00000074219	391.268	0.513659	0.144458	3.55576	0.000376887	0.013552
ENSG00000204653	169.9	-0.771054	0.230618	-3.34343	0.000827509	0.0259675
ENSG00000275183	29.2467	-1.47144	0.358859	-4.10033	4.12556e-05	0.00212736
ENSG00000131037	204.894	-0.968774	0.236342	-4.09904	4.14866e-05	0.00212736
ENSG00000105048	173.166	-0.957299	0.234988	-4.07382	4.62486e-05	0.00233641
ENSG00000080031	86.9016	-0.725885	0.208568	-3.48032	0.000500814	0.0173378
ENSG00000179954	55.6318	1.08469	0.313501	3.45991	0.000540351	0.018371
ENSG00000100302	19.0977	-1.5542	0.48311	-3.21706	0.0012951	0.0373207
ENSG00000189060	5799.93	-0.463445	0.107304	-4.319	1.56737e-05	0.00092683
ENSG00000177096	33.4478	-2.21974	0.447487	-4.96045	7.03289e-07	5.93386e-05
ENSG00000188677	317.19	-0.656794	0.151879	-4.32444	1.52918e-05	0.000906872
ENSG00000278189	13.0781	-3.44862	0.699735	-4.92846	8.28787e-07	6.92122e-05
ENSG00000280081	14.953	1.8164	0.519916	3.49365	0.000476468	0.0166642
ENSG00000154642	221.417	0.790609	0.245826	3.21613	0.00129933	0.0373737
ENSG00000273492	22.4154	-1.52945	0.448859	-3.40742	0.000655805	0.0216416
ENSG00000154734	2372.64	-0.382106	0.102199	-3.73883	0.00018488	0.00750524
ENSG00000160179	150.496	-0.90314	0.204478	-4.41681	1.00166e-05	0.000624818
ENSG00000228709	459.974	-0.888286	0.210345	-4.22299	2.41078e-05	0.00134034
ENSG00000175894	596.369	-0.778384	0.178817	-4.35297	1.34303e-05	0.000801122
ENSG00000235890	709.057	-0.970805	0.236804	-4.09962	4.13828e-05	0.00212736
ENSG00000182912	1286.09	-0.996649	0.152891	-6.51869	7.09229e-11	1.37667e-08
ENSG00000233922	219.026	-0.667359	0.176773	-3.77523	0.000159858	0.00660747

## Sheet: DESeq2_dCT_dC
	baseMean	log2FoldChange	lfcSE	stat	pvalue	padj
ENSG00000223764	513.92	0.769808	0.153301	5.02155	5.12562e-07	0.000143856
ENSG00000187634	1066.26	1.26443	0.216172	5.84919	4.93958e-09	2.16107e-06
ENSG00000242485	937.6	0.841978	0.242509	3.47194	0.000516705	0.0231818
ENSG00000160072	699.547	0.637492	0.2008	3.17476	0.00149959	0.0461831
ENSG00000171608	251.374	-0.817135	0.190836	-4.28186	1.85334e-05	0.00215788
ENSG00000053372	1048.7	0.691687	0.190678	3.62752	0.000286155	0.015327
ENSG00000007968	639.195	0.446982	0.142361	3.13979	0.00169072	0.0497024
ENSG00000117318	1362.2	1.07049	0.255516	4.18951	2.79563e-05	0.00288784
ENSG00000127423	102.055	0.929414	0.235577	3.94526	7.97122e-05	0.0058991
ENSG00000198830	7194.37	0.530392	0.138454	3.83082	0.000127719	0.00859646
ENSG00000117748	1234.31	0.491783	0.143649	3.42351	0.000618191	0.0257834
ENSG00000130770	1000.44	0.777648	0.214014	3.63363	0.000279462	0.0151164
ENSG00000092853	835.308	0.919734	0.186637	4.92793	8.31059e-07	0.000202656
ENSG00000168389	269.923	0.483906	0.14977	3.23099	0.00123362	0.0408689
ENSG00000117016	1948.07	-0.564193	0.1651	-3.41728	0.000632504	0.0257834
ENSG00000171960	754.464	0.624824	0.189845	3.29123	0.0009975	0.0355823
ENSG00000117395	1578.53	0.660512	0.188568	3.50279	0.000460414	0.0214021
ENSG00000132773	227.758	0.669425	0.174508	3.83607	0.00012502	0.00845304
ENSG00000132780	6332.76	0.457718	0.124404	3.67929	0.000233881	0.0134324
ENSG00000162407	227.302	-0.949386	0.199014	-4.77044	1.83826e-06	0.00035979
ENSG00000116678	150.315	-0.949547	0.275244	-3.44983	0.000560932	0.0242196
ENSG00000178965	215.551	1.44709	0.238149	6.07642	1.22897e-09	6.5719e-07
ENSG00000153904	1124.75	-0.91681	0.165196	-5.54983	2.85941e-08	1.11931e-05
ENSG00000143013	215.289	1.01914	0.212057	4.80595	1.54019e-06	0.000332034
ENSG00000171488	707.049	-0.618879	0.189494	-3.26596	0.00109095	0.0374776
ENSG00000137962	326.476	-1.00958	0.2214	-4.55996	5.11643e-06	0.000811149
ENSG00000143036	29.704	-1.52224	0.411884	-3.69579	0.000219205	0.0130427
ENSG00000237954	49.42	-2.73607	0.390388	-7.00859	2.40731e-12	2.38725e-09
ENSG00000188641	587.753	-0.659194	0.169823	-3.88166	0.000103746	0.00732801
ENSG00000116299	132.549	-0.754858	0.229405	-3.29051	0.00100006	0.0355884
ENSG00000116396	116.689	-1.22206	0.23295	-5.24601	1.5543e-07	5.13784e-05
ENSG00000092621	3312.32	0.644338	0.159082	4.05034	5.11422e-05	0.00430393
ENSG00000265972	8541.58	-0.552729	0.131855	-4.19195	2.76564e-05	0.00287685
ENSG00000203814	22.7289	-1.75995	0.491483	-3.5809	0.000342418	0.0174434
ENSG00000160691	5930.37	-0.72457	0.165242	-4.3849	1.16041e-05	0.00148802
ENSG00000160783	229.625	1.04233	0.264797	3.93634	8.27332e-05	0.00609236
ENSG00000160818	1077.23	0.722757	0.198686	3.63768	0.0002751	0.0149347
ENSG00000143153	3963.35	-0.438734	0.0992727	-4.41949	9.89359e-06	0.00131399
ENSG00000116147	2240.06	-1.32322	0.264195	-5.00851	5.48533e-07	0.000148353
ENSG00000186283	539.345	0.510203	0.139648	3.65349	0.000258704	0.0144349
ENSG00000143333	849.829	1.04272	0.17179	6.06973	1.28124e-09	6.5719e-07
ENSG00000135829	7804.96	0.379086	0.114348	3.31518	0.000915844	0.0334722
ENSG00000159176	579.821	0.564438	0.162235	3.47915	0.000503009	0.023037
ENSG00000077152	1335.14	0.655226	0.204773	3.19977	0.00137538	0.0436784
ENSG00000117139	5294.07	-0.569466	0.165089	-3.44945	0.000561731	0.0242196
ENSG00000143847	412.508	-0.673461	0.18659	-3.60931	0.00030701	0.0161907
ENSG00000058668	874.428	-0.745113	0.209478	-3.557	0.000375111	0.0186615
ENSG00000257315	289.822	-1.04798	0.314544	-3.33174	0.000863055	0.0320624
ENSG00000162889	3007.29	0.520053	0.137342	3.78657	0.000152743	0.00979336
ENSG00000162894	96.6264	1.07392	0.254917	4.21284	2.52183e-05	0.00267945
ENSG00000117595	223.578	0.88398	0.176928	4.99626	5.84525e-07	0.000155264
ENSG00000143473	148.878	-0.943622	0.265884	-3.549	0.000386694	0.0190466
ENSG00000143476	1826.89	0.455983	0.139531	3.26796	0.00108326	0.0373862
ENSG00000230461	309.633	-0.890464	0.195304	-4.55938	5.13037e-06	0.000811149
ENSG00000196660	24.1195	-1.58843	0.445953	-3.56189	0.000368201	0.0183792
ENSG00000143674	222.777	-0.614543	0.186698	-3.29165	0.000996021	0.0355823
ENSG00000133019	74.6454	-1.37493	0.301402	-4.56179	5.07197e-06	0.000811149
ENSG00000180875	343.862	1.04236	0.171722	6.07006	1.2786e-09	6.5719e-07
ENSG00000174371	1592.47	0.435766	0.139009	3.13481	0.00171965	0.0499605
ENSG00000225234	112.158	-0.761674	0.242747	-3.13772	0.00170267	0.0498566
ENSG00000182551	750.126	0.504579	0.156236	3.22959	0.00123966	0.0409776
ENSG00000115738	2503.56	1.10724	0.154845	7.15065	8.63708e-13	1.07064e-09
ENSG00000171848	2200.77	0.649313	0.136511	4.75648	1.96994e-06	0.000370923
ENSG00000071575	2429.93	0.371849	0.107161	3.47	0.000520457	0.0232486
ENSG00000151779	1427.47	-0.608043	0.166159	-3.65941	0.0002528	0.014244
ENSG00000115129	234.457	0.786241	0.197918	3.97256	7.11038e-05	0.00554657
ENSG00000171094	4727.27	-0.720283	0.224254	-3.21191	0.00131855	0.0425668
ENSG00000158089	201.029	0.745206	0.188554	3.95221	7.74315e-05	0.00580972
ENSG00000279873	43.0997	-1.15388	0.346203	-3.33297	0.000859239	0.0320624
ENSG00000225156	452.421	-0.5153	0.140161	-3.6765	0.00023646	0.0134764
ENSG00000196975	303.681	-0.528043	0.156074	-3.38329	0.000716241	0.0279324
ENSG00000143977	1002.26	0.662764	0.21044	3.14941	0.00163599	0.0485735
ENSG00000163017	150.638	0.866515	0.245922	3.52354	0.000425829	0.0199521
ENSG00000065911	1623.57	0.448711	0.129157	3.47416	0.000512464	0.023144
ENSG00000115350	195.928	0.983659	0.299565	3.28362	0.00102482	0.0362958
ENSG00000168874	141.953	0.998166	0.24456	4.08148	4.47496e-05	0.00395271
ENSG00000158050	128.213	1.54192	0.259924	5.9322	2.98906e-09	1.39413e-06
ENSG00000115539	510.529	0.586266	0.175919	3.3326	0.000860392	0.0320624
ENSG00000198075	351.465	-0.791076	0.227549	-3.47652	0.000507976	0.023037
ENSG00000175497	263.301	-1.4091	0.161442	-8.72825	2.58648e-18	7.69476e-15
ENSG00000152076	335.354	0.888358	0.183496	4.84131	1.28989e-06	0.000290714
ENSG00000076003	2658.19	0.511456	0.12595	4.0608	4.89059e-05	0.00420506
ENSG00000144354	1393.7	0.480684	0.120167	4.00013	6.33082e-05	0.00511799
ENSG00000162998	57.637	-0.985135	0.288124	-3.41914	0.000628202	0.0257834
ENSG00000168542	4165.1	-0.610835	0.127976	-4.77305	1.81455e-06	0.00035979
ENSG00000138411	163.32	-0.825152	0.239923	-3.43924	0.00058334	0.0248214
ENSG00000196141	776.602	0.463831	0.124725	3.71884	0.000200141	0.012102
ENSG00000055044	1896.84	0.662365	0.1761	3.7613	0.000169034	0.0106542
ENSG00000116117	65.0266	-1.03336	0.326749	-3.16256	0.00156391	0.0472827
ENSG00000118263	2447.23	-0.547801	0.134288	-4.07929	4.51738e-05	0.00395271
ENSG00000144406	626.452	-0.79166	0.224706	-3.52309	0.000426539	0.0199521
ENSG00000171951	3148.17	0.477121	0.137201	3.47753	0.00050606	0.023037
ENSG00000273301	104.498	-1.03562	0.315875	-3.2786	0.00104325	0.0365999
ENSG00000187514	20408.7	0.695754	0.198996	3.49633	0.000471705	0.0218586
ENSG00000168918	110.554	-1.41191	0.23366	-6.04256	1.51686e-09	7.52108e-07
ENSG00000157985	2859.86	-0.682371	0.213275	-3.19949	0.00137669	0.0436784
ENSG00000132323	445.73	0.605072	0.191897	3.1531	0.00161546	0.0482528
ENSG00000172428	553.273	1.00764	0.303188	3.32347	0.00088904	0.0326864
ENSG00000168393	810.169	0.854594	0.226986	3.76497	0.000166568	0.0105434
ENSG00000150995	1034.41	-0.710706	0.208049	-3.41605	0.000635372	0.0258228
ENSG00000134107	31.9095	-1.43934	0.398833	-3.60889	0.000307511	0.0161907
ENSG00000196277	105.55	-0.770241	0.227481	-3.38595	0.000709315	0.0278392
ENSG00000196220	217.688	-0.849683	0.205481	-4.13508	3.54824e-05	0.00343559
ENSG00000196639	44.1066	1.08609	0.324439	3.3476	0.000815142	0.0310108
ENSG00000170860	831.049	0.692548	0.2146	3.22715	0.00125029	0.041146
ENSG00000131389	721.177	-0.782441	0.243586	-3.21217	0.00131736	0.0425668
ENSG00000263740	23.3222	-1.83405	0.550546	-3.33132	0.000864337	0.0320624
ENSG00000183960	212.465	-0.91457	0.221334	-4.13208	3.59498e-05	0.003442
ENSG00000144681	753.216	-0.604716	0.138422	-4.36865	1.25015e-05	0.0015894
ENSG00000187091	337.443	-0.526204	0.157915	-3.3322	0.000861634	0.0320624
ENSG00000163820	282.814	-0.873532	0.257562	-3.39154	0.000695015	0.027448
ENSG00000164045	875.157	0.531467	0.128972	4.12079	3.77571e-05	0.00355466
ENSG00000007402	2567.33	-0.770061	0.206572	-3.72782	0.000193145	0.0117747
ENSG00000145050	707.921	0.578877	0.183677	3.1516	0.00162381	0.0484051
ENSG00000163932	223.487	-0.640231	0.173768	-3.68441	0.000229235	0.0133309
ENSG00000163638	4307.61	-0.61553	0.173606	-3.54556	0.000391774	0.0192331
ENSG00000185008	288.228	-1.86762	0.234704	-7.95737	1.75732e-15	3.73431e-12
ENSG00000170017	4114.92	-1.14372	0.153448	-7.45346	9.09265e-14	1.35253e-10
ENSG00000185565	3158.49	-0.632396	0.183524	-3.44585	0.00056926	0.0244027
ENSG00000082684	103.315	-1.11601	0.271397	-4.11208	3.92117e-05	0.00364546
ENSG00000114491	642.828	0.674261	0.16639	4.05229	5.07179e-05	0.00430393
ENSG00000074416	94.6433	-0.890713	0.261545	-3.40559	0.000660224	0.0266147
ENSG00000196353	31.7262	-1.40419	0.406804	-3.45176	0.000556946	0.0241533
ENSG00000154917	627.542	-0.790731	0.161362	-4.90037	9.56569e-07	0.000225857
ENSG00000163762	51.0116	-8.83812	1.34793	-6.55681	5.49694e-11	4.08835e-08
ENSG00000163661	64.2209	1.11998	0.299009	3.74565	0.000179925	0.0112258
ENSG00000085276	32.5718	-1.7007	0.358539	-4.74342	2.10138e-06	0.000390726
ENSG00000145198	111.717	-1.05645	0.249433	-4.23541	2.2814e-05	0.00249528
ENSG00000163918	793.333	0.717809	0.171892	4.17594	2.96764e-05	0.00302353
ENSG00000114315	101.781	1.171	0.332146	3.52556	0.000422586	0.0199521
ENSG00000178222	177.567	-0.923747	0.181778	-5.08173	3.74021e-07	0.000109089
ENSG00000163950	1395.33	0.652126	0.171152	3.81021	0.000138848	0.0091624
ENSG00000091490	80.3497	-0.893259	0.275787	-3.23894	0.00119973	0.0401938
ENSG00000124406	1346.51	-0.721295	0.200344	-3.60028	0.000317877	0.0164753
ENSG00000156140	79.1234	-0.935536	0.276003	-3.38959	0.000699972	0.0275452
ENSG00000138769	50.7298	-1.23197	0.344418	-3.57696	0.000347612	0.0175875
ENSG00000138759	513.401	-0.858722	0.26332	-3.26114	0.00110966	0.0379454
ENSG00000138668	8421.03	0.387783	0.10241	3.78657	0.000152741	0.00979336
ENSG00000184305	412.546	-0.713908	0.21685	-3.29218	0.000994144	0.0355823
ENSG00000182168	2994.2	-0.766492	0.21426	-3.57739	0.000347046	0.0175875
ENSG00000271474	269.108	-0.741109	0.184894	-4.00828	6.11614e-05	0.00499877
ENSG00000164032	2584.12	0.795559	0.205834	3.86506	0.000111062	0.00779271
ENSG00000138795	53.0507	1.32177	0.315137	4.19428	2.73741e-05	0.00286753
ENSG00000164109	1808.52	0.545391	0.172891	3.15454	0.0016075	0.0481118
ENSG00000164167	383.691	0.776624	0.229919	3.37782	0.000730641	0.0282293
ENSG00000151617	1972.8	0.708093	0.155893	4.54218	5.5675e-06	0.000853779
ENSG00000137460	57.0641	-1.01299	0.299573	-3.38144	0.000721078	0.0279324
ENSG00000168843	250.655	-1.15107	0.217742	-5.28642	1.24735e-07	4.2169e-05
ENSG00000251216	1141.43	-0.644015	0.176988	-3.63875	0.000273968	0.0149347
ENSG00000151725	1139.1	0.605931	0.171275	3.53777	0.000403517	0.0195515
ENSG00000071539	1120.77	0.45474	0.114027	3.98801	6.66309e-05	0.00531135
ENSG00000215218	1621.85	0.411419	0.127167	3.23527	0.00121527	0.0406227
ENSG00000113494	17.792	-1.93848	0.571581	-3.39143	0.000695296	0.027448
ENSG00000112936	15556.4	-0.467628	0.143138	-3.26697	0.00108704	0.0374298
ENSG00000259663	2173.06	-0.475826	0.118363	-4.02007	5.81815e-05	0.00478149
ENSG00000130449	653.946	-0.641866	0.202175	-3.1748	0.0014994	0.0461831
ENSG00000214944	97.3488	-0.965058	0.248637	-3.8814	0.000103858	0.00732801
ENSG00000228716	2220.2	0.650984	0.151137	4.30724	1.65307e-05	0.00201553
ENSG00000164176	65.9045	-1.84911	0.362009	-5.10791	3.25737e-07	9.88828e-05
ENSG00000129595	282.508	-0.812071	0.258955	-3.13595	0.00171297	0.0498637
ENSG00000113368	2767.98	0.376778	0.102269	3.6842	0.000229426	0.0133309
ENSG00000066583	10696.8	0.659938	0.140128	4.70953	2.48284e-06	0.000444967
ENSG00000145833	2398.48	0.650497	0.175539	3.70572	0.000210794	0.01268
ENSG00000152377	235.457	-1.59175	0.217633	-7.31392	2.5945e-13	3.50848e-10
ENSG00000044115	3481.64	-0.328445	0.100766	-3.25947	0.00111619	0.0380811
ENSG00000145819	381.969	-0.578825	0.169207	-3.4208	0.000624363	0.0257834
ENSG00000113657	1357.76	-0.488569	0.148062	-3.29977	0.000967658	0.0349367
ENSG00000184347	8511.75	-0.575504	0.183155	-3.14217	0.001677	0.0493967
ENSG00000120149	497.016	0.567705	0.131127	4.32942	1.49501e-05	0.00188459
ENSG00000087116	228.337	0.768472	0.226306	3.39571	0.000684497	0.0272243
ENSG00000054598	3112.58	0.70552	0.174543	4.04209	5.2976e-05	0.00437788
ENSG00000112312	710.099	0.726288	0.183809	3.95131	7.77233e-05	0.00580972
ENSG00000026950	455.547	-0.665553	0.188621	-3.52852	0.00041789	0.0199521
ENSG00000137310	490.43	0.513223	0.141056	3.63843	0.000274304	0.0149347
ENSG00000096433	128.385	-1.24902	0.337361	-3.70233	0.000213626	0.0127618
ENSG00000112081	6471.13	0.582513	0.181289	3.21317	0.0013128	0.0425668
ENSG00000112576	469.901	0.565935	0.177363	3.19082	0.00141868	0.0443336
ENSG00000180992	486.797	0.928359	0.254933	3.64158	0.000270969	0.0149284
ENSG00000008196	8624.98	-0.667923	0.101388	-6.58777	4.46485e-11	3.6897e-08
ENSG00000112118	4142.82	0.442139	0.088134	5.01666	5.2577e-07	0.00014483
ENSG00000202198	566.347	-5.30147	1.38774	-3.82023	0.000133328	0.00893355
ENSG00000272316	41.6244	-1.53538	0.376637	-4.07656	4.57074e-05	0.00397601
ENSG00000230910	192.275	-0.599983	0.191136	-3.13904	0.00169505	0.0497315
ENSG00000135298	515.032	-0.579864	0.146237	-3.96524	7.33228e-05	0.00565117
ENSG00000079841	86.1193	-0.981586	0.278112	-3.52947	0.000416395	0.0199521
ENSG00000112367	487.597	-0.433512	0.138227	-3.13623	0.00171133	0.0498637
ENSG00000155115	805.614	0.776784	0.215268	3.60845	0.000308032	0.0161907
ENSG00000146352	229.154	-0.888579	0.217592	-4.08369	4.43264e-05	0.00395271
ENSG00000203760	221.054	0.946645	0.267095	3.54423	0.000393761	0.0192671
ENSG00000118515	1176.53	0.668518	0.121726	5.49201	3.97389e-08	1.51568e-05
ENSG00000146469	906.476	0.700655	0.202679	3.45696	0.000546297	0.0238068
ENSG00000153721	585.427	-0.524119	0.133759	-3.91838	8.91454e-05	0.00641294
ENSG00000029639	343.599	-0.468535	0.139731	-3.35311	0.000799083	0.0304779
ENSG00000185345	57.1503	-0.974132	0.284194	-3.4277	0.000608726	0.0255065
ENSG00000164850	182.544	0.815693	0.226163	3.60665	0.000310173	0.0162458
ENSG00000122687	1406.06	0.465528	0.133904	3.47658	0.000507848	0.023037
ENSG00000048052	4204.65	-0.641891	0.198551	-3.23288	0.00122551	0.0407135
ENSG00000105855	41.162	-1.36906	0.413236	-3.31303	0.000922921	0.0336481
ENSG00000122585	220.635	-1.13034	0.221458	-5.1041	3.32379e-07	9.88828e-05
ENSG00000070882	190.463	-0.830984	0.200148	-4.15185	3.29799e-05	0.00327051
ENSG00000122574	94.4782	-0.968282	0.307566	-3.14821	0.00164272	0.0486762
ENSG00000122641	177.132	-0.752441	0.229937	-3.27238	0.00106646	0.036892
ENSG00000272655	63.4078	0.858003	0.263394	3.25748	0.00112405	0.0381742
ENSG00000146674	5646.9	1.0181	0.0967189	10.5264	6.53013e-26	9.71357e-22
ENSG00000225648	371.693	0.55712	0.169022	3.29613	0.000980253	0.0353057
ENSG00000049540	1513.88	0.635591	0.19238	3.30384	0.000953709	0.0345709
ENSG00000049541	1368.7	0.714171	0.158877	4.49511	6.95352e-06	0.000985082
ENSG00000186088	109.699	-0.936662	0.285891	-3.27629	0.0010518	0.0367265
ENSG00000075223	3666.4	-0.555976	0.171167	-3.24814	0.0011616	0.0391811
ENSG00000164692	67.8007	1.15851	0.280552	4.12938	3.63745e-05	0.00344631
ENSG00000166508	8960.02	0.485834	0.129727	3.74504	0.000180368	0.0112258
ENSG00000077080	888.474	0.529973	0.167448	3.16501	0.00155079	0.0470475
ENSG00000164597	961.894	-0.560336	0.17237	-3.25078	0.00115089	0.0389964
ENSG00000173114	1896.31	0.83484	0.19327	4.31956	1.5634e-05	0.00193797
ENSG00000135269	331.22	-1.22014	0.19663	-6.20527	5.46042e-10	3.53147e-07
ENSG00000179603	207.096	-0.731144	0.178592	-4.09393	4.24115e-05	0.00384677
ENSG00000128596	1120.13	-0.680765	0.207703	-3.27759	0.00104696	0.0366436
ENSG00000128567	919.311	-0.665159	0.134415	-4.94856	7.47664e-07	0.000185358
ENSG00000105894	646.92	0.743043	0.185973	3.99543	6.45763e-05	0.00519228
ENSG00000090266	498.833	0.862648	0.244581	3.52704	0.00042024	0.0199521
ENSG00000159784	149.235	-1.01201	0.238591	-4.24162	2.21907e-05	0.00246334
ENSG00000174469	385.826	-1.05664	0.246796	-4.28144	1.85687e-05	0.00215788
ENSG00000106462	1871.51	0.454156	0.112173	4.0487	5.15024e-05	0.00430393
ENSG00000197558	43.5578	-1.44979	0.375952	-3.85633	0.000115103	0.00803831
ENSG00000198947	32.7971	-1.41556	0.402827	-3.51407	0.000441297	0.0205777
ENSG00000147155	467.686	0.711776	0.20937	3.39961	0.000674809	0.0269109
ENSG00000274588	74.3315	-0.976325	0.304186	-3.20964	0.00132903	0.0426983
ENSG00000072506	1622.05	0.722464	0.228604	3.16033	0.00157589	0.0475484
ENSG00000133169	2745.59	0.779423	0.241105	3.23272	0.0012262	0.0407135
ENSG00000077279	2923.72	-1.11824	0.232949	-4.80035	1.5839e-06	0.000336579
ENSG00000260802	336.484	-2.38763	0.253184	-9.4304	4.08525e-21	1.5192e-17
ENSG00000125354	1607.09	-0.432104	0.103462	-4.17646	2.96082e-05	0.00302353
ENSG00000009694	30.3217	-1.56496	0.468428	-3.34089	0.000835114	0.0316089
ENSG00000147256	488.354	-0.500543	0.154323	-3.24348	0.00118081	0.0397388
ENSG00000171004	280.445	-1.3422	0.189336	-7.08898	1.35101e-12	1.54586e-09
ENSG00000184785	22.3113	1.74288	0.509841	3.41848	0.000629723	0.0257834
ENSG00000124260	79.3123	1.13396	0.294445	3.85117	0.000117557	0.00813329
ENSG00000221867	842.617	0.547942	0.170698	3.21	0.00132735	0.0426983
ENSG00000198930	216.807	0.762123	0.241477	3.15609	0.00159901	0.0480874
ENSG00000197172	639.017	0.656382	0.190911	3.43815	0.000585702	0.0248214
ENSG00000182492	92.7048	1.27491	0.269584	4.72917	2.25442e-06	0.000414006
ENSG00000176595	806.923	-0.598317	0.174794	-3.42298	0.000619377	0.0257834
ENSG00000173281	302.316	-0.744399	0.205655	-3.61965	0.000294999	0.015728
ENSG00000269918	101.042	0.784921	0.247932	3.16587	0.00154622	0.0470348
ENSG00000104722	2094.49	0.779277	0.167687	4.64722	3.36434e-06	0.000562298
ENSG00000171320	398.674	0.649502	0.187442	3.46509	0.00053006	0.0236067
ENSG00000120875	2837.85	-0.759548	0.118109	-6.4309	1.26852e-10	8.98536e-08
ENSG00000156687	462.542	-0.748793	0.21645	-3.45943	0.000541319	0.0238068
ENSG00000104738	3569.66	0.660756	0.0934693	7.06923	1.558e-12	1.65538e-09
ENSG00000019549	335.185	0.587069	0.180661	3.24956	0.00115584	0.0390751
ENSG00000254087	1214.34	-0.407468	0.129459	-3.14745	0.00164699	0.0487057
ENSG00000104313	87.9808	-1.49047	0.241668	-6.16742	6.94143e-10	4.13015e-07
ENSG00000250979	102.629	-1.33043	0.278536	-4.7765	1.78377e-06	0.000358562
ENSG00000121039	204	0.776846	0.187617	4.1406	3.46394e-05	0.00341233
ENSG00000164684	4034	-0.772711	0.202834	-3.80957	0.000139207	0.0091624
ENSG00000136982	451.384	0.627444	0.181462	3.45771	0.000544796	0.0238068
ENSG00000147684	928.497	0.803928	0.255134	3.15101	0.0016271	0.0484061
ENSG00000178896	314.028	0.953166	0.298035	3.19817	0.00138305	0.0436784
ENSG00000160957	946.031	0.813518	0.22313	3.64594	0.000266419	0.0147873
ENSG00000178445	638.533	-0.574429	0.133631	-4.29861	1.71874e-05	0.00204963
ENSG00000147889	83.9854	1.25093	0.343204	3.64487	0.000267528	0.0147936
ENSG00000165264	674.393	0.723716	0.220288	3.28532	0.00101868	0.0361642
ENSG00000107262	1053.13	0.868764	0.218456	3.97684	6.98382e-05	0.00552576
ENSG00000137100	762.227	0.547509	0.168994	3.23981	0.0011961	0.0401624
ENSG00000221829	792.732	0.51334	0.13466	3.81213	0.000137775	0.00914925
ENSG00000119139	1436.36	-0.567816	0.126506	-4.48845	7.17445e-06	0.00100679
ENSG00000135069	1673.26	0.434491	0.136127	3.1918	0.00141389	0.0442772
ENSG00000148053	1534.09	0.717067	0.225718	3.17682	0.00148898	0.046047
ENSG00000213694	440.652	0.659558	0.153452	4.29814	1.72238e-05	0.00204963
ENSG00000165244	531.821	0.581813	0.132379	4.39505	1.10745e-05	0.00143246
ENSG00000136943	209.088	0.655283	0.18005	3.63945	0.000273219	0.0149347
ENSG00000136938	3939	0.62364	0.185501	3.36193	0.000773989	0.0296729
ENSG00000165185	1197.94	-0.682678	0.201862	-3.3819	0.00071986	0.0279324
ENSG00000119421	562.742	0.624074	0.196068	3.18294	0.00145787	0.0453677
ENSG00000136828	587.503	-0.663299	0.200742	-3.30424	0.000952357	0.0345709
ENSG00000136854	2972.63	-0.482256	0.13488	-3.57544	0.000349635	0.0176299
ENSG00000106991	776.329	0.59858	0.150626	3.97395	7.06896e-05	0.00554657
ENSG00000123454	5584.01	-0.722127	0.193409	-3.73367	0.000188706	0.0116473
ENSG00000187796	268.81	0.840163	0.229714	3.65743	0.000254755	0.0142999
ENSG00000148400	231.973	-1.18398	0.340528	-3.4769	0.000507242	0.023037
ENSG00000130600	2278.62	-0.691927	0.183539	-3.76991	0.000163306	0.0103811
ENSG00000167244	350.661	-2.50641	0.245531	-10.2082	1.82305e-24	9.03928e-21
ENSG00000166483	1590.3	0.381904	0.118079	3.23432	0.00121932	0.0406668
ENSG00000133812	1420.93	-0.786934	0.211199	-3.72603	0.000194521	0.0118102
ENSG00000050165	1293.36	-0.580991	0.122123	-4.75743	1.96072e-06	0.000370923
ENSG00000109881	577.858	0.631599	0.199583	3.1646	0.00155296	0.0470475
ENSG00000066382	443.274	-0.667219	0.143229	-4.65842	3.18653e-06	0.000540167
ENSG00000026508	193.464	-0.809537	0.217011	-3.7304	0.000191177	0.0117027
ENSG00000157570	2075.93	-0.716167	0.169357	-4.22874	2.35004e-05	0.0025331
ENSG00000134569	315.676	-1.03814	0.243652	-4.26076	2.03729e-05	0.00233114
ENSG00000165916	1906.9	0.554973	0.164122	3.38147	0.000720998	0.0279324
ENSG00000255433	297.519	0.896633	0.243561	3.68134	0.00023201	0.0133765
ENSG00000134809	380.538	0.843854	0.238254	3.54183	0.000397363	0.0193369
ENSG00000189057	293.116	0.75781	0.231026	3.28019	0.00103738	0.0365539
ENSG00000166900	132.661	-0.835973	0.197311	-4.23683	2.26697e-05	0.00249528
ENSG00000168496	1992.5	0.966686	0.157434	6.14026	8.2385e-10	4.71337e-07
ENSG00000168003	1159.98	0.719593	0.188764	3.81213	0.000137777	0.00914925
ENSG00000146670	1501.53	0.587565	0.133367	4.40561	1.05485e-05	0.00138633
ENSG00000014138	754.941	0.566126	0.127027	4.45675	8.32126e-06	0.00111512
ENSG00000172922	620.929	0.837951	0.231015	3.62726	0.000286448	0.015327
ENSG00000132749	187.791	-0.736025	0.187852	-3.91812	8.92423e-05	0.00641294
ENSG00000033327	2928.88	-0.760281	0.20812	-3.65309	0.000259101	0.0144349
ENSG00000182103	187.051	0.98634	0.240477	4.1016	4.10311e-05	0.00375989
ENSG00000150687	306.525	0.516747	0.163214	3.16608	0.00154509	0.0470348
ENSG00000137727	53.9814	-1.39698	0.326828	-4.27436	1.91689e-05	0.00221037
ENSG00000109846	34.7346	1.40546	0.390248	3.60146	0.000316441	0.0164583
ENSG00000150779	676.874	0.854918	0.244738	3.4932	0.000477273	0.0220047
ENSG00000188486	3128.39	0.734775	0.22768	3.22723	0.00124997	0.041146
ENSG00000149403	112.703	-1.34471	0.258722	-5.1975	2.01983e-07	6.39254e-05
ENSG00000137642	677.959	-0.781905	0.205613	-3.80281	0.000143065	0.00933373
ENSG00000154146	207.453	1.15611	0.277797	4.16172	3.15853e-05	0.00317453
ENSG00000149557	902.459	0.539779	0.167819	3.21645	0.00129789	0.0422994
ENSG00000166105	107.301	0.747687	0.221594	3.37413	0.000740495	0.0285359
ENSG00000255545	42.0986	-1.22974	0.332889	-3.69414	0.000220631	0.0130752
ENSG00000197308	479.428	0.893284	0.268859	3.3225	0.000892147	0.0326864
ENSG00000151468	76.7452	0.954388	0.259868	3.67259	0.000240109	0.0136321
ENSG00000065328	1189.77	0.544833	0.131776	4.13453	3.55684e-05	0.00343559
ENSG00000078114	735.315	-1.1262	0.199467	-5.64603	1.64195e-08	6.78444e-06
ENSG00000095739	1191.41	0.9772	0.170008	5.74795	9.03294e-09	3.839e-06
ENSG00000165633	182.739	-0.783682	0.213112	-3.67732	0.000235697	0.0134764
ENSG00000122952	740.142	0.431104	0.136145	3.1665	0.00154284	0.0470348
ENSG00000138336	891.407	1.40113	0.2625	5.33763	9.41711e-08	3.41657e-05
ENSG00000156515	3490.72	-0.353432	0.111416	-3.17218	0.001513	0.0464998
ENSG00000107742	576.435	0.825525	0.176225	4.6845	2.80643e-06	0.000491125
ENSG00000156113	609.391	-0.757623	0.169429	-4.47163	7.76261e-06	0.00106916
ENSG00000187122	962.018	-0.655103	0.206666	-3.16986	0.00152513	0.0466797
ENSG00000095713	255.091	0.671104	0.203156	3.3034	0.000955203	0.0345709
ENSG00000099194	7740.7	-0.66023	0.149914	-4.40405	1.06247e-05	0.00138633
ENSG00000156398	208.919	0.685488	0.171234	4.00322	6.24854e-05	0.00507907
ENSG00000108018	1665.51	-0.644209	0.20159	-3.19564	0.0013952	0.0437839
ENSG00000150594	61.3665	0.924982	0.29173	3.17067	0.00152086	0.0466448
ENSG00000165868	1024.45	-0.62694	0.154917	-4.04694	5.18907e-05	0.00431215
ENSG00000187164	448.261	-0.580655	0.146815	-3.955	7.65343e-05	0.00580972
ENSG00000119973	22.2655	-1.92962	0.567406	-3.40078	0.000671944	0.0269109
ENSG00000198873	343.661	-0.762489	0.162286	-4.69842	2.62176e-06	0.000464269
ENSG00000148848	678.219	-0.868153	0.208836	-4.15711	3.22304e-05	0.00321764
ENSG00000108010	1095.06	0.628391	0.186325	3.37256	0.000744734	0.0286251
ENSG00000188385	129.617	-0.890381	0.209623	-4.24753	2.16137e-05	0.00244235
ENSG00000182326	37.9395	-1.37765	0.397819	-3.46301	0.000534173	0.0237189
ENSG00000139182	1013.41	-0.618718	0.162916	-3.79778	0.000146001	0.00948367
ENSG00000172572	84.4248	-1.46184	0.324344	-4.50706	6.57324e-06	0.000949291
ENSG00000084453	98.6225	-0.83561	0.250997	-3.32916	0.000871094	0.0321556
ENSG00000111728	53.8112	-1.3055	0.319717	-4.0833	4.44002e-05	0.00395271
ENSG00000057294	100.91	-0.836078	0.256255	-3.26268	0.00110363	0.0378261
ENSG00000173208	456.559	-0.893811	0.226356	-3.94869	7.85803e-05	0.00584441
ENSG00000018236	2362.82	-1.02269	0.155893	-6.56022	5.37283e-11	4.08835e-08
ENSG00000184613	493.915	-0.595168	0.129815	-4.58473	4.54569e-06	0.000751301
ENSG00000170627	86.8768	1.14683	0.278606	4.11631	3.84989e-05	0.0036017
ENSG00000123374	502.515	0.535418	0.164332	3.25814	0.00112144	0.0381726
ENSG00000011465	1260.14	0.639285	0.157855	4.04982	5.12578e-05	0.00430393
ENSG00000151136	253.166	-0.72747	0.182437	-3.98751	6.67712e-05	0.00531135
ENSG00000076248	1331.86	0.40736	0.119029	3.42235	0.000620827	0.0257834
ENSG00000076555	497.511	-0.719086	0.207962	-3.45778	0.000544638	0.0238068
ENSG00000060709	3307.95	-0.51561	0.154687	-3.33325	0.000858381	0.0320624
ENSG00000196199	1316.71	0.546313	0.171609	3.18347	0.00145521	0.0453677
ENSG00000165480	470.356	0.685601	0.174811	3.92196	8.78333e-05	0.00639823
ENSG00000133083	911.212	-0.570383	0.150921	-3.77935	0.000157235	0.0100381
ENSG00000276644	148.725	-0.765175	0.193524	-3.9539	7.68881e-05	0.00580972
ENSG00000178695	2729.13	0.508543	0.159041	3.19756	0.00138596	0.0436784
ENSG00000088387	260.277	-0.781345	0.223696	-3.49289	0.000477817	0.0220047
ENSG00000102466	475.289	-0.567768	0.170038	-3.33908	0.000840573	0.0317253
ENSG00000125266	1816.32	-0.890772	0.117002	-7.61329	2.672e-14	4.96825e-11
ENSG00000204442	1698.87	-0.489526	0.102052	-4.79682	1.61206e-06	0.000337739
ENSG00000274718	105.846	-1.72883	0.260592	-6.63423	3.26209e-11	3.03273e-08
ENSG00000198176	1888.56	0.470186	0.115901	4.05677	4.9755e-05	0.00425348
ENSG00000259017	37.3157	-1.82565	0.405029	-4.50746	6.56086e-06	0.000949291
ENSG00000168348	403.695	-1.93215	0.188313	-10.2603	1.06352e-24	7.90994e-21
ENSG00000174373	890.841	-0.729644	0.226677	-3.21887	0.00128696	0.0421664
ENSG00000100479	251.08	0.67381	0.175363	3.84237	0.000121853	0.00831453
ENSG00000020577	261.263	-0.887465	0.217456	-4.08113	4.48169e-05	0.00395271
ENSG00000131979	905.132	-0.799708	0.150002	-5.33131	9.75044e-08	3.45328e-05
ENSG00000070182	86.2689	-1.05433	0.304852	-3.4585	0.000543194	0.0238068
ENSG00000274330	17.1569	1.65275	0.495066	3.33846	0.000842454	0.0317253
ENSG00000119681	373.286	-0.850012	0.249201	-3.41095	0.000647366	0.0261673
ENSG00000100604	8593.9	-1.03743	0.20234	-5.12715	2.94165e-07	9.11604e-05
ENSG00000182218	44.6314	-1.46505	0.346741	-4.22521	2.38723e-05	0.00255468
ENSG00000183092	1514.42	-0.823253	0.229671	-3.58449	0.000337742	0.0173238
ENSG00000259031	31.9495	-1.71443	0.437241	-3.92101	8.81773e-05	0.00639823
ENSG00000185559	1605.2	-1.65186	0.249591	-6.61829	3.63369e-11	3.17948e-08
ENSG00000254656	1169.58	-2.15582	0.286647	-7.52081	5.44391e-14	8.99757e-11
ENSG00000221077	55.3197	-2.3457	0.470589	-4.9846	6.20915e-07	0.000162037
ENSG00000080824	29725.2	0.678943	0.192664	3.52398	0.000425119	0.0199521
ENSG00000258986	548.915	0.952085	0.191304	4.97683	6.46346e-07	0.000165765
ENSG00000184601	31.3869	1.22419	0.373761	3.27534	0.00105534	0.0367639
ENSG00000184990	672.379	0.938727	0.274516	3.41957	0.000627209	0.0257834
ENSG00000185347	243.116	1.02765	0.285315	3.60182	0.000316002	0.0164583
ENSG00000175344	429.989	-0.606276	0.175405	-3.45644	0.000547356	0.0238068
ENSG00000051180	526.852	0.67484	0.149595	4.51111	6.44895e-06	0.000949291
ENSG00000128965	207.156	0.776845	0.24155	3.21608	0.00129955	0.0422994
ENSG00000137825	50.2763	1.1116	0.352232	3.15587	0.00160022	0.0480874
ENSG00000128951	2406.6	0.68649	0.191125	3.59183	0.000328362	0.016901
ENSG00000138587	152.444	0.76186	0.232804	3.27254	0.00106585	0.036892
ENSG00000140416	1362.62	0.732247	0.134275	5.45334	4.94321e-08	1.83826e-05
ENSG00000166803	340.429	1.07562	0.250063	4.30139	1.69727e-05	0.00204963
ENSG00000137834	532.719	1.07923	0.225304	4.79011	1.66692e-06	0.000339664
ENSG00000128973	608.332	0.570717	0.148648	3.83937	0.000123349	0.00837813
ENSG00000259781	390.887	0.812018	0.237422	3.42015	0.000625876	0.0257834
ENSG00000140365	976.638	0.863759	0.238111	3.62755	0.000286123	0.015327
ENSG00000161980	253.339	0.771674	0.231795	3.32913	0.000871175	0.0321556
ENSG00000161981	443.672	1.00497	0.238838	4.20774	2.57939e-05	0.00272117
ENSG00000182685	115.471	0.761284	0.238027	3.19831	0.00138236	0.0436784
ENSG00000162062	621.104	0.835176	0.20367	4.10064	4.12008e-05	0.00375989
ENSG00000118898	33.6794	-1.83587	0.40083	-4.58016	4.64614e-06	0.000759466
ENSG00000175643	583.355	0.677489	0.158071	4.28599	1.81931e-05	0.00214779
ENSG00000149929	606.918	0.681939	0.165943	4.10949	3.96539e-05	0.00366368
ENSG00000179958	502.096	0.824321	0.217527	3.78951	0.000150942	0.00976202
ENSG00000089280	8051.48	0.585098	0.156672	3.73454	0.000188061	0.0116473
ENSG00000091651	607.104	0.797517	0.170897	4.66665	3.06145e-06	0.000529525
ENSG00000125148	44.9	1.5579	0.405434	3.84255	0.000121765	0.00831453
ENSG00000125170	4162.24	0.557241	0.133896	4.16175	3.15813e-05	0.00317453
ENSG00000181938	229.82	0.677932	0.187651	3.61272	0.000303003	0.016097
ENSG00000140937	877.909	-0.540172	0.144744	-3.73192	0.000190026	0.0116803
ENSG00000103154	145.991	2.02268	0.251548	8.04096	8.91343e-16	2.20979e-12
ENSG00000103187	323.893	0.912018	0.203563	4.48027	7.455e-06	0.00103638
ENSG00000131153	656.796	0.899522	0.185687	4.8443	1.27058e-06	0.000290714
ENSG00000167523	188.064	0.66965	0.196262	3.41203	0.000644817	0.0261353
ENSG00000129235	583.92	0.869881	0.252856	3.44023	0.000581224	0.0248214
ENSG00000129255	781.585	0.595877	0.175273	3.39971	0.000674581	0.0269109
ENSG00000179111	51.1175	-1.24331	0.348396	-3.56866	0.000358817	0.0180318
ENSG00000172301	496.169	0.701028	0.217906	3.2171	0.00129491	0.0422994
ENSG00000267321	129.438	0.873278	0.261281	3.3423	0.000830877	0.0315288
ENSG00000173991	58.3181	0.926815	0.278904	3.32306	0.000890368	0.0326864
ENSG00000094804	869.944	0.728595	0.148308	4.91273	8.98177e-07	0.00021549
ENSG00000167920	98.9984	0.952445	0.242715	3.92413	8.70421e-05	0.00637808
ENSG00000108861	614.956	-0.419956	0.13207	-3.1798	0.00147377	0.0457194
ENSG00000186868	1366.27	-0.533214	0.14461	-3.68725	0.000226693	0.0132758
ENSG00000108465	1821.35	0.570574	0.158655	3.59633	0.000322738	0.0166692
ENSG00000239672	595.254	1.06383	0.26782	3.97217	7.12198e-05	0.00554657
ENSG00000087191	1942.02	0.637433	0.165682	3.84732	0.000119416	0.00822367
ENSG00000154229	11045.4	-0.709849	0.186634	-3.80344	0.0001427	0.00933373
ENSG00000075461	5066.48	-0.714476	0.16021	-4.45961	8.21089e-06	0.00111034
ENSG00000180616	156.262	1.15135	0.220892	5.21224	1.86571e-07	6.03312e-05
ENSG00000125450	964.01	0.416168	0.130124	3.19824	0.00138267	0.0436784
ENSG00000161547	3572.49	0.64676	0.205721	3.14387	0.00166727	0.0492077
ENSG00000167900	835.76	0.969306	0.19251	5.03508	4.77637e-07	0.000136632
ENSG00000089685	1727.2	0.631288	0.159177	3.96595	7.31052e-05	0.00565117
ENSG00000224877	917.866	0.954845	0.296196	3.2237	0.00126547	0.0415538
ENSG00000183048	119.566	1.04867	0.319489	3.28234	0.0010295	0.036375
ENSG00000183684	2016.79	0.881244	0.239296	3.68265	0.000230825	0.01336
ENSG00000176890	588.137	0.689226	0.177581	3.88119	0.000103947	0.00732801
ENSG00000080986	668.269	0.62907	0.186008	3.38194	0.000719759	0.0279324
ENSG00000173482	140.971	-1.32925	0.211712	-6.27855	3.41754e-10	2.31072e-07
ENSG00000141441	565.882	-0.976583	0.174103	-5.60923	2.03227e-08	8.17028e-06
ENSG00000166974	675.182	-0.530745	0.153933	-3.44789	0.000564981	0.0242893
ENSG00000184828	82.9343	-1.01519	0.24574	-4.13114	3.60976e-05	0.003442
ENSG00000125835	2607.28	0.820377	0.232817	3.52371	0.000425556	0.0199521
ENSG00000101361	2102.08	0.545715	0.119771	4.55631	5.20596e-06	0.000811149
ENSG00000088854	738.906	-0.562598	0.15247	-3.6899	0.000224343	0.0132425
ENSG00000132646	3349.4	0.871221	0.180651	4.82267	1.41646e-06	0.000309851
ENSG00000089199	2028.44	-0.462434	0.106945	-4.32403	1.53205e-05	0.00191506
ENSG00000125869	699.513	0.756802	0.157912	4.79255	1.64674e-06	0.000339664
ENSG00000101003	620.312	0.614232	0.177578	3.45893	0.000542323	0.0238068
ENSG00000125968	1196.67	1.1191	0.250481	4.46781	7.90243e-06	0.00107843
ENSG00000101412	1344.82	0.901306	0.182098	4.94956	7.43811e-07	0.000185358
ENSG00000149636	402.48	0.641298	0.180536	3.55219	0.000382039	0.0188798
ENSG00000204103	312.708	1.01323	0.207105	4.89235	9.96369e-07	0.000231578
ENSG00000101057	3301.18	0.582386	0.142759	4.07951	4.51304e-05	0.00395271
ENSG00000124191	489.704	-0.669091	0.212085	-3.15483	0.00160593	0.0481118
ENSG00000158445	255.204	-0.884006	0.213735	-4.13599	3.53433e-05	0.00343559
ENSG00000124216	355.278	0.607914	0.178643	3.40295	0.000666619	0.0267999
ENSG00000054803	24.1797	-5.42716	0.875997	-6.19541	5.81351e-10	3.60317e-07
ENSG00000101144	48.554	-1.60462	0.3445	-4.65783	3.19561e-06	0.000540167
ENSG00000130270	92.4956	-1.18861	0.251726	-4.72182	2.33746e-06	0.00042402
ENSG00000167670	1247.8	0.786322	0.148591	5.29184	1.21094e-07	4.18902e-05
ENSG00000280239	22.7533	1.80913	0.529417	3.41721	0.000632667	0.0257834
ENSG00000276043	1534.19	0.633647	0.179459	3.53088	0.000414186	0.0199386
ENSG00000205744	120.232	-0.912756	0.215008	-4.24522	2.18375e-05	0.00244235
ENSG00000099783	5464.83	0.734256	0.161987	4.5328	5.82069e-06	0.000874574
ENSG00000198258	2152.45	0.826478	0.25994	3.1795	0.00147531	0.0457194
ENSG00000161888	510.175	0.898627	0.188812	4.75938	1.94185e-06	0.000370923
ENSG00000104889	1000.51	0.976533	0.217092	4.49824	6.85177e-06	0.000980001
ENSG00000105011	508.493	0.601751	0.139668	4.30843	1.64417e-05	0.00201553
ENSG00000123136	1562.22	0.642801	0.19636	3.27358	0.00106194	0.036892
ENSG00000105393	339.472	0.817609	0.237898	3.4368	0.000588635	0.0248748
ENSG00000105639	119.483	-0.695912	0.207117	-3.36	0.000779416	0.0298042
ENSG00000160161	160.687	-0.848887	0.270694	-3.13597	0.00171289	0.0498637
ENSG00000269416	339.547	0.556761	0.162264	3.43121	0.000600889	0.0253207
ENSG00000105173	388.911	0.593574	0.170879	3.47364	0.000513447	0.023144
ENSG00000124302	560.471	0.885625	0.239036	3.70498	0.000211404	0.01268
ENSG00000011332	433.045	1.05553	0.259546	4.06681	4.76614e-05	0.00412188
ENSG00000125746	301.725	-0.572201	0.178679	-3.20239	0.00136291	0.0435984
ENSG00000124440	96.4993	-0.991103	0.233379	-4.24675	2.16893e-05	0.00244235
ENSG00000105281	1169	0.573245	0.167179	3.42893	0.000605975	0.025463
ENSG00000142230	2731.47	0.46646	0.137547	3.39129	0.000695656	0.027448
ENSG00000142552	199.304	0.766756	0.238733	3.21177	0.00131921	0.0425668
ENSG00000167747	881.673	0.64273	0.180781	3.55529	0.000377568	0.0187211
ENSG00000093009	724.722	0.824768	0.139204	5.92487	3.12541e-09	1.4088e-06
ENSG00000099901	3673.16	0.779918	0.202471	3.852	0.000117157	0.00813329
ENSG00000100024	27.916	-1.4583	0.420069	-3.47158	0.000517403	0.0231818
ENSG00000100297	1649.1	0.637302	0.160872	3.96155	7.44646e-05	0.00570959
ENSG00000128283	159.97	0.826047	0.257997	3.20177	0.00136588	0.0435996
ENSG00000100129	6351.36	-0.386267	0.117778	-3.27962	0.00103948	0.0365539
ENSG00000128272	3378.95	0.550785	0.155521	3.54155	0.000397788	0.0193369
ENSG00000100162	136.329	1.06903	0.23549	4.5396	5.63622e-06	0.000855498
ENSG00000202058	21.2435	-2.24346	0.699319	-3.20806	0.00133632	0.0428399
ENSG00000100416	916.811	0.499441	0.145263	3.43818	0.000585637	0.0248214
ENSG00000025770	880.821	0.678786	0.174863	3.88181	0.000103682	0.00732801
ENSG00000277437	53.4048	-3.74524	1.01545	-3.68827	0.000225783	0.0132748
ENSG00000277105	13850.4	-3.49157	0.979067	-3.56622	0.000362164	0.0181387
ENSG00000276737	409.787	-3.76932	1.0695	-3.52438	0.000424472	0.0199521
ENSG00000274735	322.608	-3.76089	0.888456	-4.23306	2.30538e-05	0.0025031
ENSG00000279718	56.541	-0.991697	0.301144	-3.2931	0.000990888	0.0355823
ENSG00000154734	2372.64	-0.518909	0.11471	-4.52367	6.0776e-06	0.000904042
ENSG00000154736	211.85	-1.06137	0.219838	-4.82794	1.3795e-06	0.00030627
ENSG00000159055	372.534	0.766309	0.204271	3.75143	0.000175827	0.0110356
ENSG00000159259	510.049	0.496197	0.14039	3.53443	0.000408654	0.0197361
ENSG00000183527	375.521	0.522703	0.163546	3.19607	0.00139313	0.0437839
ENSG00000160179	150.496	-0.824452	0.230193	-3.58156	0.000341543	0.0174434
ENSG00000228709	459.974	-0.866275	0.236053	-3.66983	0.000242709	0.0137274
ENSG00000175894	596.369	-0.793625	0.20073	-3.9537	7.69518e-05	0.00580972
ENSG00000235890	709.057	-1.2117	0.266006	-4.55514	5.23498e-06	0.000811149
ENSG00000182912	1286.09	-1.01725	0.171495	-5.93165	2.99913e-09	1.39413e-06

## Sheet: DESeq2_dCVdCT_dC
	baseMean	log2FoldChange	lfcSE	stat	pvalue	padj
ENSG00000223764	513.92	0.109102	0.140823	0.774742	0.438492	0.969482
ENSG00000187634	1066.26	0.264909	0.195328	1.35623	0.175027	0.940568
ENSG00000242485	937.6	0.0410938	0.218227	0.188307	0.850636	0.991454
ENSG00000160072	699.547	-0.173968	0.18189	-0.956443	0.338848	0.96302
ENSG00000171608	251.374	-0.403059	0.168291	-2.39502	0.0166195	0.605253
ENSG00000053372	1048.7	0.104135	0.171794	0.606162	0.544407	0.976484
ENSG00000007968	639.195	0.22158	0.128902	1.71898	0.0856179	0.929734
ENSG00000117318	1362.2	0.103396	0.229607	0.450318	0.652481	0.982628
ENSG00000127423	102.055	0.395476	0.219883	1.79858	0.0720859	0.923276
ENSG00000198830	7194.37	0.200173	0.124017	1.61407	0.106511	0.929734
ENSG00000117748	1234.31	0.267726	0.129311	2.07041	0.0384144	0.814438
ENSG00000130770	1000.44	0.154934	0.192608	0.804399	0.421167	0.969482
ENSG00000092853	835.308	0.271291	0.168797	1.6072	0.10801	0.929734
ENSG00000168389	269.923	0.351605	0.136541	2.57509	0.0100215	0.48129
ENSG00000117016	1948.07	-0.213792	0.147414	-1.45029	0.146979	0.933928
ENSG00000171960	754.464	0.11289	0.171349	0.658833	0.510003	0.971588
ENSG00000117395	1578.53	0.201471	0.16938	1.18946	0.234259	0.956583
ENSG00000132773	227.758	0.164942	0.161351	1.02226	0.30666	0.962798
ENSG00000132780	6332.76	0.235161	0.111467	2.10968	0.0348858	0.787779
ENSG00000162407	227.302	0.269244	0.170144	1.58245	0.113547	0.929734
ENSG00000116678	150.315	-0.0602709	0.23892	-0.252264	0.800837	0.989757
ENSG00000178965	215.551	0.592593	0.220582	2.68649	0.00722061	0.411239
ENSG00000153904	1124.75	-0.453115	0.146877	-3.08499	0.00203557	0.200122
ENSG00000143013	215.289	0.800172	0.193545	4.13429	3.56055e-05	0.0104636
ENSG00000171488	707.049	-0.299519	0.168861	-1.77376	0.076103	0.929734
ENSG00000137962	326.476	-0.423693	0.19515	-2.17112	0.0299224	0.763767
ENSG00000143036	29.704	-1.14638	0.354693	-3.23204	0.00122911	0.144482
ENSG00000237954	49.42	-1.08935	0.299024	-3.64303	0.000269448	0.0504841
ENSG00000188641	587.753	-0.304269	0.150996	-2.01509	0.0438956	0.838256
ENSG00000116299	132.549	-0.183968	0.199819	-0.920676	0.35722	0.964017
ENSG00000116396	116.689	-0.647708	0.200502	-3.23043	0.00123606	0.144496
ENSG00000092621	3312.32	0.337072	0.142633	2.36322	0.0181169	0.625329
ENSG00000265972	8541.58	-0.141596	0.117851	-1.20149	0.229563	0.954879
ENSG00000203814	22.7289	-0.795793	0.398529	-1.99683	0.0458441	0.846435
ENSG00000160691	5930.37	-0.198835	0.147647	-1.34669	0.17808	0.940568
ENSG00000160783	229.625	0.189771	0.242001	0.784172	0.432939	0.969482
ENSG00000160818	1077.23	0.162545	0.178849	0.908839	0.363435	0.964017
ENSG00000143153	3963.35	-0.281994	0.0887723	-3.1766	0.00149014	0.164218
ENSG00000116147	2240.06	-0.579785	0.235759	-2.45923	0.0139237	0.561466
ENSG00000186283	539.345	0.180124	0.127161	1.4165	0.156629	0.934256
ENSG00000143333	849.829	0.436022	0.15552	2.80365	0.00505285	0.344633
ENSG00000135829	7804.96	0.272778	0.10241	2.66358	0.00773143	0.42645
ENSG00000159176	579.821	0.427781	0.146557	2.91888	0.00351295	0.284013
ENSG00000077152	1335.14	0.303609	0.183833	1.65155	0.0986268	0.929734
ENSG00000117139	5294.07	0.0225959	0.147467	0.153227	0.87822	0.991823
ENSG00000143847	412.508	-0.417608	0.166108	-2.51408	0.0119343	0.524214
ENSG00000058668	874.428	-0.094336	0.186135	-0.506816	0.612284	0.981761
ENSG00000257315	289.822	-0.147349	0.277101	-0.531753	0.594897	0.979692
ENSG00000162889	3007.29	0.0928964	0.123347	0.753134	0.45137	0.970276
ENSG00000162894	96.6264	0.267147	0.238763	1.11888	0.263192	0.962566
ENSG00000117595	223.578	0.687606	0.162292	4.23684	2.26683e-05	0.00750429
ENSG00000143473	148.878	-0.108674	0.230707	-0.471048	0.637606	0.982628
ENSG00000143476	1826.89	0.425579	0.125194	3.39935	0.000675459	0.0972248
ENSG00000230461	309.633	-0.102484	0.170556	-0.600884	0.547918	0.976589
ENSG00000196660	24.1195	-0.832196	0.369297	-2.25346	0.02423	0.70499
ENSG00000143674	222.777	-0.319992	0.165417	-1.93446	0.0530567	0.861733
ENSG00000133019	74.6454	-0.743114	0.256743	-2.89439	0.00379894	0.301055
ENSG00000180875	343.862	1.03268	0.156579	6.59529	4.24421e-11	9.97815e-08
ENSG00000174371	1592.47	0.290163	0.124934	2.32253	0.0202046	0.647915
ENSG00000225234	112.158	-0.285676	0.211633	-1.34986	0.17706	0.940568
ENSG00000182551	750.126	0.229857	0.141091	1.62915	0.103282	0.929734
ENSG00000115738	2503.56	0.564084	0.139222	4.05168	5.08507e-05	0.0136196
ENSG00000171848	2200.77	0.479565	0.122588	3.912	9.15368e-05	0.0213081
ENSG00000071575	2429.93	0.366766	0.0961724	3.81363	0.000136942	0.029567
ENSG00000151779	1427.47	-0.00147586	0.147894	-0.00997916	0.992038	0.999248
ENSG00000115129	234.457	0.284801	0.181839	1.56623	0.117295	0.929734
ENSG00000171094	4727.27	-0.217987	0.200443	-1.08753	0.276803	0.962798
ENSG00000158089	201.029	0.939611	0.169778	5.53436	3.12366e-08	2.64374e-05
ENSG00000279873	43.0997	-0.469235	0.290987	-1.61256	0.10684	0.929734
ENSG00000225156	452.421	-0.355452	0.125052	-2.84245	0.00447688	0.322198
ENSG00000196975	303.681	-0.273027	0.138566	-1.97037	0.0487957	0.852072
ENSG00000143977	1002.26	0.263105	0.189139	1.39107	0.164205	0.940568
ENSG00000163017	150.638	0.787146	0.226606	3.47363	0.000513462	0.0781608
ENSG00000065911	1623.57	0.401182	0.115997	3.45855	0.00054309	0.0809242
ENSG00000115350	195.928	0.0313323	0.273458	0.114578	0.90878	0.995178
ENSG00000168874	141.953	0.333678	0.227491	1.46677	0.142437	0.932427
ENSG00000158050	128.213	0.0881278	0.249297	0.353506	0.723709	0.984504
ENSG00000115539	510.529	0.164862	0.159541	1.03335	0.301441	0.962798
ENSG00000198075	351.465	0.155722	0.199667	0.779912	0.435443	0.969482
ENSG00000175497	263.301	-0.452539	0.13569	-3.3351	0.000852673	0.116224
ENSG00000152076	335.354	0.113971	0.169197	0.6736	0.500565	0.971285
ENSG00000076003	2658.19	0.363931	0.113058	3.21897	0.0012865	0.147184
ENSG00000144354	1393.7	0.232228	0.108427	2.14178	0.0322109	0.775728
ENSG00000162998	57.637	-0.941783	0.257235	-3.66117	0.000251065	0.0487365
ENSG00000168542	4165.1	0.173838	0.113836	1.52709	0.126738	0.929734
ENSG00000138411	163.32	-0.361572	0.210802	-1.71522	0.0863044	0.929734
ENSG00000196141	776.602	0.636633	0.111928	5.6879	1.28614e-08	1.23697e-05
ENSG00000055044	1896.84	0.243576	0.158153	1.54013	0.12353	0.929734
ENSG00000116117	65.0266	-0.348812	0.279956	-1.24595	0.212781	0.946203
ENSG00000118263	2447.23	-0.249195	0.119913	-2.07813	0.0376978	0.806407
ENSG00000144406	626.452	-0.385176	0.200132	-1.92461	0.0542782	0.861733
ENSG00000171951	3148.17	0.235492	0.123098	1.91305	0.0557416	0.864917
ENSG00000273301	104.498	-0.665896	0.278382	-2.39202	0.0167558	0.607083
ENSG00000187514	20408.7	0.182646	0.178044	1.02585	0.304962	0.962798
ENSG00000168918	110.554	-0.0686662	0.188014	-0.365218	0.714949	0.984504
ENSG00000157985	2859.86	-0.303945	0.190596	-1.5947	0.110778	0.929734
ENSG00000132323	445.73	0.0532393	0.174361	0.30534	0.760107	0.98664
ENSG00000172428	553.273	-0.148251	0.273561	-0.541931	0.587866	0.979692
ENSG00000168393	810.169	-0.0104087	0.204751	-0.0508359	0.959456	0.997899
ENSG00000150995	1034.41	-0.0933281	0.185167	-0.50402	0.614247	0.981761
ENSG00000134107	31.9095	-0.123378	0.306547	-0.402478	0.687332	0.984504
ENSG00000196277	105.55	-0.663131	0.202611	-3.27293	0.00106438	0.13018
ENSG00000196220	217.688	-0.0292553	0.178196	-0.164175	0.869593	0.991454
ENSG00000196639	44.1066	0.306486	0.314312	0.975101	0.32951	0.96302
ENSG00000170860	831.049	0.262792	0.193088	1.361	0.173514	0.940568
ENSG00000131389	721.177	-0.111407	0.216641	-0.514246	0.60708	0.981761
ENSG00000263740	23.3222	-2.12745	0.50315	-4.22827	2.35499e-05	0.00766603
ENSG00000183960	212.465	-0.350307	0.193992	-1.80578	0.0709521	0.921127
ENSG00000144681	753.216	-0.200078	0.122761	-1.62982	0.10314	0.929734
ENSG00000187091	337.443	-0.391453	0.141015	-2.77596	0.0055039	0.363586
ENSG00000163820	282.814	-0.1882	0.227064	-0.828841	0.407194	0.969482
ENSG00000164045	875.157	0.34063	0.116593	2.92154	0.00348306	0.284013
ENSG00000007402	2567.33	-0.104164	0.184396	-0.564892	0.572147	0.978656
ENSG00000145050	707.921	0.129296	0.165876	0.779476	0.4357	0.969482
ENSG00000163932	223.487	-0.241635	0.152844	-1.58093	0.113895	0.929734
ENSG00000163638	4307.61	0.122737	0.154984	0.791938	0.428397	0.969482
ENSG00000185008	288.228	-1.05058	0.204016	-5.14951	2.61175e-07	0.000183559
ENSG00000170017	4114.92	-0.548869	0.136886	-4.00967	6.08041e-05	0.0151359
ENSG00000185565	3158.49	-0.0995056	0.163876	-0.607199	0.543719	0.976484
ENSG00000082684	103.315	0.124235	0.228579	0.543511	0.586778	0.979692
ENSG00000114491	642.828	0.357092	0.150479	2.37304	0.0176426	0.62113
ENSG00000074416	94.6433	-0.389132	0.227202	-1.71271	0.0867658	0.929734
ENSG00000196353	31.7262	-0.513867	0.338437	-1.51835	0.128925	0.929734
ENSG00000154917	627.542	-0.326453	0.142996	-2.28295	0.0224331	0.683366
ENSG00000163762	51.0116	-10.0745	1.20456	-8.36364	6.08114e-17	2.14451e-13
ENSG00000163661	64.2209	0.607837	0.280025	2.17065	0.0299575	0.763767
ENSG00000085276	32.5718	-1.61312	0.316355	-5.09909	3.41289e-07	0.000212392
ENSG00000145198	111.717	-0.664197	0.218818	-3.03539	0.00240226	0.220402
ENSG00000163918	793.333	0.329884	0.155214	2.12535	0.0335573	0.780262
ENSG00000114315	101.781	0.469351	0.306068	1.53349	0.125156	0.929734
ENSG00000178222	177.567	-0.382361	0.156902	-2.43694	0.0148122	0.575144
ENSG00000163950	1395.33	0.19869	0.153975	1.29041	0.196909	0.940568
ENSG00000091490	80.3497	-0.270461	0.234283	-1.15442	0.248328	0.958923
ENSG00000124406	1346.51	-0.200301	0.178605	-1.12148	0.262084	0.962566
ENSG00000156140	79.1234	-0.153477	0.234688	-0.653964	0.513135	0.971729
ENSG00000138769	50.7298	-0.549785	0.292354	-1.88055	0.0600332	0.885954
ENSG00000138759	513.401	-0.155922	0.233657	-0.667314	0.504572	0.971285
ENSG00000138668	8421.03	0.165055	0.0917639	1.79869	0.0720681	0.923276
ENSG00000184305	412.546	-0.152238	0.192113	-0.792437	0.428106	0.969482
ENSG00000182168	2994.2	-0.25997	0.191396	-1.35828	0.174374	0.940568
ENSG00000271474	269.108	-0.430749	0.163679	-2.63167	0.00849653	0.447209
ENSG00000164032	2584.12	0.319726	0.184524	1.73271	0.0831479	0.929734
ENSG00000138795	53.0507	1.79817	0.284068	6.33007	2.45053e-10	4.90095e-07
ENSG00000164109	1808.52	0.365284	0.155087	2.35535	0.0185055	0.630585
ENSG00000164167	383.691	0.2372	0.208224	1.13916	0.254638	0.960024
ENSG00000151617	1972.8	0.656737	0.139861	4.69565	2.65755e-06	0.0013077
ENSG00000137460	57.0641	-0.43824	0.256361	-1.70946	0.0873654	0.929734
ENSG00000168843	250.655	-0.694739	0.191705	-3.62401	0.000290068	0.0521722
ENSG00000251216	1141.43	0.0378244	0.157329	0.240415	0.810009	0.990921
ENSG00000151725	1139.1	0.339803	0.154076	2.20543	0.0274241	0.732659
ENSG00000071539	1120.77	0.252469	0.103063	2.44967	0.0142989	0.572614
ENSG00000215218	1621.85	0.457651	0.11408	4.01165	6.02954e-05	0.0151359
ENSG00000113494	17.792	-0.62874	0.450053	-1.39703	0.162403	0.940568
ENSG00000112936	15556.4	0.0898406	0.127966	0.702068	0.482637	0.971285
ENSG00000259663	2173.06	-0.102314	0.105547	-0.969374	0.332358	0.96302
ENSG00000130449	653.946	-0.145838	0.179756	-0.811314	0.417185	0.969482
ENSG00000214944	97.3488	-0.672184	0.217143	-3.09559	0.00196422	0.195122
ENSG00000228716	2220.2	0.576324	0.135546	4.25188	2.11986e-05	0.00723454
ENSG00000164176	65.9045	0.687034	0.26592	2.58361	0.00977731	0.478258
ENSG00000129595	282.508	-0.18354	0.229093	-0.801159	0.42304	0.969482
ENSG00000113368	2767.98	0.134289	0.0920009	1.45965	0.144387	0.932427
ENSG00000066583	10696.8	1.19757	0.12531	9.55684	1.21409e-21	8.56297e-18
ENSG00000145833	2398.48	0.104348	0.157639	0.661943	0.508008	0.971285
ENSG00000152377	235.457	0.141282	0.178936	0.789567	0.429781	0.969482
ENSG00000044115	3481.64	-0.0205157	0.089978	-0.228008	0.81964	0.991454
ENSG00000145819	381.969	-0.114624	0.149467	-0.766887	0.443149	0.969482
ENSG00000113657	1357.76	0.134546	0.131461	1.02347	0.306087	0.962798
ENSG00000184347	8511.75	-0.10243	0.163739	-0.625571	0.531596	0.975779
ENSG00000120149	497.016	-0.0843286	0.121641	-0.693257	0.488148	0.971285
ENSG00000087116	228.337	0.169115	0.207582	0.814691	0.415249	0.969482
ENSG00000054598	3112.58	0.425463	0.156453	2.71943	0.00653936	0.390865
ENSG00000112312	710.099	0.182933	0.166238	1.10043	0.271144	0.962566
ENSG00000026950	455.547	0.0323665	0.166218	0.194723	0.84561	0.991454
ENSG00000137310	490.43	0.170171	0.12874	1.32182	0.186228	0.940568
ENSG00000096433	128.385	-0.655623	0.296376	-2.21213	0.0269574	0.723847
ENSG00000112081	6471.13	0.223631	0.16231	1.37781	0.168263	0.940568
ENSG00000112576	469.901	0.11501	0.161101	0.713899	0.47529	0.971285
ENSG00000180992	486.797	0.00210948	0.230624	0.00914686	0.992702	0.999298
ENSG00000008196	8624.98	-0.22677	0.0905584	-2.50413	0.0122752	0.532234
ENSG00000112118	4142.82	0.299039	0.0791754	3.77691	0.000158784	0.0335971
ENSG00000202198	566.347	-6.02768	1.24515	-4.84094	1.29225e-06	0.000701098
ENSG00000272316	41.6244	-0.615234	0.310293	-1.98275	0.047395	0.847779
ENSG00000230910	192.275	-0.485216	0.170636	-2.84356	0.00446122	0.322198
ENSG00000135298	515.032	-0.199555	0.129517	-1.54076	0.123376	0.929734
ENSG00000079841	86.1193	-0.586569	0.243238	-2.41151	0.0158868	0.5893
ENSG00000112367	487.597	-0.163109	0.122871	-1.32748	0.18435	0.940568
ENSG00000155115	805.614	0.207013	0.193943	1.06739	0.285797	0.962798
ENSG00000146352	229.154	-0.338142	0.19045	-1.77549	0.0758165	0.929734
ENSG00000203760	221.054	0.150893	0.243823	0.618864	0.536006	0.97583
ENSG00000118515	1176.53	0.412259	0.110073	3.7453	0.000180175	0.0373757
ENSG00000146469	906.476	0.282077	0.182629	1.54454	0.122458	0.929734
ENSG00000153721	585.427	-0.0718349	0.118185	-0.607816	0.543309	0.976484
ENSG00000029639	343.599	-0.190302	0.12385	-1.53655	0.124403	0.929734
ENSG00000185345	57.1503	-0.387629	0.242163	-1.60069	0.109445	0.929734
ENSG00000164850	182.544	0.419942	0.207585	2.02299	0.0430745	0.83718
ENSG00000122687	1406.06	0.0764951	0.120774	0.633376	0.526488	0.974198
ENSG00000048052	4204.65	-0.247808	0.177464	-1.39639	0.162598	0.940568
ENSG00000105855	41.162	-0.373941	0.345666	-1.0818	0.279342	0.962798
ENSG00000122585	220.635	-1.26176	0.199517	-6.32405	2.54787e-10	4.90095e-07
ENSG00000070882	190.463	-0.337569	0.174744	-1.93179	0.0533858	0.861733
ENSG00000122574	94.4782	-0.109841	0.265473	-0.413757	0.679052	0.984504
ENSG00000122641	177.132	1.07118	0.191663	5.58885	2.28582e-08	2.10286e-05
ENSG00000272655	63.4078	0.198115	0.249553	0.793877	0.427267	0.969482
ENSG00000146674	5646.9	0.738215	0.086944	8.4907	2.05395e-17	1.08649e-13
ENSG00000225648	371.693	0.260451	0.153714	1.69439	0.0901917	0.929734
ENSG00000049540	1513.88	-0.240866	0.17339	-1.38916	0.164784	0.940568
ENSG00000049541	1368.7	0.228046	0.143137	1.5932	0.111116	0.929734
ENSG00000186088	109.699	-0.446227	0.251227	-1.77619	0.0757011	0.929734
ENSG00000075223	3666.4	0.0607027	0.152818	0.397222	0.691204	0.984504
ENSG00000164692	67.8007	0.415234	0.268321	1.54753	0.121735	0.929734
ENSG00000166508	8960.02	0.121523	0.116196	1.04585	0.29563	0.962798
ENSG00000077080	888.474	-0.0389763	0.151345	-0.257533	0.796767	0.988585
ENSG00000164597	961.894	-0.0444178	0.153316	-0.289715	0.772034	0.98664
ENSG00000173114	1896.31	0.451269	0.173529	2.60054	0.0093076	0.468904
ENSG00000135269	331.22	-1.07534	0.17514	-6.13991	8.25688e-10	1.02769e-06
ENSG00000179603	207.096	-0.0629328	0.154598	-0.407074	0.683954	0.984504
ENSG00000128596	1120.13	-0.186275	0.185177	-1.00593	0.31445	0.962798
ENSG00000128567	919.311	-0.141736	0.119021	-1.19085	0.233714	0.956583
ENSG00000105894	646.92	0.0445144	0.169068	0.263292	0.792325	0.988012
ENSG00000090266	498.833	0.0387655	0.221273	0.175193	0.860928	0.991454
ENSG00000159784	149.235	-0.00827932	0.203388	-0.0407071	0.967529	0.997961
ENSG00000174469	385.826	-1.02664	0.220855	-4.64847	3.34414e-06	0.00156431
ENSG00000106462	1871.51	0.153334	0.101152	1.51588	0.129551	0.929734
ENSG00000197558	43.5578	-0.228449	0.301654	-0.757321	0.448858	0.969482
ENSG00000198947	32.7971	-0.285707	0.326479	-0.875114	0.381512	0.965249
ENSG00000147155	467.686	0.249259	0.189353	1.31637	0.188049	0.940568
ENSG00000274588	74.3315	-0.717833	0.268611	-2.67239	0.00753124	0.42157
ENSG00000072506	1622.05	0.0448671	0.205208	0.218642	0.826929	0.991454
ENSG00000133169	2745.59	0.0461922	0.216081	0.213773	0.830724	0.991454
ENSG00000077279	2923.72	-0.22047	0.207867	-1.06063	0.288858	0.962798
ENSG00000260802	336.484	-0.368044	0.213	-1.72791	0.0840046	0.929734
ENSG00000125354	1607.09	-0.154385	0.0922365	-1.6738	0.0941697	0.929734
ENSG00000009694	30.3217	-2.33858	0.442805	-5.28128	1.28282e-07	9.35974e-05
ENSG00000147256	488.354	-0.762758	0.139337	-5.4742	4.39501e-08	3.44422e-05
ENSG00000171004	280.445	-0.253056	0.162251	-1.55966	0.118841	0.929734
ENSG00000184785	22.3113	1.02581	0.481632	2.12987	0.0331825	0.780083
ENSG00000124260	79.3123	0.203855	0.280138	0.727693	0.466801	0.971285
ENSG00000221867	842.617	0.147966	0.154009	0.960762	0.336672	0.96302
ENSG00000198930	216.807	0.184504	0.220411	0.837091	0.402541	0.969482
ENSG00000197172	639.017	0.285528	0.172259	1.65755	0.0974084	0.929734
ENSG00000182492	92.7048	0.256004	0.25379	1.00872	0.313107	0.962798
ENSG00000176595	806.923	-0.407109	0.15613	-2.60751	0.00912044	0.465569
ENSG00000173281	302.316	-0.0731501	0.180814	-0.404559	0.685802	0.984504
ENSG00000269918	101.042	0.255184	0.231247	1.10351	0.269804	0.962566
ENSG00000104722	2094.49	0.499457	0.150456	3.31962	0.000901405	0.119205
ENSG00000171320	398.674	0.38089	0.170054	2.23981	0.025103	0.7133
ENSG00000120875	2837.85	-0.623984	0.105597	-5.90913	3.43925e-09	3.63855e-06
ENSG00000156687	462.542	-0.278697	0.192177	-1.45021	0.147	0.933928
ENSG00000104738	3569.66	0.32925	0.08417	3.91172	9.16414e-05	0.0213081
ENSG00000019549	335.185	0.241853	0.164647	1.46891	0.141856	0.932427
ENSG00000254087	1214.34	-0.307432	0.115856	-2.65357	0.00796443	0.42872
ENSG00000104313	87.9808	-1.06516	0.207542	-5.13226	2.86282e-07	0.000183559
ENSG00000250979	102.629	-1.23015	0.247465	-4.97102	6.66029e-07	0.000391459
ENSG00000121039	204	0.774706	0.171652	4.51324	6.38458e-06	0.00275697
ENSG00000164684	4034	-0.50072	0.181338	-2.76125	0.00575802	0.372581
ENSG00000136982	451.384	0.265563	0.164637	1.61302	0.10674	0.929734
ENSG00000147684	928.497	0.0416825	0.229445	0.181666	0.855845	0.991454
ENSG00000178896	314.028	-0.0256921	0.270247	-0.0950687	0.92426	0.9957
ENSG00000160957	946.031	-0.0099867	0.201135	-0.0496517	0.9604	0.997899
ENSG00000178445	638.533	-0.0861447	0.118109	-0.729364	0.465779	0.971285
ENSG00000147889	83.9854	0.604358	0.315875	1.91328	0.0557121	0.864917
ENSG00000165264	674.393	0.119966	0.198668	0.60385	0.545943	0.976484
ENSG00000107262	1053.13	0.15772	0.196611	0.802193	0.422441	0.969482
ENSG00000137100	762.227	0.118112	0.152685	0.773567	0.439187	0.969482
ENSG00000221829	792.732	0.156369	0.122117	1.28049	0.200373	0.940568
ENSG00000119139	1436.36	-0.258209	0.112758	-2.28995	0.0220244	0.679999
ENSG00000135069	1673.26	0.492119	0.122054	4.03199	5.53069e-05	0.01429
ENSG00000148053	1534.09	0.938438	0.202032	4.645	3.40083e-06	0.00156431
ENSG00000213694	440.652	0.857612	0.137912	6.21853	5.01828e-10	8.10651e-07
ENSG00000165244	531.821	0.297689	0.12073	2.46574	0.013673	0.558507
ENSG00000136943	209.088	0.388707	0.165127	2.35399	0.0185732	0.631819
ENSG00000136938	3939	0.237822	0.166183	1.43108	0.152406	0.934256
ENSG00000165185	1197.94	-0.187686	0.179925	-1.04313	0.296888	0.962798
ENSG00000119421	562.742	0.169047	0.177151	0.954258	0.339953	0.96302
ENSG00000136828	587.503	-0.215419	0.178489	-1.20691	0.227469	0.954455
ENSG00000136854	2972.63	-0.121286	0.120445	-1.00698	0.313946	0.962798
ENSG00000106991	776.329	0.397045	0.136042	2.91854	0.00351677	0.284013
ENSG00000123454	5584.01	-0.775056	0.173042	-4.47899	7.49954e-06	0.00302204
ENSG00000187796	268.81	0.040057	0.210316	0.190461	0.848948	0.991454
ENSG00000148400	231.973	0.195877	0.296325	0.661018	0.5086	0.971285
ENSG00000130600	2278.62	-1.38068	0.164835	-8.37613	5.46979e-17	2.14451e-13
ENSG00000167244	350.661	-2.62835	0.220249	-11.9335	7.91564e-33	1.67487e-28
ENSG00000166483	1590.3	0.226268	0.106288	2.12882	0.0332687	0.780083
ENSG00000133812	1420.93	-0.159224	0.188203	-0.846022	0.39754	0.969162
ENSG00000050165	1293.36	-0.335916	0.108925	-3.08392	0.00204293	0.200122
ENSG00000109881	577.858	0.18895	0.180266	1.04817	0.294561	0.962798
ENSG00000066382	443.274	-0.276356	0.126577	-2.1833	0.029014	0.754504
ENSG00000026508	193.464	-0.66664	0.192705	-3.45939	0.0005414	0.0809242
ENSG00000157570	2075.93	-0.247928	0.151098	-1.64084	0.10083	0.929734
ENSG00000134569	315.676	-0.733845	0.216629	-3.38757	0.000705151	0.0988099
ENSG00000165916	1906.9	0.062658	0.147514	0.424761	0.671011	0.984504
ENSG00000255433	297.519	1.04721	0.218917	4.78361	1.72176e-06	0.00091077
ENSG00000134809	380.538	0.101181	0.216252	0.467883	0.639868	0.982628
ENSG00000189057	293.116	0.521276	0.209265	2.49098	0.0127391	0.542392
ENSG00000166900	132.661	-0.25673	0.169467	-1.51493	0.129791	0.929734
ENSG00000168496	1992.5	0.379707	0.141667	2.68029	0.00735591	0.415407
ENSG00000168003	1159.98	0.127239	0.170002	0.748459	0.454184	0.970276
ENSG00000146670	1501.53	0.162606	0.12032	1.35144	0.176554	0.940568
ENSG00000014138	754.941	0.327859	0.115168	2.84678	0.00441637	0.322198
ENSG00000172922	620.929	0.0583028	0.208777	0.279259	0.780046	0.987159
ENSG00000132749	187.791	-0.480187	0.166356	-2.88649	0.00389559	0.307563
ENSG00000033327	2928.88	-0.291159	0.185923	-1.56602	0.117344	0.929734
ENSG00000182103	187.051	0.332226	0.220521	1.50655	0.131925	0.929734
ENSG00000150687	306.525	0.46409	0.149017	3.11435	0.00184349	0.185745
ENSG00000137727	53.9814	0.187311	0.258629	0.724247	0.468914	0.971285
ENSG00000109846	34.7346	1.15944	0.363345	3.19102	0.00141772	0.159562
ENSG00000150779	676.874	0.131701	0.220555	0.597132	0.55042	0.977007
ENSG00000188486	3128.39	0.00432021	0.204062	0.021171	0.983109	0.998526
ENSG00000149403	112.703	-0.365774	0.219666	-1.66514	0.0958844	0.929734
ENSG00000137642	677.959	-0.164429	0.182514	-0.900911	0.367636	0.964017
ENSG00000154146	207.453	0.224444	0.254636	0.881428	0.378086	0.964292
ENSG00000149557	902.459	0.221044	0.151154	1.46238	0.143637	0.932427
ENSG00000166105	107.301	0.205553	0.206164	0.997038	0.318746	0.96302
ENSG00000255545	42.0986	-1.0665	0.292946	-3.64061	0.000271997	0.0504841
ENSG00000197308	479.428	-0.471888	0.244377	-1.93099	0.0534848	0.861733
ENSG00000151468	76.7452	0.91811	0.238064	3.85656	0.000114992	0.02575
ENSG00000065328	1189.77	0.290567	0.118933	2.44311	0.0145615	0.575144
ENSG00000078114	735.315	-0.490007	0.176823	-2.77117	0.00558557	0.365898
ENSG00000095739	1191.41	0.685394	0.152963	4.48079	7.43682e-06	0.00302204
ENSG00000165633	182.739	0.0095894	0.184448	0.0519898	0.958537	0.997895
ENSG00000122952	740.142	0.195346	0.123234	1.58516	0.11293	0.929734
ENSG00000138336	891.407	1.36597	0.235339	5.80428	6.4642e-09	6.51314e-06
ENSG00000156515	3490.72	0.0200632	0.0994641	0.201713	0.840141	0.991454
ENSG00000107742	576.435	0.298738	0.159596	1.87184	0.0612289	0.889665
ENSG00000156113	609.391	-0.0175341	0.149404	-0.11736	0.906575	0.994893
ENSG00000187122	962.018	0.0480485	0.183868	0.26132	0.793846	0.988012
ENSG00000095713	255.091	0.0394561	0.186774	0.21125	0.832692	0.991454
ENSG00000099194	7740.7	-0.0662627	0.133943	-0.494708	0.620806	0.982628
ENSG00000156398	208.919	0.428713	0.157478	2.72236	0.00648177	0.390808
ENSG00000108018	1665.51	-0.519665	0.180289	-2.8824	0.00394653	0.309277
ENSG00000150594	61.3665	-0.163968	0.291214	-0.563051	0.5734	0.979255
ENSG00000165868	1024.45	-0.131688	0.137718	-0.95621	0.338966	0.96302
ENSG00000187164	448.261	-0.399781	0.130858	-3.05507	0.0022501	0.211713
ENSG00000119973	22.2655	-0.616322	0.464652	-1.32642	0.184701	0.940568
ENSG00000198873	343.661	-0.312438	0.142851	-2.18716	0.0287306	0.750436
ENSG00000148848	678.219	-0.340726	0.185609	-1.83572	0.0663988	0.902558
ENSG00000108010	1095.06	0.39026	0.167399	2.33131	0.019737	0.642595
ENSG00000188385	129.617	-0.426268	0.182106	-2.34077	0.0192441	0.639224
ENSG00000182326	37.9395	-1.2617	0.348441	-3.62097	0.000293496	0.0521722
ENSG00000139182	1013.41	-0.340382	0.145356	-2.34171	0.0191957	0.639224
ENSG00000172572	84.4248	-0.793771	0.279878	-2.83613	0.00456638	0.327526
ENSG00000084453	98.6225	-0.602999	0.221852	-2.71803	0.00656719	0.391423
ENSG00000111728	53.8112	-0.473967	0.269587	-1.75812	0.0787265	0.929734
ENSG00000057294	100.91	-0.461256	0.224338	-2.05608	0.039775	0.823483
ENSG00000173208	456.559	-0.50901	0.20123	-2.5295	0.0114225	0.514232
ENSG00000018236	2362.82	-0.597273	0.139019	-4.29633	1.73652e-05	0.00624961
ENSG00000184613	493.915	-0.484817	0.115975	-4.18036	2.91043e-05	0.00919132
ENSG00000170627	86.8768	0.852905	0.256649	3.32324	0.000889795	0.11841
ENSG00000123374	502.515	0.2556	0.148891	1.71669	0.0860361	0.929734
ENSG00000011465	1260.14	0.433177	0.142111	3.04815	0.00230257	0.214626
ENSG00000151136	253.166	-0.0448821	0.159383	-0.281599	0.778251	0.98664
ENSG00000076248	1331.86	0.119694	0.107474	1.1137	0.265407	0.962566
ENSG00000076555	497.511	-0.30069	0.184875	-1.62646	0.103853	0.929734
ENSG00000060709	3307.95	-0.275783	0.138277	-1.99443	0.0461052	0.846575
ENSG00000196199	1316.71	0.0589128	0.15448	0.381361	0.702935	0.984504
ENSG00000165480	470.356	0.50717	0.15816	3.20668	0.00134276	0.151933
ENSG00000133083	911.212	0.0507859	0.133654	0.37998	0.70396	0.984504
ENSG00000276644	148.725	-0.41252	0.169768	-2.4299	0.0151029	0.577432
ENSG00000178695	2729.13	0.416214	0.14257	2.91937	0.00350744	0.284013
ENSG00000088387	260.277	-0.044517	0.196015	-0.22711	0.820338	0.991454
ENSG00000102466	475.289	0.229578	0.149261	1.5381	0.124025	0.929734
ENSG00000125266	1816.32	-0.212918	0.103631	-2.05459	0.0399184	0.824033
ENSG00000204442	1698.87	-0.429402	0.0913873	-4.6987	2.61819e-06	0.0013077
ENSG00000274718	105.846	-1.40982	0.227095	-6.20808	5.36373e-10	8.10651e-07
ENSG00000198176	1888.56	0.22962	0.104349	2.20051	0.027771	0.740991
ENSG00000259017	37.3157	-1.05833	0.340028	-3.11249	0.00185517	0.186036
ENSG00000168348	403.695	-1.23597	0.164195	-7.5275	5.17207e-14	1.56337e-10
ENSG00000174373	890.841	-0.137835	0.201822	-0.68295	0.494638	0.971285
ENSG00000100479	251.08	0.262006	0.161358	1.62375	0.104429	0.929734
ENSG00000020577	261.263	-0.0479999	0.189709	-0.253018	0.800254	0.989757
ENSG00000131979	905.132	-0.00191072	0.132529	-0.0144174	0.988497	0.998961
ENSG00000070182	86.2689	-0.724082	0.267895	-2.70286	0.00687461	0.399615
ENSG00000274330	17.1569	1.26909	0.470584	2.69683	0.00700026	0.405804
ENSG00000119681	373.286	-0.315549	0.220865	-1.4287	0.153092	0.934256
ENSG00000100604	8593.9	-1.11354	0.18101	-6.15181	7.66017e-10	1.01301e-06
ENSG00000182218	44.6314	-1.11798	0.301575	-3.70714	0.000209611	0.0419556
ENSG00000183092	1514.42	-0.844362	0.205542	-4.10799	3.99126e-05	0.0109677
ENSG00000259031	31.9495	-1.23914	0.37581	-3.29724	0.000976398	0.124455
ENSG00000185559	1605.2	-2.17994	0.22391	-9.73582	2.12101e-22	2.24392e-18
ENSG00000254656	1169.58	-1.24165	0.254931	-4.87055	1.11288e-06	0.000619671
ENSG00000221077	55.3197	-1.41007	0.398617	-3.53741	0.000404075	0.0642844
ENSG00000080824	29725.2	0.358418	0.172356	2.07952	0.0375696	0.806003
ENSG00000258986	548.915	0.375529	0.173464	2.16488	0.0303969	0.770261
ENSG00000184601	31.3869	0.66489	0.355674	1.86938	0.0615701	0.889665
ENSG00000184990	672.379	-0.154415	0.247651	-0.623518	0.532944	0.975779
ENSG00000185347	243.116	-0.0561486	0.260868	-0.215238	0.829582	0.991454
ENSG00000175344	429.989	-0.119678	0.155037	-0.771929	0.440156	0.969482
ENSG00000051180	526.852	0.372657	0.135993	2.74026	0.00613903	0.382046
ENSG00000128965	207.156	0.465386	0.219521	2.12001	0.034005	0.781229
ENSG00000137825	50.2763	0.622659	0.327081	1.90368	0.0569515	0.868114
ENSG00000128951	2406.6	0.301674	0.171372	1.76035	0.078349	0.929734
ENSG00000138587	152.444	0.27809	0.214195	1.2983	0.194184	0.940568
ENSG00000140416	1362.62	0.352443	0.121624	2.89781	0.00375778	0.300041
ENSG00000166803	340.429	0.427736	0.226891	1.88521	0.0594021	0.883268
ENSG00000137834	532.719	0.251128	0.204847	1.22593	0.220227	0.950383
ENSG00000128973	608.332	0.216523	0.135034	1.60347	0.108831	0.929734
ENSG00000259781	390.887	0.326986	0.214768	1.52251	0.127882	0.929734
ENSG00000140365	976.638	-0.060107	0.214458	-0.280273	0.779268	0.987159
ENSG00000161980	253.339	0.169557	0.211491	0.801721	0.422714	0.969482
ENSG00000161981	443.672	0.0364296	0.216996	0.167882	0.866676	0.991454
ENSG00000182685	115.471	-0.231426	0.225725	-1.02526	0.305241	0.962798
ENSG00000162062	621.104	-0.109597	0.184986	-0.592461	0.553542	0.977569
ENSG00000118898	33.6794	-0.439769	0.30624	-1.43603	0.150994	0.933928
ENSG00000175643	583.355	0.311656	0.143335	2.17431	0.0296816	0.762007
ENSG00000149929	606.918	0.180312	0.150576	1.19749	0.231117	0.955724
ENSG00000179958	502.096	0.0924706	0.197169	0.468991	0.639076	0.982628
ENSG00000089280	8051.48	0.0652159	0.14032	0.464767	0.642099	0.982628
ENSG00000091651	607.104	0.195591	0.155331	1.25919	0.207961	0.94232
ENSG00000125148	44.9	0.743995	0.380875	1.95338	0.0507745	0.856285
ENSG00000125170	4162.24	0.0443104	0.120198	0.368644	0.712393	0.984504
ENSG00000181938	229.82	0.252249	0.172637	1.46115	0.143973	0.932427
ENSG00000140937	877.909	-0.384232	0.129331	-2.97091	0.00296917	0.258538
ENSG00000103154	145.991	0.794152	0.238503	3.32973	0.000869293	0.117155
ENSG00000103187	323.893	0.519892	0.185451	2.80339	0.00505678	0.344633
ENSG00000131153	656.796	0.275189	0.168302	1.63509	0.102031	0.929734
ENSG00000167523	188.064	0.426956	0.179402	2.37989	0.0173179	0.616086
ENSG00000129235	583.92	0.102929	0.228148	0.451148	0.651883	0.982628
ENSG00000129255	781.585	0.243811	0.158079	1.54234	0.122992	0.929734
ENSG00000179111	51.1175	-1.11307	0.309015	-3.60198	0.0003158	0.0530318
ENSG00000172301	496.169	0.0114348	0.197399	0.0579274	0.953806	0.997759
ENSG00000267321	129.438	0.442985	0.239434	1.85014	0.0642935	0.898933
ENSG00000173991	58.3181	0.099618	0.266878	0.373272	0.708946	0.984504
ENSG00000094804	869.944	0.479474	0.133967	3.57905	0.000344842	0.057004
ENSG00000167920	98.9984	0.743153	0.223337	3.3275	0.000876304	0.117353
ENSG00000108861	614.956	-0.211388	0.117764	-1.79501	0.0726527	0.923466
ENSG00000186868	1366.27	-0.194091	0.128985	-1.50476	0.132386	0.929734
ENSG00000108465	1821.35	-0.240587	0.143068	-1.68163	0.092641	0.929734
ENSG00000239672	595.254	0.218474	0.241555	0.904449	0.365757	0.964017
ENSG00000087191	1942.02	0.114369	0.148914	0.76802	0.442475	0.969482
ENSG00000154229	11045.4	-0.24401	0.166862	-1.46235	0.143646	0.932427
ENSG00000075461	5066.48	-0.420865	0.143214	-2.93871	0.00329576	0.274548
ENSG00000180616	156.262	0.530969	0.20701	2.56494	0.0103193	0.486863
ENSG00000125450	964.01	0.104881	0.117696	0.891116	0.372867	0.964017
ENSG00000161547	3572.49	0.206958	0.184298	1.12295	0.261459	0.962566
ENSG00000167900	835.76	0.269059	0.174025	1.54609	0.122083	0.929734
ENSG00000089685	1727.2	0.119803	0.143197	0.836629	0.402801	0.969482
ENSG00000224877	917.866	-0.00586163	0.266178	-0.0220215	0.982431	0.998505
ENSG00000183048	119.566	-0.117164	0.296449	-0.395225	0.692677	0.984504
ENSG00000183684	2016.79	0.121905	0.214653	0.567919	0.57009	0.978093
ENSG00000176890	588.137	0.30168	0.160736	1.87687	0.0605353	0.886269
ENSG00000080986	668.269	0.218362	0.168019	1.29963	0.193729	0.940568
ENSG00000173482	140.971	-0.448811	0.177566	-2.52758	0.0114852	0.515954
ENSG00000141441	565.882	-0.480848	0.153988	-3.12264	0.00179237	0.182331
ENSG00000166974	675.182	-0.0130867	0.136343	-0.0959838	0.923533	0.9957
ENSG00000184828	82.9343	-0.653889	0.214032	-3.0551	0.00224984	0.211713
ENSG00000125835	2607.28	0.0379867	0.20874	0.181981	0.855597	0.991454
ENSG00000101361	2102.08	0.18118	0.107883	1.67941	0.0930727	0.929734
ENSG00000088854	738.906	-0.0951501	0.135278	-0.703369	0.481826	0.971285
ENSG00000132646	3349.4	0.37415	0.161975	2.30992	0.0208924	0.66158
ENSG00000089199	2028.44	-0.347687	0.0956694	-3.63425	0.000278785	0.0512941
ENSG00000125869	699.513	0.420438	0.142823	2.94377	0.00324244	0.272249
ENSG00000101003	620.312	0.427424	0.160109	2.66958	0.00759468	0.421774
ENSG00000125968	1196.67	-0.0280856	0.225473	-0.124563	0.90087	0.99474
ENSG00000101412	1344.82	0.197328	0.164087	1.20258	0.229138	0.954455
ENSG00000149636	402.48	0.182433	0.164471	1.10921	0.267338	0.962566
ENSG00000204103	312.708	0.190956	0.191207	0.998685	0.317947	0.962798
ENSG00000101057	3301.18	0.161185	0.128145	1.25783	0.208455	0.94232
ENSG00000124191	489.704	-0.226996	0.188621	-1.20345	0.228802	0.954455
ENSG00000158445	255.204	-0.268833	0.187384	-1.43466	0.151384	0.933928
ENSG00000124216	355.278	0.046862	0.164028	0.285696	0.775111	0.98664
ENSG00000054803	24.1797	-2.60499	0.507408	-5.13392	2.83775e-07	0.000183559
ENSG00000101144	48.554	-1.8673	0.314874	-5.93031	3.02365e-09	3.36723e-06
ENSG00000130270	92.4956	-0.738236	0.217848	-3.38876	0.000702082	0.0988099
ENSG00000167670	1247.8	0.259072	0.134214	1.93029	0.0535708	0.861733
ENSG00000280239	22.7533	0.633885	0.508425	1.24676	0.212485	0.946083
ENSG00000276043	1534.19	0.230788	0.161286	1.43093	0.152451	0.934256
ENSG00000205744	120.232	-0.475497	0.187078	-2.5417	0.0110315	0.509442
ENSG00000099783	5464.83	0.153375	0.145178	1.05646	0.290758	0.962798
ENSG00000198258	2152.45	0.00906974	0.233041	0.0389191	0.968955	0.997961
ENSG00000161888	510.175	0.260723	0.171604	1.51932	0.128681	0.929734
ENSG00000104889	1000.51	0.149399	0.195622	0.763712	0.445039	0.969482
ENSG00000105011	508.493	0.236923	0.127471	1.85865	0.0630771	0.893937
ENSG00000123136	1562.22	-0.00183014	0.176508	-0.0103686	0.991727	0.999152
ENSG00000105393	339.472	0.0567389	0.216315	0.262298	0.793092	0.988012
ENSG00000105639	119.483	-0.612088	0.184921	-3.30999	0.000932977	0.120371
ENSG00000160161	160.687	-0.677868	0.241257	-2.80974	0.00495819	0.342844
ENSG00000269416	339.547	0.307835	0.147826	2.08241	0.0373048	0.804507
ENSG00000105173	388.911	0.264039	0.155364	1.69949	0.0892265	0.929734
ENSG00000124302	560.471	0.118263	0.216292	0.546775	0.584533	0.979692
ENSG00000011332	433.045	0.0665511	0.23544	0.282666	0.777433	0.98664
ENSG00000125746	301.725	-0.389716	0.159294	-2.44652	0.0144243	0.572614
ENSG00000124440	96.4993	-0.596367	0.20302	-2.93748	0.00330889	0.27456
ENSG00000105281	1169	0.0804705	0.150717	0.533917	0.593399	0.979692
ENSG00000142230	2731.47	0.208954	0.123445	1.69269	0.090515	0.929734
ENSG00000142552	199.304	-0.0406611	0.21952	-0.185227	0.853051	0.991454
ENSG00000167747	881.673	0.0493671	0.163296	0.302317	0.76241	0.98664
ENSG00000093009	724.722	0.337523	0.126817	2.66149	0.00777966	0.42645
ENSG00000099901	3673.16	0.19665	0.181432	1.08388	0.278419	0.962798
ENSG00000100024	27.916	-1.11355	0.361604	-3.07947	0.00207368	0.201271
ENSG00000100297	1649.1	0.145228	0.144788	1.00304	0.31584	0.962798
ENSG00000128283	159.97	0.331723	0.236036	1.40539	0.159905	0.939019
ENSG00000100129	6351.36	0.00738734	0.105235	0.0701987	0.944036	0.996998
ENSG00000128272	3378.95	0.272111	0.139418	1.95175	0.0509675	0.856285
ENSG00000100162	136.329	0.153779	0.220828	0.696375	0.486194	0.971285
ENSG00000202058	21.2435	-3.47723	0.688947	-5.04717	4.48396e-07	0.000271075
ENSG00000100416	916.811	-0.0377248	0.131678	-0.286493	0.774501	0.98664
ENSG00000025770	880.821	0.0735121	0.158081	0.465028	0.641911	0.982628
ENSG00000277437	53.4048	-4.36163	0.925759	-4.71141	2.46013e-06	0.00126961
ENSG00000277105	13850.4	-3.73595	0.875726	-4.26611	1.98907e-05	0.00689946
ENSG00000276737	409.787	-4.18562	0.958037	-4.36896	1.24842e-05	0.00463425
ENSG00000274735	322.608	-3.57337	0.793551	-4.50302	6.69943e-06	0.00283507
ENSG00000279718	56.541	-0.45629	0.257645	-1.771	0.0765601	0.929734
ENSG00000154734	2372.64	-0.181198	0.102337	-1.7706	0.0766279	0.929734
ENSG00000154736	211.85	-0.633852	0.193202	-3.28078	0.0010352	0.128846
ENSG00000159055	372.534	-0.0273056	0.186616	-0.14632	0.883669	0.992814
ENSG00000159259	510.049	0.295486	0.127475	2.318	0.0204495	0.652516
ENSG00000183527	375.521	0.251033	0.148705	1.68813	0.091386	0.929734
ENSG00000160179	150.496	-0.0435039	0.199224	-0.218366	0.827144	0.991454
ENSG00000228709	459.974	-0.325604	0.209613	-1.55335	0.120338	0.929734
ENSG00000175894	596.369	-0.543398	0.17905	-3.03489	0.0024062	0.220402
ENSG00000235890	709.057	-0.610419	0.236758	-2.57824	0.00993048	0.480821
ENSG00000182912	1286.09	-0.504472	0.152646	-3.30485	0.000950258	0.121858

## Sheet: DESeq2_dC_Mock
	baseMean	log2FoldChange	lfcSE	stat	pvalue	padj
ENSG00000227232	150.313	-0.663782	0.220157	-3.01503	0.00256951	0.0477075
ENSG00000228794	421.201	0.42394	0.141487	2.99633	0.00273254	0.0498616
ENSG00000221978	4011.36	-0.356848	0.108359	-3.29319	0.000990562	0.0234447
ENSG00000171680	539.748	-0.763799	0.236869	-3.22456	0.00126167	0.0279876
ENSG00000049249	11.1375	3.05238	0.692904	4.40519	1.05689e-05	0.000659392
ENSG00000171608	251.374	-0.618237	0.186569	-3.31371	0.000920657	0.0222241
ENSG00000116661	127.723	-0.871878	0.246654	-3.53482	0.000408054	0.0124098
ENSG00000177000	373.464	-0.494274	0.150285	-3.28891	0.00100577	0.0236392
ENSG00000070886	191.139	-0.950633	0.254675	-3.73273	0.000189419	0.00666895
ENSG00000249087	124.252	-0.723928	0.22712	-3.18743	0.00143544	0.0307557
ENSG00000007968	639.195	0.690348	0.140612	4.90958	9.12713e-07	8.28274e-05
ENSG00000169504	3161.95	0.557116	0.172828	3.22353	0.0012662	0.0280515
ENSG00000127423	102.055	0.705568	0.234551	3.00817	0.00262826	0.0483224
ENSG00000117748	1234.31	0.457157	0.143139	3.19379	0.0014042	0.0304333
ENSG00000134684	2095.08	0.372551	0.111302	3.34722	0.000816273	0.0205217
ENSG00000092853	835.308	0.911428	0.186098	4.89757	9.70313e-07	8.71228e-05
ENSG00000183317	169.763	-0.752537	0.209764	-3.58754	0.000333819	0.01051
ENSG00000116990	137.955	-0.722962	0.23059	-3.13527	0.00171696	0.0347695
ENSG00000132780	6332.76	0.539198	0.124242	4.33989	1.42555e-05	0.000857859
ENSG00000085999	325.676	0.521018	0.16538	3.15043	0.0016303	0.0334907
ENSG00000123473	504.833	0.611626	0.189904	3.22071	0.00127875	0.0282189
ENSG00000162374	10995.6	0.5332	0.156942	3.39743	0.000680222	0.0180647
ENSG00000169213	192.784	0.636639	0.207696	3.06525	0.00217491	0.041846
ENSG00000085840	357.351	0.843521	0.166279	5.07292	3.91756e-07	4.00488e-05
ENSG00000116133	1258.36	0.727694	0.128268	5.67324	1.4012e-08	2.24324e-06
ENSG00000162407	227.302	-1.23328	0.198632	-6.20887	5.33676e-10	1.14639e-07
ENSG00000162607	1756.01	0.651809	0.165934	3.92813	8.56086e-05	0.00359611
ENSG00000172380	750.651	0.670285	0.200847	3.33728	0.000846018	0.0210512
ENSG00000024526	760.936	0.669625	0.212137	3.15657	0.00159637	0.0330775
ENSG00000172260	196.886	0.771557	0.224267	3.44034	0.000580977	0.0160312
ENSG00000178965	215.551	1.21744	0.237608	5.12375	2.99519e-07	3.19675e-05
ENSG00000162614	30.4036	1.7561	0.401021	4.37907	1.19185e-05	0.000738162
ENSG00000142871	226.189	1.71193	0.168643	10.1512	3.27272e-24	3.26695e-21
ENSG00000143013	215.289	-0.854243	0.230335	-3.7087	0.000208328	0.0072594
ENSG00000197147	789.695	0.629368	0.188968	3.33055	0.000866744	0.0213788
ENSG00000162664	1022.09	0.608692	0.157613	3.86193	0.000112495	0.00450245
ENSG00000223745	331.553	-0.651048	0.158665	-4.10328	4.0733e-05	0.00200359
ENSG00000237954	49.42	-2.26511	0.357457	-6.33675	2.3467e-10	5.45527e-08
ENSG00000228971	282.288	-0.724743	0.206748	-3.50544	0.000455846	0.0134891
ENSG00000099260	36.5707	2.00302	0.362039	5.53261	3.155e-08	4.49918e-06
ENSG00000156876	473.837	0.672956	0.175529	3.83386	0.000126146	0.00491465
ENSG00000162692	19.529	2.97447	0.472288	6.29799	3.01523e-10	6.73269e-08
ENSG00000060718	173.363	1.33086	0.215218	6.18377	6.25886e-10	1.31127e-07
ENSG00000184371	88.1023	1.43387	0.263777	5.4359	5.45197e-08	7.22813e-06
ENSG00000116396	116.689	-0.857798	0.221823	-3.86704	0.000110163	0.00441954
ENSG00000116774	73.1656	0.835578	0.25033	3.33791	0.000844115	0.0210512
ENSG00000183508	36.5158	1.53956	0.338861	4.54334	5.5371e-06	0.000377368
ENSG00000092621	3312.32	0.540521	0.158948	3.40061	0.00067236	0.017912
ENSG00000265972	8541.58	-0.90914	0.131857	-6.89487	5.39157e-12	1.90614e-09
ENSG00000162836	280.765	-0.554523	0.160245	-3.46047	0.000539227	0.0151753
ENSG00000203814	22.7289	-1.91502	0.483694	-3.95915	7.52167e-05	0.00327289
ENSG00000184678	208.125	-0.73275	0.215643	-3.39797	0.00067887	0.0180571
ENSG00000143401	4332.63	0.68691	0.160357	4.28362	1.83873e-05	0.00103665
ENSG00000197747	13.5574	2.25415	0.59308	3.80076	0.000144255	0.00546431
ENSG00000143578	311.463	-0.739286	0.169164	-4.37023	1.24118e-05	0.000760392
ENSG00000160691	5930.37	-0.643753	0.165052	-3.90031	9.60714e-05	0.00394413
ENSG00000143320	527.432	0.689145	0.210364	3.27597	0.00105299	0.0243782
ENSG00000143303	585.345	-0.449913	0.14154	-3.17869	0.0014794	0.0314604
ENSG00000198400	692.71	0.666131	0.211599	3.14808	0.00164347	0.033602
ENSG00000027644	343.379	0.714572	0.213169	3.35214	0.000801887	0.0202876
ENSG00000183853	114.745	1.24855	0.274886	4.54207	5.57043e-06	0.000378121
ENSG00000158710	3326.71	0.484009	0.147763	3.27557	0.00105449	0.0243798
ENSG00000162745	76.6682	1.34793	0.236166	5.70754	1.14621e-08	1.8703e-06
ENSG00000000460	431.863	0.940263	0.181704	5.1747	2.28272e-07	2.53188e-05
ENSG00000135829	7804.96	0.569889	0.114164	4.99183	5.98085e-07	5.73418e-05
ENSG00000198860	1040.36	0.44393	0.143148	3.10119	0.00192746	0.0378576
ENSG00000135842	35.8103	1.49228	0.32876	4.5391	5.64935e-06	0.00038144
ENSG00000118193	874.151	0.68181	0.22323	3.0543	0.00225589	0.0429657
ENSG00000159176	579.821	1.32314	0.159238	8.30925	9.63125e-17	6.28624e-14
ENSG00000163431	32.0032	1.2935	0.34407	3.75939	0.000170328	0.00611093
ENSG00000228288	139.818	-0.949466	0.268258	-3.53938	0.000401071	0.0122855
ENSG00000143847	412.508	-0.57494	0.184241	-3.12058	0.00180494	0.0362483
ENSG00000163545	27.885	1.50274	0.374505	4.0126	6.00543e-05	0.00273107
ENSG00000143486	698.475	-0.391103	0.128783	-3.03692	0.00239008	0.0447184
ENSG00000076356	3493.02	0.766043	0.223655	3.42512	0.000614535	0.0166859
ENSG00000117595	223.578	0.745596	0.175503	4.24834	2.1536e-05	0.00119433
ENSG00000198570	186.006	0.85153	0.181602	4.68898	2.74574e-06	0.00020709
ENSG00000170385	288.733	0.873753	0.170122	5.13603	2.80598e-07	3.01376e-05
ENSG00000143476	1826.89	0.936679	0.13861	6.75765	1.40251e-11	4.66677e-09
ENSG00000152104	175.494	0.746784	0.21535	3.46777	0.000524791	0.0149174
ENSG00000117724	8065.22	0.588701	0.183749	3.20383	0.0013561	0.0296333
ENSG00000092969	111.688	1.79028	0.249892	7.16422	7.82296e-13	3.23794e-10
ENSG00000163050	1333.12	-0.621125	0.149249	-4.16167	3.15924e-05	0.00162461
ENSG00000181218	462.029	-0.904731	0.245738	-3.68169	0.000231694	0.00797534
ENSG00000196890	47.972	-0.903878	0.290486	-3.1116	0.00186074	0.0370618
ENSG00000168264	3248	-0.346793	0.109495	-3.16719	0.00153919	0.0324876
ENSG00000180875	343.862	1.79262	0.165539	10.829	2.50853e-27	3.54748e-24
ENSG00000174371	1592.47	0.783254	0.138107	5.67136	1.41671e-08	2.24687e-06
ENSG00000115738	2503.56	0.675717	0.154908	4.36206	1.28841e-05	0.000778089
ENSG00000171848	2200.77	0.91512	0.135955	6.73103	1.68471e-11	5.49797e-09
ENSG00000178295	1124.31	0.798873	0.202817	3.93888	8.18634e-05	0.0034993
ENSG00000138092	519.557	0.590651	0.131363	4.49632	6.91381e-06	0.000455861
ENSG00000234072	502.042	-0.503683	0.15294	-3.29334	0.000990033	0.0234447
ENSG00000075426	608.19	0.699038	0.186034	3.75759	0.000171558	0.00614208
ENSG00000213626	602.273	0.507299	0.122554	4.1394	3.48209e-05	0.0017431
ENSG00000172954	648.834	0.58969	0.17123	3.44385	0.000573502	0.015896
ENSG00000049323	298.698	1.3875	0.167087	8.30406	1.00613e-16	6.3237e-14
ENSG00000150938	154.566	1.54831	0.216778	7.14239	9.17233e-13	3.61987e-10
ENSG00000152133	616.473	0.634519	0.192113	3.30285	0.00095709	0.0229204
ENSG00000225156	452.421	-0.680784	0.139151	-4.89242	9.96019e-07	8.84944e-05
ENSG00000116016	1420.3	0.583911	0.180155	3.24115	0.00119048	0.0269366
ENSG00000234690	24.2823	-1.35475	0.439731	-3.08086	0.00206402	0.0401446
ENSG00000095002	2650.98	0.602938	0.15516	3.88592	0.000101943	0.00414863
ENSG00000116062	4600.03	0.472508	0.118644	3.98258	6.81718e-05	0.00304441
ENSG00000143942	90.5527	0.885789	0.27987	3.165	0.00155083	0.032531
ENSG00000173209	578.604	-0.49085	0.143383	-3.42336	0.000618524	0.0167406
ENSG00000169764	581.489	0.591395	0.181992	3.24957	0.00115579	0.0261867
ENSG00000115902	499.904	0.634654	0.166468	3.81248	0.000137581	0.00527337
ENSG00000144043	899.666	0.531335	0.140905	3.77087	0.000162676	0.00596246
ENSG00000163017	150.638	3.61118	0.221479	16.3049	9.11189e-60	7.73144e-56
ENSG00000065911	1623.57	0.656754	0.128378	5.11579	3.12426e-07	3.29309e-05
ENSG00000115363	69.9481	1.78689	0.279515	6.39281	1.62864e-10	3.9483e-08
ENSG00000168874	141.953	0.891988	0.24279	3.6739	0.000238876	0.00810745
ENSG00000068615	224.103	0.869696	0.169286	5.13745	2.78497e-07	3.01376e-05
ENSG00000121152	917.009	0.635362	0.117465	5.40895	6.33946e-08	8.21227e-06
ENSG00000115073	886.521	-0.530538	0.156984	-3.37957	0.000725997	0.0188571
ENSG00000170500	450.085	0.722352	0.214401	3.36916	0.000753986	0.0194927
ENSG00000228528	23.003	-1.59674	0.521193	-3.06363	0.00218668	0.0418826
ENSG00000115665	148.209	0.695108	0.20866	3.33129	0.000864447	0.0213532
ENSG00000169679	1067.58	0.459555	0.148994	3.0844	0.00203964	0.0398764
ENSG00000169607	486.582	0.836673	0.182623	4.58142	4.6182e-06	0.000326545
ENSG00000175497	263.301	-0.600169	0.149624	-4.01118	6.04173e-05	0.00273408
ENSG00000076003	2658.19	0.841161	0.125385	6.70862	1.9647e-11	6.17425e-09
ENSG00000150540	29.7335	1.86655	0.455702	4.09598	4.20378e-05	0.0020618
ENSG00000144227	25.9241	1.44387	0.429569	3.36121	0.000776027	0.0198396
ENSG00000187123	361.933	0.633698	0.193896	3.26824	0.00108219	0.0249522
ENSG00000123610	128.542	-0.860716	0.257902	-3.33737	0.000845747	0.0210512
ENSG00000115159	242.3	0.667599	0.170031	3.92633	8.62511e-05	0.00361403
ENSG00000152253	385.896	0.633968	0.200357	3.16419	0.00155513	0.0325707
ENSG00000128683	9.89149	-4.26226	0.900197	-4.73481	2.19264e-06	0.000173066
ENSG00000071967	128.511	0.661278	0.209029	3.16357	0.00155848	0.0325707
ENSG00000128708	801.274	0.571127	0.189271	3.0175	0.00254868	0.0473726
ENSG00000091436	817.825	0.469395	0.153362	3.0607	0.0022082	0.0421995
ENSG00000144354	1393.7	0.571799	0.119412	4.78846	1.68068e-06	0.000137783
ENSG00000170144	9873.19	0.516436	0.131068	3.94022	8.14062e-05	0.00348854
ENSG00000138448	1033	0.55243	0.182202	3.03196	0.00242968	0.0453595
ENSG00000168542	4165.1	1.32936	0.126276	10.5274	6.45885e-26	7.82905e-23
ENSG00000144395	127.157	0.65995	0.196532	3.35798	0.000785135	0.0199457
ENSG00000163535	683.566	0.715826	0.223831	3.19806	0.00138353	0.0300936
ENSG00000155755	1144.77	0.636549	0.165266	3.85167	0.000117314	0.0046464
ENSG00000155760	1477.73	-0.750647	0.132839	-5.65082	1.59685e-08	2.50913e-06
ENSG00000118257	75.9005	1.06103	0.271382	3.90973	9.23996e-05	0.00382444
ENSG00000114948	1272.75	0.446134	0.135349	3.29617	0.000980122	0.0233193
ENSG00000115414	1669.51	1.64752	0.248941	6.61811	3.63822e-11	1.06257e-08
ENSG00000279348	252.769	0.986083	0.262883	3.75104	0.000176104	0.00625206
ENSG00000260804	562.957	0.872624	0.187795	4.64669	3.37311e-06	0.000249964
ENSG00000115461	5652.74	0.800379	0.191048	4.18941	2.7968e-05	0.00148318
ENSG00000163516	606.716	-0.435645	0.144318	-3.01865	0.00253901	0.0472445
ENSG00000237732	191.314	-0.8101	0.265722	-3.04867	0.00229858	0.0435345
ENSG00000163082	260.377	-1.30851	0.220024	-5.94716	2.72841e-09	4.97862e-07
ENSG00000123983	1337.6	0.613074	0.154239	3.97482	7.04313e-05	0.00310447
ENSG00000182600	25.9081	-1.58586	0.487702	-3.25171	0.00114714	0.0260253
ENSG00000168918	110.554	-0.990535	0.217694	-4.55013	5.36133e-06	0.000369845
ENSG00000123485	794.517	0.413829	0.113834	3.63537	0.000277581	0.00911133
ENSG00000132329	241.77	-0.933008	0.282442	-3.30337	0.000955312	0.0229204
ENSG00000134121	69.2168	-0.945345	0.294625	-3.20864	0.00133364	0.0292401
ENSG00000180914	89.3478	0.744929	0.230835	3.2271	0.0012505	0.0278491
ENSG00000070950	622.871	0.643041	0.187555	3.42854	0.00060683	0.0165295
ENSG00000196220	217.688	-0.658292	0.2004	-3.28489	0.0010202	0.02381
ENSG00000214021	196.442	-0.592406	0.180829	-3.27605	0.00105272	0.0243782
ENSG00000144554	834.147	0.557649	0.166361	3.35204	0.000802178	0.0202876
ENSG00000196639	44.1066	1.11951	0.318009	3.52036	0.000430957	0.0128983
ENSG00000263740	23.3222	-2.00092	0.544359	-3.67574	0.000237159	0.0080653
ENSG00000129810	196.193	0.694135	0.210667	3.29494	0.000984442	0.023365
ENSG00000173705	34.9328	1.17079	0.362896	3.22624	0.00125429	0.0278603
ENSG00000229589	98.1446	-0.74412	0.241342	-3.08326	0.00204743	0.0399711
ENSG00000144655	41.0361	1.07912	0.308031	3.50329	0.00045954	0.0135154
ENSG00000163808	809.907	0.603867	0.168611	3.58143	0.000341718	0.0106795
ENSG00000164045	875.157	0.694796	0.127716	5.44017	5.3231e-08	7.11283e-06
ENSG00000270441	40.846	-1.24364	0.377818	-3.29163	0.000996102	0.0235102
ENSG00000164062	1833.36	-0.412192	0.128685	-3.20311	0.00135953	0.0296545
ENSG00000230454	50.211	-1.08989	0.301846	-3.61074	0.000305323	0.00977609
ENSG00000012171	107.145	-1.14709	0.262061	-4.37717	1.2023e-05	0.00074193
ENSG00000164082	145.41	0.878684	0.218562	4.02029	5.81255e-05	0.00270244
ENSG00000163932	223.487	-0.625807	0.170412	-3.67232	0.000240354	0.00814134
ENSG00000144730	3416.42	-0.408358	0.131137	-3.11398	0.0018458	0.0368509
ENSG00000163376	92.3624	1.11767	0.258858	4.31769	1.57668e-05	0.000922628
ENSG00000185008	288.228	-1.2701	0.227073	-5.59336	2.22719e-08	3.31539e-06
ENSG00000057019	915.809	0.489181	0.148772	3.28814	0.00100853	0.0236392
ENSG00000168386	165.339	2.3441	0.20871	11.2314	2.86032e-29	4.85397e-26
ENSG00000154175	82.9068	-1.27402	0.321458	-3.96326	7.39339e-05	0.00322534
ENSG00000163507	633.826	0.848897	0.174366	4.86848	1.12461e-06	9.73704e-05
ENSG00000144824	167.236	1.77332	0.252958	7.01032	2.37769e-12	8.77161e-10
ENSG00000091986	104.1	1.1706	0.238641	4.9053	9.32859e-07	8.42054e-05
ENSG00000121579	2105.6	0.45015	0.128739	3.49661	0.00047121	0.013716
ENSG00000185565	3158.49	-0.551308	0.183175	-3.00973	0.00261483	0.0482323
ENSG00000163430	2754.93	0.790769	0.128372	6.15999	7.27497e-10	1.48742e-07
ENSG00000051341	428.482	0.893306	0.234817	3.80426	0.000142228	0.00543576
ENSG00000173193	52.18	0.854785	0.284458	3.00496	0.00265616	0.0487825
ENSG00000206527	514.672	0.566802	0.182455	3.10653	0.00189297	0.0375277
ENSG00000065534	344.221	1.21231	0.224424	5.40187	6.59515e-08	8.3119e-06
ENSG00000082781	140.58	0.726722	0.208673	3.48259	0.000496591	0.0142833
ENSG00000173706	208.19	1.2522	0.204374	6.12699	8.95559e-10	1.76717e-07
ENSG00000073111	2721.55	0.551307	0.13723	4.01739	5.88457e-05	0.00272101
ENSG00000114626	218.588	-0.600096	0.175325	-3.42276	0.000619898	0.0167511
ENSG00000206384	24.5616	1.74711	0.435875	4.00829	6.11597e-05	0.00276032
ENSG00000163710	29.8041	-1.21674	0.383102	-3.17604	0.00149302	0.0316311
ENSG00000144891	30.9188	-1.62448	0.499498	-3.25223	0.00114505	0.0260126
ENSG00000163762	51.0116	-10.5176	1.46961	-7.15669	8.26462e-13	3.3393e-10
ENSG00000163661	64.2209	1.42498	0.291527	4.888	1.01865e-06	9.00335e-05
ENSG00000113810	3427.03	0.608886	0.160951	3.78305	0.000154919	0.00577796
ENSG00000169255	181.054	1.34227	0.238333	5.6319	1.7824e-08	2.74976e-06
ENSG00000114200	65.2454	-1.75621	0.292074	-6.0129	1.82228e-09	3.39826e-07
ENSG00000085276	32.5718	-3.74191	0.483125	-7.74523	9.54053e-15	4.90615e-12
ENSG00000114346	1589.61	0.746335	0.179839	4.15002	3.32442e-05	0.00169926
ENSG00000169760	116.221	1.01617	0.254914	3.98631	6.71076e-05	0.00300479
ENSG00000145198	111.717	-1.28597	0.248093	-5.18344	2.17831e-07	2.44807e-05
ENSG00000145012	53.3544	2.39775	0.339522	7.06213	1.63968e-12	6.32394e-10
ENSG00000180611	152.302	0.750711	0.202643	3.7046	0.000211723	0.0073626
ENSG00000114315	101.781	1.01012	0.330848	3.05312	0.00226476	0.043085
ENSG00000072274	3124.46	0.711338	0.165962	4.28615	1.81794e-05	0.00103179
ENSG00000119227	93.2661	-0.879403	0.258534	-3.4015	0.000670178	0.017882
ENSG00000163975	350.262	-0.776967	0.230341	-3.37312	0.000743216	0.0192555
ENSG00000186777	49.3565	1.19327	0.302661	3.94261	8.06004e-05	0.00346695
ENSG00000215375	123.299	-0.775508	0.221105	-3.50741	0.000452488	0.0134658
ENSG00000127415	250.275	-0.990177	0.282309	-3.50742	0.000452467	0.0134658
ENSG00000168936	973.453	-0.563952	0.187459	-3.0084	0.00262628	0.0483224
ENSG00000123933	2082.48	-0.621573	0.194385	-3.19764	0.00138555	0.0300936
ENSG00000181215	42.8654	0.994959	0.319894	3.11028	0.0018691	0.0371412
ENSG00000178163	154.166	0.890279	0.207245	4.29578	1.74077e-05	0.000994642
ENSG00000109805	1193.95	0.657422	0.146613	4.48406	7.32346e-06	0.000477997
ENSG00000038210	141.411	0.756861	0.227195	3.33133	0.000864316	0.0213532
ENSG00000091490	80.3497	0.732246	0.240134	3.04933	0.00229353	0.0434874
ENSG00000163394	20.7713	1.71931	0.458116	3.753	0.000174729	0.00622158
ENSG00000163697	669.364	0.644702	0.164834	3.91121	9.18334e-05	0.0038103
ENSG00000188848	1360.02	0.632084	0.181258	3.48721	0.00048809	0.0140865
ENSG00000145248	1013.77	-0.520914	0.169341	-3.07613	0.00209707	0.0405323
ENSG00000134853	3144.89	-0.658682	0.147291	-4.47198	7.74971e-06	0.00050388
ENSG00000174799	376.976	0.67088	0.167202	4.01238	6.01093e-05	0.00273107
ENSG00000084092	896.428	-0.530164	0.170523	-3.10905	0.0018769	0.0372527
ENSG00000138758	2767.63	0.602448	0.159669	3.7731	0.000161233	0.0059352
ENSG00000138675	35.4675	1.66649	0.339213	4.91281	8.97825e-07	8.19145e-05
ENSG00000189308	441.599	0.624584	0.154177	4.05109	5.09794e-05	0.00242331
ENSG00000184305	412.546	-0.724072	0.21517	-3.36512	0.000765098	0.0196723
ENSG00000163110	495.239	0.801653	0.165935	4.83112	1.35765e-06	0.000114623
ENSG00000155011	1746.6	-0.562539	0.133522	-4.21309	2.51902e-05	0.00136575
ENSG00000138795	53.0507	-1.49902	0.414209	-3.61899	0.000295759	0.00957793
ENSG00000138658	416.851	0.737602	0.232115	3.17774	0.00148425	0.0314847
ENSG00000172403	1413.67	0.679549	0.214689	3.16527	0.00154941	0.032531
ENSG00000145390	194.32	1.02979	0.233152	4.41684	1.00154e-05	0.000629484
ENSG00000138735	279.385	0.962201	0.219054	4.39254	1.12034e-05	0.000696414
ENSG00000164109	1808.52	0.664023	0.172473	3.85001	0.000118115	0.00465977
ENSG00000164111	636.936	0.566814	0.156738	3.61631	0.000298838	0.00958654
ENSG00000145386	1106.27	0.530841	0.127988	4.14757	3.36018e-05	0.00170725
ENSG00000142731	692.624	0.820827	0.182576	4.49581	6.9306e-06	0.000455861
ENSG00000151012	36.0945	1.10363	0.341855	3.22837	0.001245	0.0277995
ENSG00000061918	397.775	0.68947	0.151728	4.54412	5.5164e-06	0.000377368
ENSG00000168843	250.655	-0.655683	0.21127	-3.10353	0.00191224	0.0377773
ENSG00000245213	39.9435	-1.06563	0.32935	-3.23554	0.00121412	0.0272293
ENSG00000237125	9731.51	-0.340198	0.108382	-3.13888	0.00169594	0.0344259
ENSG00000250043	135.983	-0.644235	0.212818	-3.02717	0.00246857	0.0460347
ENSG00000251216	1141.43	-0.700206	0.176318	-3.97128	7.1488e-05	0.00313476
ENSG00000151725	1139.1	0.73403	0.170591	4.30286	1.68605e-05	0.000973206
ENSG00000071539	1120.77	0.571036	0.113012	5.0529	4.3516e-07	4.39564e-05
ENSG00000215218	1621.85	0.979634	0.125979	7.77617	7.4754e-15	4.09218e-12
ENSG00000112977	897.322	0.408254	0.128006	3.18934	0.00142597	0.0307089
ENSG00000145569	338.413	0.975343	0.185494	5.25809	1.45558e-07	1.71892e-05
ENSG00000250448	624.29	-0.768917	0.204696	-3.75639	0.000172383	0.00615862
ENSG00000113407	2855.49	0.4632	0.121013	3.8277	0.000129346	0.00501141
ENSG00000039560	636.954	0.704688	0.174772	4.03204	5.52951e-05	0.00258501
ENSG00000113594	264.76	0.706497	0.23243	3.03961	0.00236884	0.0445668
ENSG00000145623	38.3617	1.79279	0.35109	5.10635	3.28438e-07	3.41938e-05
ENSG00000112936	15556.4	-0.862962	0.143148	-6.02848	1.65507e-09	3.1558e-07
ENSG00000198865	176.826	0.86435	0.217873	3.96722	7.27167e-05	0.00318042
ENSG00000250722	52.3312	0.952233	0.277312	3.4338	0.000595181	0.016317
ENSG00000112972	747.663	0.587915	0.147881	3.9756	7.02006e-05	0.00310236
ENSG00000259663	2173.06	-0.598649	0.117995	-5.0735	3.9057e-07	4.00488e-05
ENSG00000016082	3574.99	-0.523154	0.0957384	-5.46441	4.6445e-08	6.35622e-06
ENSG00000164171	189.69	0.825238	0.239842	3.44076	0.000580082	0.0160312
ENSG00000123219	483.621	0.847314	0.204418	4.14501	3.39799e-05	0.00172131
ENSG00000145675	912.731	0.536923	0.173093	3.10193	0.00192262	0.0378063
ENSG00000131711	10876.2	0.709155	0.127947	5.54258	2.98041e-08	4.28623e-06
ENSG00000171617	494.844	1.11331	0.133774	8.32232	8.6258e-17	5.85519e-14
ENSG00000145703	87.8489	0.96841	0.263219	3.6791	0.000234058	0.00802418
ENSG00000145685	2265.27	0.502444	0.159227	3.15551	0.00160216	0.0331166
ENSG00000113273	641.657	0.743407	0.154186	4.82149	1.4249e-06	0.000119116
ENSG00000228716	2220.2	0.929502	0.150613	6.17146	6.76638e-10	1.40031e-07
ENSG00000038427	1105.64	0.786858	0.239088	3.29108	0.000998038	0.0235232
ENSG00000164176	65.9045	-0.95553	0.317635	-3.00826	0.00262747	0.0483224
ENSG00000245526	15.2411	-1.82574	0.551879	-3.30823	0.000938862	0.0225711
ENSG00000133302	647.474	0.655324	0.194846	3.36328	0.000770213	0.019744
ENSG00000113083	135.385	0.768209	0.201162	3.81886	0.000134068	0.00518253
ENSG00000113368	2767.98	0.416701	0.101871	4.09048	4.30477e-05	0.00210524
ENSG00000064651	425.065	0.555542	0.174312	3.18706	0.00143729	0.0307557
ENSG00000113396	153.872	1.03579	0.20791	4.98191	6.29608e-07	6.0025e-05
ENSG00000170606	4602.43	0.40583	0.129907	3.124	0.0017841	0.0359148
ENSG00000145833	2398.48	0.614433	0.175331	3.50442	0.000457609	0.0134891
ENSG00000164616	78.8328	0.97737	0.253228	3.85964	0.000113553	0.00453412
ENSG00000120708	14.9321	1.72601	0.517987	3.33215	0.000861776	0.0213532
ENSG00000271824	35.9892	1.8671	0.395063	4.72608	2.28898e-06	0.00017737
ENSG00000146013	44.6523	-1.02342	0.314527	-3.25385	0.00113851	0.0259336
ENSG00000228672	84.3361	-0.991369	0.287895	-3.44351	0.000574206	0.015896
ENSG00000113070	183.892	1.74757	0.194135	9.00182	2.22004e-19	1.794e-16
ENSG00000113108	340.55	-0.587483	0.152612	-3.84952	0.000118348	0.00465977
ENSG00000113657	1357.76	0.533534	0.145461	3.66788	0.000244574	0.00821865
ENSG00000178776	17.252	3.02778	0.591068	5.12256	3.01419e-07	3.19692e-05
ENSG00000113140	2152.73	0.976686	0.104374	9.35754	8.16114e-21	6.92473e-18
ENSG00000145907	3028.78	0.465378	0.148622	3.13128	0.00174045	0.0351612
ENSG00000164574	290.331	0.614838	0.180151	3.41291	0.000642739	0.0172583
ENSG00000135074	340.949	1.05126	0.20796	5.05509	4.30179e-07	4.37134e-05
ENSG00000172548	15.9518	2.4956	0.515726	4.839	1.30491e-06	0.000111679
ENSG00000164330	172.433	-0.592563	0.193408	-3.0638	0.00218548	0.0418826
ENSG00000040275	852.643	0.724608	0.179211	4.04333	5.26982e-05	0.00249034
ENSG00000175309	354.771	-0.554695	0.162377	-3.4161	0.000635249	0.0171386
ENSG00000087116	228.337	0.844299	0.22425	3.76499	0.000166554	0.00602379
ENSG00000233937	59.0549	-1.09371	0.309472	-3.53412	0.000409133	0.0124204
ENSG00000168994	51.6993	1.07545	0.295156	3.64368	0.000268768	0.00892563
ENSG00000270504	21.886	1.90193	0.451154	4.2157	2.49008e-05	0.00135438
ENSG00000260604	17.1382	3.03662	0.612303	4.95933	7.07358e-07	6.66882e-05
ENSG00000111859	386.637	1.10822	0.18031	6.14618	7.93723e-10	1.60351e-07
ENSG00000212802	145.055	-0.860122	0.264242	-3.25505	0.00113371	0.0258589
ENSG00000007944	172.17	-0.816473	0.185132	-4.41022	1.03265e-05	0.000646644
ENSG00000124795	5115.74	0.599702	0.181612	3.30211	0.000959619	0.0229204
ENSG00000172201	2146.62	-1.161	0.14278	-8.13136	4.24496e-16	2.57275e-13
ENSG00000152954	704.567	-0.496342	0.118828	-4.17699	2.95392e-05	0.00153559
ENSG00000274267	9.37787	-4.67841	1.28537	-3.63973	0.000272921	0.00901367
ENSG00000180573	149.589	-0.950396	0.211536	-4.49284	7.02792e-06	0.000460478
ENSG00000168298	10.3557	-3.88352	1.01309	-3.83336	0.000126404	0.00491465
ENSG00000197409	8.29761	-2.38146	0.752366	-3.1653	0.00154924	0.032531
ENSG00000276966	12.054	-3.00782	0.933851	-3.22088	0.00127797	0.0282189
ENSG00000184357	9.70561	-3.2457	0.892083	-3.63834	0.000274403	0.00904198
ENSG00000137310	490.43	0.671542	0.139107	4.82751	1.38253e-06	0.000116146
ENSG00000168394	14.7029	1.69884	0.495333	3.42969	0.000604269	0.0164862
ENSG00000096060	503.985	0.64915	0.172436	3.76458	0.000166832	0.00602379
ENSG00000124762	1643.99	-0.618208	0.152363	-4.05746	4.96095e-05	0.00237148
ENSG00000124587	854.585	-0.764754	0.178475	-4.28494	1.82786e-05	0.00103396
ENSG00000044090	1232.26	-0.583565	0.151349	-3.85575	0.000115376	0.00459608
ENSG00000008196	8624.98	-0.567701	0.101184	-5.61061	2.0162e-08	3.05491e-06
ENSG00000112118	4142.82	0.617361	0.087722	7.03769	1.95451e-12	7.37068e-10
ENSG00000202198	566.347	-5.42873	1.38669	-3.91489	9.04439e-05	0.00377109
ENSG00000112208	212.238	0.632458	0.180582	3.50233	0.000461211	0.0135177
ENSG00000146143	441.455	0.694645	0.161267	4.30743	1.65162e-05	0.000956587
ENSG00000230910	192.275	-1.25165	0.195597	-6.39913	1.56266e-10	3.84323e-08
ENSG00000135298	515.032	-0.48775	0.143924	-3.38894	0.000701623	0.0184312
ENSG00000118407	75.4409	1.29494	0.280534	4.61597	3.91272e-06	0.000283227
ENSG00000065609	3020.66	-0.410994	0.12358	-3.32574	0.000881851	0.0215804
ENSG00000203877	459.939	-0.966889	0.236746	-4.08407	4.42533e-05	0.0021518
ENSG00000112837	24.7062	-2.47562	0.532166	-4.65197	3.28771e-06	0.000244704
ENSG00000135318	28.0499	1.37879	0.435832	3.16358	0.00155841	0.0325707
ENSG00000146278	954.307	-0.423027	0.140492	-3.01104	0.00260354	0.048181
ENSG00000118412	789.236	0.681345	0.196647	3.46481	0.000530613	0.0150075
ENSG00000146263	618.483	0.704821	0.203895	3.45679	0.00054666	0.0153491
ENSG00000184486	214.087	-0.692987	0.167968	-4.12572	3.69579e-05	0.00183385
ENSG00000135596	1851.25	-0.571585	0.15144	-3.77433	0.000160436	0.0059187
ENSG00000111885	533.905	0.830076	0.196281	4.22901	2.34721e-05	0.00128907
ENSG00000118515	1176.53	1.06658	0.120375	8.86048	7.96742e-19	5.87857e-16
ENSG00000118513	130.754	0.893671	0.21948	4.07176	4.66595e-05	0.00225587
ENSG00000171408	347.278	0.589204	0.166395	3.541	0.000398619	0.0122325
ENSG00000029363	4677.38	0.626846	0.188833	3.31958	0.000901518	0.0218866
ENSG00000051620	46.3132	-1.16664	0.326036	-3.57827	0.000345878	0.0107698
ENSG00000118495	364.227	-0.614782	0.177559	-3.46241	0.000535369	0.0150917
ENSG00000120256	423.23	0.61393	0.187091	3.28146	0.00103271	0.02404
ENSG00000131016	4998.17	0.495946	0.159321	3.11288	0.0018527	0.0369452
ENSG00000146469	906.476	0.914337	0.201795	4.53103	5.86973e-06	0.000392163
ENSG00000112029	967.627	0.685168	0.140512	4.87621	1.08144e-06	9.50879e-05
ENSG00000078269	182.866	1.20445	0.210776	5.71437	1.10114e-08	1.83199e-06
ENSG00000026297	176.18	-0.843858	0.274186	-3.07769	0.00208614	0.0403715
ENSG00000164850	182.544	0.688016	0.224678	3.06223	0.00219693	0.0420315
ENSG00000164638	2955.51	-0.643913	0.180405	-3.56926	0.000357987	0.0110657
ENSG00000003147	2985.59	-0.705463	0.128465	-5.49146	3.98615e-08	5.63708e-06
ENSG00000006468	321.628	0.644332	0.182622	3.52822	0.000418357	0.0126777
ENSG00000173452	8.76485	-2.99674	0.779441	-3.84473	0.000120687	0.00472993
ENSG00000122566	22454.8	0.390832	0.111914	3.49226	0.000478945	0.0138935
ENSG00000255690	744.771	-0.635111	0.148036	-4.29024	1.78483e-05	0.0010164
ENSG00000106066	21.0392	1.36076	0.440207	3.09118	0.00199361	0.0391031
ENSG00000106105	4400.31	0.564156	0.103879	5.43092	5.60643e-08	7.37528e-06
ENSG00000164619	74.6718	1.06223	0.26439	4.01764	5.87837e-05	0.00272101
ENSG00000011426	1657.71	0.618129	0.176393	3.50428	0.000457852	0.0134891
ENSG00000164543	624.325	0.549369	0.170269	3.22648	0.00125324	0.0278603
ENSG00000105968	4061.78	0.368003	0.1157	3.18067	0.00146937	0.0312863
ENSG00000146674	5646.9	0.529603	0.0968183	5.47007	4.49863e-08	6.25752e-06
ENSG00000136205	329.545	0.836184	0.233464	3.58164	0.00034145	0.0106795
ENSG00000132436	873.351	0.723472	0.17316	4.17805	2.94025e-05	0.00153526
ENSG00000132437	1589.67	0.412665	0.12013	3.43515	0.000592218	0.016262
ENSG00000146648	312.531	1.29741	0.272795	4.75598	1.97481e-06	0.000158827
ENSG00000154978	855.142	0.407875	0.11686	3.49029	0.000482503	0.0139728
ENSG00000196247	382.109	0.834288	0.217545	3.83501	0.000125559	0.00490955
ENSG00000234215	34.4721	-1.24165	0.372023	-3.33757	0.000845131	0.0210512
ENSG00000009954	5676.65	0.417754	0.127982	3.26417	0.00109784	0.0252444
ENSG00000176428	420.836	-0.927647	0.256961	-3.61007	0.000306116	0.00978303
ENSG00000165171	51.0651	-1.09605	0.313251	-3.49895	0.000467099	0.0136667
ENSG00000049540	1513.88	0.994409	0.191815	5.1842	2.16946e-07	2.44807e-05
ENSG00000223705	788.127	-0.542956	0.135331	-4.01207	6.01898e-05	0.00273107
ENSG00000153993	24.6256	1.87729	0.441576	4.25133	2.12503e-05	0.00118624
ENSG00000105810	1551.9	0.775304	0.196662	3.94232	8.0698e-05	0.00346695
ENSG00000177409	18.8113	1.79693	0.54575	3.29258	0.000992712	0.0234628
ENSG00000105825	923.985	0.891815	0.148258	6.0153	1.79551e-09	3.38553e-07
ENSG00000164692	67.8007	1.26861	0.274861	4.61547	3.92212e-06	0.000283227
ENSG00000242265	7634.38	1.05389	0.161586	6.52218	6.92924e-11	1.83733e-08
ENSG00000158560	151.932	-1.13298	0.229657	-4.93337	8.08242e-07	7.57782e-05
ENSG00000105880	480.449	-0.882055	0.180202	-4.89482	9.83947e-07	8.7882e-05
ENSG00000070669	3219.24	0.572115	0.136127	4.20279	2.63642e-05	0.00140692
ENSG00000197093	231.973	-0.723888	0.220112	-3.28873	0.00100642	0.0236392
ENSG00000213420	3432.12	-0.69723	0.193766	-3.59831	0.000320294	0.0101977
ENSG00000106366	241.883	2.04044	0.169605	12.0305	2.45643e-33	4.63173e-30
ENSG00000128606	263.915	0.662418	0.196023	3.37929	0.000726726	0.0188571
ENSG00000173114	1896.31	0.734333	0.193057	3.80372	0.000142541	0.00543576
ENSG00000071243	331.966	0.683083	0.217471	3.14102	0.00168359	0.0342572
ENSG00000106034	22.7403	1.61831	0.487037	3.32277	0.000891293	0.0217379
ENSG00000273329	251.465	-0.596539	0.163692	-3.64427	0.000268148	0.0089225
ENSG00000128510	95.642	2.99572	0.240789	12.4413	1.55974e-35	3.30859e-32
ENSG00000106484	95.2174	1.95405	0.270098	7.2346	4.66913e-13	1.98088e-10
ENSG00000122786	3855.5	0.991969	0.132607	7.4805	7.40397e-14	3.30646e-11
ENSG00000105894	646.92	0.846274	0.184972	4.57514	4.75902e-06	0.000335106
ENSG00000106462	1871.51	0.456175	0.111688	4.08437	4.41956e-05	0.0021518
ENSG00000197558	43.5578	-1.11079	0.350939	-3.16521	0.00154973	0.032531
ENSG00000127399	176.075	1.04849	0.244071	4.29586	1.74019e-05	0.000994642
ENSG00000188707	63.1051	1.46865	0.271782	5.40377	6.52549e-08	8.3119e-06
ENSG00000187260	1073.17	-0.840209	0.248248	-3.38456	0.000712935	0.0186705
ENSG00000239911	326.037	-1.1413	0.255396	-4.46876	7.8675e-06	0.000509586
ENSG00000261455	407.048	-0.72626	0.212638	-3.41547	0.000636714	0.0171508
ENSG00000196584	1119.31	0.853711	0.197435	4.324	1.53225e-05	0.000904767
ENSG00000273344	270.006	-0.754358	0.199791	-3.77574	0.000159532	0.00591105
ENSG00000146918	1797.81	0.659803	0.128249	5.14469	2.67967e-07	2.95286e-05
ENSG00000101846	209.595	0.981791	0.24061	4.08043	4.49522e-05	0.00217954
ENSG00000101871	268.328	0.943219	0.198914	4.74184	2.11785e-06	0.000167944
ENSG00000205542	2200.46	0.68097	0.219526	3.102	0.00192221	0.0378063
ENSG00000181544	78.7733	1.20982	0.267987	4.51447	6.34745e-06	0.000422417
ENSG00000184368	405.584	0.703127	0.14279	4.92419	8.47112e-07	7.81277e-05
ENSG00000101868	972.285	0.722964	0.156365	4.62356	3.77206e-06	0.000276458
ENSG00000069535	388.606	1.0969	0.167482	6.54933	5.77941e-11	1.58188e-08
ENSG00000102317	1214.26	0.557197	0.147949	3.76615	0.000165786	0.00602379
ENSG00000274588	74.3315	-1.43137	0.307333	-4.6574	3.20221e-06	0.000240449
ENSG00000184194	745.257	-0.594496	0.13829	-4.29892	1.71635e-05	0.000987339
ENSG00000072501	7026	0.646545	0.182782	3.53725	0.000404323	0.0123406
ENSG00000090889	1603.39	0.512079	0.108222	4.73173	2.22614e-06	0.000174896
ENSG00000186871	426.578	0.881047	0.182269	4.83376	1.33978e-06	0.00011368
ENSG00000102384	280.7	0.828975	0.206524	4.01393	5.97161e-05	0.00273107
ENSG00000147224	897.07	0.473142	0.13596	3.48002	0.000501385	0.0143725
ENSG00000101888	592.096	0.799257	0.210492	3.79709	0.000146406	0.00552114
ENSG00000102024	803.269	0.673187	0.169499	3.97162	7.13851e-05	0.00313476
ENSG00000147251	532.353	0.610302	0.182266	3.34842	0.000812737	0.0204631
ENSG00000131724	269.82	0.907227	0.17815	5.0925	3.53375e-07	3.65656e-05
ENSG00000101972	2298.28	0.590164	0.19651	3.00322	0.00267137	0.0490088
ENSG00000009694	30.3217	-2.94593	0.514206	-5.72909	1.00969e-08	1.69648e-06
ENSG00000147256	488.354	-2.50365	0.166261	-15.0586	3.03328e-51	8.57914e-48
ENSG00000171004	280.445	-0.702237	0.181348	-3.87232	0.000107805	0.0043352
ENSG00000076716	44.8995	1.59006	0.315703	5.03658	4.73935e-07	4.64894e-05
ENSG00000147257	273.936	0.53918	0.1683	3.20368	0.00135681	0.0296333
ENSG00000223749	16.7835	2.0798	0.511103	4.06923	4.71678e-05	0.00227397
ENSG00000184785	22.3113	1.67369	0.505393	3.31166	0.000927453	0.0223564
ENSG00000178947	132.981	-0.703273	0.211343	-3.32764	0.000875864	0.0215412
ENSG00000022267	2339.82	0.4285	0.109085	3.92812	8.56116e-05	0.00359611
ENSG00000155495	251.826	1.01277	0.191691	5.28335	1.26844e-07	1.52455e-05
ENSG00000029993	1815.22	0.468561	0.14876	3.14979	0.00163388	0.0334907
ENSG00000124260	79.3123	1.47292	0.287985	5.11456	3.1447e-07	3.29417e-05
ENSG00000154319	3307.72	0.568204	0.156588	3.62867	0.000284889	0.00929465
ENSG00000036565	326.704	0.566428	0.145849	3.88366	0.000102897	0.00417743
ENSG00000168490	90.6266	-0.868686	0.255272	-3.40298	0.000666551	0.0178132
ENSG00000134013	232.212	0.972187	0.184907	5.25771	1.4586e-07	1.71892e-05
ENSG00000104722	2094.49	0.801758	0.167422	4.78885	1.67741e-06	0.000137783
ENSG00000184661	445.957	0.516442	0.157979	3.26906	0.00107905	0.0249135
ENSG00000120885	664.326	0.737185	0.175357	4.20392	2.62328e-05	0.00140433
ENSG00000168077	207.625	1.06654	0.225978	4.71965	2.36252e-06	0.000180595
ENSG00000171320	398.674	1.1092	0.184578	6.00936	1.86252e-09	3.43554e-07
ENSG00000120875	2837.85	-0.769455	0.117723	-6.53614	6.31262e-11	1.7004e-08
ENSG00000133863	583.589	1.03295	0.246885	4.18391	2.86537e-05	0.00150775
ENSG00000147526	195.142	0.59827	0.180109	3.32171	0.000894689	0.0217832
ENSG00000168615	488.056	0.95777	0.170812	5.60715	2.05689e-08	3.08898e-06
ENSG00000176907	23.7311	2.86636	0.553756	5.17623	2.2642e-07	2.52786e-05
ENSG00000104332	1239.06	0.876129	0.114167	7.67413	1.66551e-14	8.31288e-12
ENSG00000147536	200.362	0.684898	0.170209	4.02387	5.72498e-05	0.00266904
ENSG00000104368	135.936	0.801373	0.23128	3.46494	0.000530345	0.0150075
ENSG00000104738	3569.66	0.723215	0.0931334	7.76536	8.14119e-15	4.31738e-12
ENSG00000137563	599.175	0.612163	0.198906	3.07765	0.00208638	0.0403715
ENSG00000185697	300.168	0.558931	0.182336	3.06538	0.00217392	0.041846
ENSG00000121039	204	2.74346	0.171208	16.0241	8.67404e-58	3.67996e-54
ENSG00000123119	165.258	1.08949	0.230482	4.727	2.27862e-06	0.00017737
ENSG00000175305	101.002	0.833839	0.232175	3.59142	0.000328877	0.010393
ENSG00000156466	37.2042	1.12528	0.326757	3.44379	0.000573624	0.015896
ENSG00000132561	221.289	1.79517	0.201265	8.91947	4.6852e-19	3.61399e-16
ENSG00000253948	28.2859	-1.77625	0.425286	-4.1766	2.95897e-05	0.00153559
ENSG00000136960	2294.84	-1.39751	0.162111	-8.62069	6.65536e-18	4.7059e-15
ENSG00000136982	451.384	0.628188	0.180305	3.48404	0.000493912	0.0142304
ENSG00000170961	58.1172	1.73678	0.300365	5.78223	7.37174e-09	1.27652e-06
ENSG00000156802	1592.8	0.880743	0.161829	5.44243	5.25576e-08	7.07859e-06
ENSG00000173334	349.288	-0.723159	0.158289	-4.56859	4.91018e-06	0.000344322
ENSG00000136997	2309.86	-0.835458	0.158162	-5.2823	1.2757e-07	1.52455e-05
ENSG00000155897	100.521	-0.760211	0.243923	-3.1166	0.00182947	0.0366543
ENSG00000104419	467.857	-0.482507	0.158057	-3.05273	0.00226769	0.043085
ENSG00000008513	95.9529	0.770343	0.225712	3.41294	0.000642654	0.0172583
ENSG00000198576	196.625	-0.872278	0.24202	-3.60416	0.000313169	0.00998962
ENSG00000253716	152.862	-0.910829	0.258613	-3.52197	0.000428351	0.0128885
ENSG00000181085	181.574	-0.910782	0.231655	-3.93163	8.43727e-05	0.00357267
ENSG00000261150	13.396	2.29014	0.640371	3.57627	0.000348536	0.0108308
ENSG00000255182	17.9518	-1.69929	0.528863	-3.21309	0.00131314	0.0288652
ENSG00000107249	27.2717	1.14949	0.381444	3.01353	0.00258224	0.0478514
ENSG00000120217	55.4053	2.20238	0.328749	6.69926	2.09475e-11	6.37411e-09
ENSG00000147872	567.234	0.534896	0.140113	3.81761	0.000134752	0.00518934
ENSG00000086062	279.976	0.802496	0.170016	4.72013	2.35691e-06	0.000180595
ENSG00000186638	233.617	0.716517	0.224937	3.18541	0.00144551	0.0308169
ENSG00000165304	1044.48	0.660805	0.159599	4.1404	3.46693e-05	0.00174065
ENSG00000198963	2500.96	0.724656	0.178263	4.06509	4.80139e-05	0.00230169
ENSG00000148019	1360.06	0.460786	0.137263	3.35695	0.000788062	0.0199902
ENSG00000135069	1673.26	0.587437	0.135468	4.33635	1.4487e-05	0.000862611
ENSG00000178966	560.688	0.650723	0.194718	3.34188	0.000832116	0.0208582
ENSG00000213694	440.652	0.995516	0.150474	6.61585	3.69427e-11	1.06257e-08
ENSG00000165244	531.821	0.743233	0.130453	5.69733	1.21702e-08	1.96693e-06
ENSG00000136943	209.088	0.79659	0.176754	4.50678	6.58189e-06	0.000436307
ENSG00000136824	1711.43	0.903367	0.186712	4.83829	1.30961e-06	0.000111679
ENSG00000148219	544.968	0.545533	0.155971	3.49766	0.000469365	0.0137093
ENSG00000056558	18.8685	1.90768	0.44893	4.24939	2.14355e-05	0.00119266
ENSG00000148175	73.0443	1.18551	0.228603	5.18586	2.15016e-07	2.44807e-05
ENSG00000185585	25.3231	1.47036	0.419257	3.50706	0.000453093	0.0134658
ENSG00000171097	375.217	-0.48948	0.158886	-3.08069	0.00206519	0.0401446
ENSG00000130635	1058.22	1.4923	0.237423	6.28543	3.26946e-10	7.20555e-08
ENSG00000187609	244.272	-1.14148	0.245338	-4.65266	3.27683e-06	0.000244704
ENSG00000069696	39.1422	-1.26046	0.404734	-3.1143	0.0018438	0.0368509
ENSG00000177106	26.6302	-1.49528	0.416304	-3.59181	0.00032839	0.010393
ENSG00000255284	55.6755	-1.11294	0.29503	-3.7723	0.000161749	0.0059413
ENSG00000226416	70.7908	-1.2563	0.344885	-3.64267	0.000269825	0.00894323
ENSG00000232987	12.1258	-2.30793	0.651278	-3.5437	0.000394557	0.0121298
ENSG00000130600	2278.62	-0.729609	0.183315	-3.98008	6.88933e-05	0.00306052
ENSG00000167244	350.661	-2.296	0.241711	-9.49894	2.12033e-21	1.89379e-18
ENSG00000110628	109.044	-0.838543	0.25727	-3.25939	0.00111652	0.0255699
ENSG00000167325	2385.72	0.570695	0.119541	4.77404	1.80565e-06	0.000147317
ENSG00000132256	29.9548	1.29993	0.395311	3.28837	0.00100768	0.0236392
ENSG00000166483	1590.3	0.495294	0.117349	4.22068	2.43566e-05	0.00133333
ENSG00000133816	97.7105	2.55129	0.246457	10.3519	4.10395e-25	4.64293e-22
ENSG00000197702	102.892	0.861546	0.219184	3.93069	8.47022e-05	0.00357561
ENSG00000133794	724.03	0.47811	0.143724	3.32659	0.000879165	0.0215666
ENSG00000187486	34.7065	-1.29106	0.368272	-3.50573	0.000455355	0.0134891
ENSG00000270607	236.455	-0.6505	0.197867	-3.28755	0.00101062	0.0236554
ENSG00000198168	378.521	0.56907	0.180017	3.1612	0.00157122	0.0327966
ENSG00000066382	443.274	-0.909897	0.142686	-6.37692	1.80686e-10	4.25868e-08
ENSG00000085063	1156.79	0.513097	0.160769	3.19151	0.00141531	0.0305959
ENSG00000166016	182.792	-0.68363	0.219379	-3.11621	0.00183194	0.0366605
ENSG00000026508	193.464	1.52945	0.193042	7.9229	2.32028e-15	1.31251e-12
ENSG00000175097	8.72479	-5.62336	1.61234	-3.48769	0.000487205	0.014085
ENSG00000148948	9.16298	-2.07272	0.67238	-3.08267	0.00205155	0.0399711
ENSG00000134574	534.745	-0.46777	0.13837	-3.38057	0.000723356	0.0188561
ENSG00000255433	297.519	1.35862	0.240575	5.64738	1.62909e-08	2.53629e-06
ENSG00000189057	293.116	1.41292	0.227327	6.21535	5.12096e-10	1.11414e-07
ENSG00000168496	1992.5	0.773501	0.157307	4.91715	8.7813e-07	8.05506e-05
ENSG00000124942	6938.49	0.928111	0.276285	3.35925	0.000781551	0.0198844
ENSG00000068831	158.527	-0.778033	0.257383	-3.02287	0.00250393	0.046643
ENSG00000146670	1501.53	0.536499	0.132966	4.03485	5.46362e-05	0.00256835
ENSG00000014138	754.941	0.658603	0.125792	5.23565	1.64406e-07	1.91093e-05
ENSG00000172803	88.0178	-1.23065	0.252467	-4.87451	1.0908e-06	9.54167e-05
ENSG00000179292	317.833	-0.682663	0.2244	-3.04217	0.00234878	0.0442875
ENSG00000006534	36.043	-1.24387	0.389891	-3.1903	0.00142125	0.0306463
ENSG00000132749	187.791	-0.718316	0.184326	-3.89699	9.73948e-05	0.00397305
ENSG00000110092	10822.9	0.472709	0.149744	3.15678	0.00159522	0.0330775
ENSG00000162344	8.22493	-2.69826	0.795043	-3.39385	0.000689162	0.0182431
ENSG00000171631	12.55	2.66454	0.688062	3.87253	0.000107712	0.0043352
ENSG00000165490	526.032	1.05334	0.212102	4.96618	6.82845e-07	6.47368e-05
ENSG00000151376	43.6941	1.22465	0.314065	3.89934	9.64533e-05	0.00394413
ENSG00000150687	306.525	2.5139	0.149317	16.836	1.32906e-63	2.25542e-59
ENSG00000174804	94.7299	1.07924	0.236278	4.56768	4.9316e-06	0.0003444
ENSG00000149218	134.295	0.886682	0.195118	4.54434	5.51067e-06	0.000377368
ENSG00000184384	73.7064	1.21602	0.27359	4.44469	8.80168e-06	0.00055733
ENSG00000137727	53.9814	-1.2452	0.311473	-3.99777	6.39411e-05	0.00287058
ENSG00000204381	351.076	0.950078	0.15079	6.30066	2.96386e-10	6.70623e-08
ENSG00000109846	34.7346	1.75089	0.379135	4.61813	3.87223e-06	0.000282024
ENSG00000250303	35.8327	1.27999	0.362952	3.52659	0.000420945	0.0127334
ENSG00000149591	378.668	2.36499	0.146427	16.1513	1.11109e-58	6.28509e-55
ENSG00000184232	228.593	-0.819181	0.223129	-3.67133	0.000241291	0.0081568
ENSG00000149403	112.703	-1.68998	0.259475	-6.51307	7.36288e-11	1.92228e-08
ENSG00000154146	207.453	0.897689	0.277459	3.23539	0.00121477	0.0272293
ENSG00000149548	165.128	0.870428	0.211533	4.11487	3.87403e-05	0.00191669
ENSG00000149554	904.593	0.711086	0.15042	4.72735	2.27466e-06	0.00017737
ENSG00000067082	427.663	0.553521	0.141204	3.92	8.85497e-05	0.0037012
ENSG00000173848	730.843	0.599337	0.134751	4.44775	8.67743e-06	0.000553594
ENSG00000065328	1189.77	0.895599	0.13057	6.85917	6.92618e-12	2.39872e-09
ENSG00000026025	1891.27	0.688678	0.194775	3.53576	0.000406601	0.0123878
ENSG00000120594	201.134	0.970103	0.254125	3.81742	0.000134856	0.00518934
ENSG00000078114	735.315	-0.90714	0.197596	-4.59089	4.41362e-06	0.00031603
ENSG00000204682	261.921	-0.81069	0.223473	-3.6277	0.000285962	0.00929651
ENSG00000099256	101.234	0.812298	0.239362	3.3936	0.000689804	0.0182431
ENSG00000231976	72.5229	-1.04781	0.293026	-3.57583	0.000349113	0.0108308
ENSG00000120539	841.508	0.70044	0.168814	4.14918	3.33666e-05	0.0017004
ENSG00000099250	160.355	1.62411	0.204823	7.92935	2.203e-15	1.28913e-12
ENSG00000107562	44.0614	2.05073	0.321323	6.38213	1.74642e-10	4.17419e-08
ENSG00000197444	1277.78	-0.432242	0.137905	-3.13435	0.00172232	0.0348365
ENSG00000107984	1076.46	0.516305	0.167204	3.08788	0.00201593	0.0394583
ENSG00000122952	740.142	0.716175	0.134452	5.32661	1.00064e-07	1.2305e-05
ENSG00000165443	1913.71	0.40562	0.13123	3.0909	0.00199548	0.0391031
ENSG00000182010	595.322	0.924492	0.192279	4.80809	1.52383e-06	0.000126762
ENSG00000138346	590.503	0.837123	0.197477	4.23908	2.24439e-05	0.0012366
ENSG00000165655	1191.04	-0.73893	0.235193	-3.14181	0.00167909	0.0342067
ENSG00000156113	609.391	-0.849959	0.168301	-5.05022	4.41311e-07	4.41593e-05
ENSG00000198682	173.85	0.748315	0.208471	3.58954	0.000331259	0.0104488
ENSG00000227268	258.014	-0.618231	0.168516	-3.66869	0.000243796	0.00820877
ENSG00000107796	145.347	2.23126	0.206925	10.7829	4.14408e-27	5.40962e-24
ENSG00000148677	89.7164	2.63502	0.266483	9.88815	4.68612e-23	4.41797e-20
ENSG00000138160	1800.09	0.796121	0.182256	4.36814	1.25309e-05	0.000764924
ENSG00000138119	38.6238	2.12875	0.394517	5.39584	6.8203e-08	8.51033e-06
ENSG00000119969	623.015	0.645664	0.208025	3.10379	0.00191062	0.0377773
ENSG00000107438	139.94	0.737027	0.200846	3.66961	0.000242923	0.00819563
ENSG00000236552	1346.47	-0.761522	0.254072	-2.99728	0.00272404	0.04986
ENSG00000235823	210.386	-0.647934	0.186874	-3.46722	0.000525874	0.0149232
ENSG00000166169	365.209	-0.565728	0.150983	-3.74697	0.000178986	0.00634111
ENSG00000156374	250.99	0.537425	0.171282	3.13767	0.00170299	0.0345278
ENSG00000065613	797.765	0.543241	0.170181	3.19214	0.00141225	0.0305688
ENSG00000108055	3311.42	0.549869	0.181021	3.03759	0.00238476	0.0446787
ENSG00000198825	1396.04	0.898112	0.15169	5.92072	3.20541e-09	5.78679e-07
ENSG00000166033	392.54	1.10953	0.165635	6.69866	2.10342e-11	6.37411e-09
ENSG00000227076	11.6114	2.51739	0.739065	3.40618	0.000658795	0.0176337
ENSG00000188385	129.617	-0.663957	0.201428	-3.29626	0.000979817	0.0233193
ENSG00000171798	80.4367	-0.917484	0.27045	-3.39244	0.000692741	0.0182828
ENSG00000165828	27.9524	-1.26898	0.398016	-3.18826	0.0014313	0.0307189
ENSG00000111206	1324.98	0.650444	0.200896	3.23771	0.00120492	0.0271909
ENSG00000130038	9.33931	2.20797	0.639858	3.45072	0.000559087	0.0156048
ENSG00000111247	587.448	0.630584	0.193695	3.25556	0.00113169	0.0258477
ENSG00000111653	1007.33	-0.49102	0.146824	-3.34429	0.000824948	0.0207091
ENSG00000139182	1013.41	-0.615165	0.162055	-3.79603	0.000147033	0.0055325
ENSG00000111341	52.5591	1.48717	0.324359	4.58494	4.54113e-06	0.000323794
ENSG00000172572	84.4248	-1.04531	0.311002	-3.36112	0.000776283	0.0198396
ENSG00000004700	471.472	0.507038	0.156704	3.23565	0.00121366	0.0272293
ENSG00000121361	164.493	-0.58957	0.187728	-3.14056	0.00168626	0.0342705
ENSG00000111728	53.8112	-1.15853	0.307693	-3.7652	0.000166413	0.00602379
ENSG00000060982	2072.65	0.724262	0.174063	4.16093	3.1695e-05	0.00162497
ENSG00000211455	966.703	0.611114	0.198816	3.07377	0.00211375	0.0408081
ENSG00000029153	93.6747	1.30968	0.249571	5.24772	1.5399e-07	1.80221e-05
ENSG00000064763	95.9402	1.82436	0.261997	6.96328	3.32439e-12	1.20032e-09
ENSG00000151233	674.324	0.630645	0.181597	3.47276	0.000515127	0.0147167
ENSG00000173157	39.5357	1.24455	0.360933	3.44815	0.000564443	0.0157284
ENSG00000139636	551.367	-0.542862	0.135165	-4.01628	5.91236e-05	0.00272177
ENSG00000161800	1838.66	0.462802	0.121761	3.80089	0.000144177	0.00546431
ENSG00000050426	977.906	-0.424318	0.116716	-3.63549	0.000277458	0.00911133
ENSG00000139629	199.646	1.12131	0.17313	6.4767	9.375e-11	2.37453e-08
ENSG00000050438	1376.06	0.673812	0.203036	3.31868	0.000904429	0.0219259
ENSG00000161835	85.5576	-1.05216	0.311354	-3.37932	0.000726652	0.0188571
ENSG00000111057	42.6288	2.65409	0.350838	7.56501	3.87835e-14	1.88044e-11
ENSG00000012822	1008.27	-0.582316	0.162075	-3.59288	0.000327047	0.0103738
ENSG00000161638	36.0054	1.5792	0.334319	4.72363	2.31671e-06	0.000178703
ENSG00000170627	86.8768	1.19928	0.274825	4.36379	1.27827e-05	0.000774723
ENSG00000182796	250.103	-0.749762	0.190596	-3.93377	8.36231e-05	0.0035566
ENSG00000111602	2330.86	0.544703	0.118862	4.58266	4.59095e-06	0.000325977
ENSG00000174099	31.3442	-1.65146	0.442012	-3.73624	0.000186794	0.00659022
ENSG00000127324	140.764	-0.921998	0.261844	-3.52117	0.000429649	0.0128983
ENSG00000139278	37.1708	1.3622	0.394095	3.45651	0.000547214	0.0153491
ENSG00000165891	191.43	0.85455	0.210831	4.05324	5.05124e-05	0.00240785
ENSG00000070961	861.521	0.646268	0.183354	3.5247	0.000423964	0.0128019
ENSG00000011465	1260.14	-0.941746	0.16165	-5.82584	5.68247e-09	1.0045e-06
ENSG00000198431	3689.05	0.533103	0.129661	4.1115	3.93091e-05	0.00193918
ENSG00000136010	285.746	0.755365	0.218563	3.45605	0.000548156	0.0153502
ENSG00000074590	126.924	1.1447	0.222702	5.14004	2.74686e-07	3.00737e-05
ENSG00000151136	253.166	-1.00947	0.182074	-5.5443	2.95131e-08	4.28066e-06
ENSG00000111249	2138.04	0.589529	0.173858	3.39087	0.000696721	0.0183308
ENSG00000111271	469.368	-0.492972	0.142374	-3.46252	0.000535138	0.0150917
ENSG00000135111	8429.45	0.437991	0.140795	3.11085	0.00186549	0.0371129
ENSG00000111445	523.062	0.540489	0.148174	3.64767	0.000264629	0.00882271
ENSG00000139725	32.6111	-1.37681	0.430605	-3.19739	0.00138675	0.0300936
ENSG00000212694	179.993	-0.592367	0.186867	-3.16999	0.00152445	0.0322167
ENSG00000184445	1555.52	0.621333	0.186783	3.3265	0.00087944	0.0215666
ENSG00000188026	308.013	-0.700703	0.222429	-3.15022	0.00163145	0.0334907
ENSG00000184992	699.227	0.493523	0.132997	3.71079	0.000206613	0.00721446
ENSG00000060709	3307.95	-0.544132	0.154422	-3.52368	0.000425597	0.0128284
ENSG00000165480	470.356	0.914417	0.172885	5.28918	1.22867e-07	1.48933e-05
ENSG00000127863	32.8971	1.92659	0.352839	5.46025	4.75458e-08	6.45482e-06
ENSG00000151849	763.813	0.715681	0.170008	4.20968	2.55729e-05	0.00138208
ENSG00000120694	4611.95	0.409979	0.118223	3.46784	0.00052465	0.0149174
ENSG00000139618	493.653	1.04987	0.220087	4.77026	1.83987e-06	0.00014939
ENSG00000133119	1158.96	0.731039	0.176529	4.14118	3.45524e-05	0.00174065
ENSG00000180660	3822.49	-0.723923	0.0958508	-7.5526	4.26655e-14	2.0112e-11
ENSG00000120693	2836.73	0.509599	0.166566	3.05944	0.00221749	0.0423294
ENSG00000150907	102.104	0.780575	0.224868	3.47126	0.000518027	0.0147747
ENSG00000139687	1440.14	0.652975	0.207395	3.14846	0.00164134	0.033599
ENSG00000136108	2343.7	0.529315	0.173158	3.05684	0.00223684	0.0426507
ENSG00000139734	414.985	0.667929	0.165184	4.04355	5.26481e-05	0.00249034
ENSG00000276644	148.725	-1.498	0.201124	-7.44815	9.46582e-14	4.11884e-11
ENSG00000152193	228.434	0.770185	0.219755	3.50474	0.000457047	0.0134891
ENSG00000102580	324.322	0.677523	0.182571	3.71101	0.000206432	0.00721446
ENSG00000043355	61.3769	-1.04341	0.31055	-3.35987	0.000779801	0.0198815
ENSG00000204442	1698.87	-0.499372	0.101332	-4.92806	8.30486e-07	7.70656e-05
ENSG00000274718	105.846	-1.02296	0.243163	-4.2069	2.58896e-05	0.00139138
ENSG00000187498	850.037	0.661271	0.185651	3.56191	0.000368165	0.0113596
ENSG00000126218	324.764	-0.655388	0.166484	-3.93666	8.26249e-05	0.00352298
ENSG00000198176	1888.56	0.355799	0.115589	3.07814	0.00208295	0.0403715
ENSG00000100968	332.668	-0.546531	0.171957	-3.1783	0.00148144	0.0314643
ENSG00000259017	37.3157	-1.11889	0.373369	-2.99673	0.0027289	0.04986
ENSG00000168348	403.695	-0.97922	0.18063	-5.42115	5.92176e-08	7.73018e-06
ENSG00000100479	251.08	0.746126	0.172931	4.3146	1.59894e-05	0.000932438
ENSG00000100504	80.1519	0.933838	0.242469	3.85137	0.00011746	0.0046464
ENSG00000073712	2037.89	0.476647	0.134109	3.55418	0.000379155	0.0116774
ENSG00000131979	905.132	-0.657208	0.148524	-4.42492	9.64794e-06	0.000608645
ENSG00000198554	771.996	0.791979	0.158384	5.00036	5.72227e-07	5.58085e-05
ENSG00000131981	209.424	-0.894536	0.206213	-4.33792	1.43838e-05	0.000862141
ENSG00000184302	41.7935	-1.39473	0.36993	-3.77025	0.000163084	0.00596452
ENSG00000179841	150.955	1.42714	0.246306	5.79419	6.8651e-09	1.20104e-06
ENSG00000126803	367.473	0.693134	0.174102	3.98119	6.8571e-05	0.0030542
ENSG00000100678	851.707	0.652496	0.181916	3.58679	0.000334768	0.0105204
ENSG00000205683	29.2827	1.28216	0.374034	3.42792	0.000608232	0.0165412
ENSG00000119599	196.596	-0.58819	0.18184	-3.23466	0.00121786	0.0272293
ENSG00000119699	49.5649	1.21782	0.285696	4.26264	2.02024e-05	0.00113522
ENSG00000100604	8593.9	-1.30895	0.202321	-6.46969	9.82043e-11	2.45077e-08
ENSG00000165943	1379.51	-0.353025	0.115213	-3.06411	0.00218317	0.0418826
ENSG00000012963	1019.47	0.48018	0.131364	3.65534	0.000256837	0.00859668
ENSG00000188488	17.5705	1.62602	0.465152	3.49567	0.000472876	0.0137409
ENSG00000235706	116.45	-0.889234	0.273407	-3.25242	0.00114429	0.0260126
ENSG00000168398	18.5733	2.26846	0.482272	4.70369	2.55501e-06	0.000194433
ENSG00000100749	481.846	0.596477	0.198718	3.00163	0.0026854	0.0492131
ENSG00000182218	44.6314	-1.97439	0.35401	-5.57721	2.44402e-08	3.57543e-06
ENSG00000066629	488.522	0.573026	0.146436	3.91314	9.11018e-05	0.00378921
ENSG00000140105	1356.92	0.468613	0.108387	4.32353	1.53549e-05	0.000904767
ENSG00000259031	31.9495	-1.26098	0.411563	-3.06389	0.00218478	0.0418826
ENSG00000185559	1605.2	-1.66508	0.249237	-6.68072	2.37771e-11	7.07891e-09
ENSG00000258913	76.2187	0.777327	0.250337	3.10512	0.00190203	0.0376633
ENSG00000198826	1327.79	0.64557	0.163125	3.95751	7.57356e-05	0.00328704
ENSG00000166923	561.837	2.74234	0.174369	15.7272	9.84133e-56	3.34015e-52
ENSG00000176454	786.081	-0.685751	0.144383	-4.74951	2.03906e-06	0.000163221
ENSG00000137801	56.3404	1.6413	0.287342	5.71202	1.11645e-08	1.83944e-06
ENSG00000166073	236.735	0.744367	0.170445	4.36721	1.25845e-05	0.000765441
ENSG00000156970	1412.05	0.561147	0.154532	3.63128	0.00028202	0.00922134
ENSG00000137812	1086.26	0.740735	0.204775	3.61732	0.000297671	0.00958533
ENSG00000245849	206.844	-0.751985	0.200018	-3.75959	0.000170194	0.00611093
ENSG00000051180	526.852	0.747944	0.148183	5.04744	4.47764e-07	4.4436e-05
ENSG00000137804	2219.34	0.471622	0.143094	3.29588	0.000981141	0.0233193
ENSG00000092470	703.118	0.690171	0.126287	5.46512	4.62596e-08	6.35622e-06
ENSG00000259520	15.9893	-1.9083	0.58099	-3.28456	0.00102143	0.02381
ENSG00000166147	2206.83	1.23509	0.250631	4.92793	8.31055e-07	7.70656e-05
ENSG00000244879	2590.52	-0.678329	0.16257	-4.17253	3.01233e-05	0.00155851
ENSG00000069869	213.61	0.66821	0.180702	3.69785	0.000217436	0.00754578
ENSG00000128923	382.877	0.594748	0.184561	3.22251	0.00127073	0.028115
ENSG00000182718	832.939	1.3163	0.175308	7.50851	5.98052e-14	2.74296e-11
ENSG00000259370	10.2792	2.18938	0.694391	3.15295	0.00161631	0.0332874
ENSG00000140416	1362.62	1.8929	0.1321	14.3293	1.43623e-46	3.48184e-43
ENSG00000166803	340.429	0.802939	0.249854	3.21364	0.00131064	0.0288652
ENSG00000174442	869.802	0.665514	0.182851	3.63965	0.000273013	0.00901367
ENSG00000137834	532.719	0.894325	0.224925	3.97611	7.00513e-05	0.00310236
ENSG00000188779	71.473	-1.04763	0.335845	-3.11939	0.00181225	0.0363521
ENSG00000128973	608.332	0.558493	0.147615	3.78344	0.000154678	0.00577796
ENSG00000137809	50.5178	2.28969	0.338769	6.75884	1.39099e-11	4.66677e-09
ENSG00000137807	1007.55	0.520381	0.140999	3.69068	0.000223655	0.00773
ENSG00000187720	45.2235	1.82287	0.337482	5.4014	6.6123e-08	8.3119e-06
ENSG00000179335	1111.18	-0.340748	0.10366	-3.28717	0.00101201	0.0236554
ENSG00000178802	688.362	-0.498744	0.147379	-3.38409	0.000714141	0.0186733
ENSG00000140398	201.461	-0.841285	0.19512	-4.31162	1.62063e-05	0.000941854
ENSG00000140400	698.996	-0.642861	0.143949	-4.4659	7.97317e-06	0.000514466
ENSG00000103888	94.6706	1.56997	0.305617	5.13704	2.79106e-07	3.01376e-05
ENSG00000140525	2292.68	0.716761	0.155037	4.62315	3.77951e-06	0.000276458
ENSG00000166825	163.701	-0.790806	0.205276	-3.8524	0.000116967	0.0046464
ENSG00000242498	347.784	0.773028	0.16756	4.61344	3.96051e-06	0.000284787
ENSG00000197299	672.836	0.91628	0.167064	5.48462	4.14361e-08	5.81132e-06
ENSG00000198901	2157.56	0.408479	0.109717	3.72303	0.00019685	0.00690195
ENSG00000140450	753.946	-0.432737	0.135841	-3.18562	0.00144445	0.0308169
ENSG00000182253	354.655	0.874615	0.175089	4.99525	5.87599e-07	5.66566e-05
ENSG00000172366	544.408	-0.839735	0.266603	-3.14975	0.00163408	0.0334907
ENSG00000162004	167.877	-0.807529	0.236906	-3.40865	0.000652856	0.0175023
ENSG00000103227	110.519	-0.93997	0.294832	-3.18815	0.00143186	0.0307189
ENSG00000206053	2383.4	0.377935	0.110112	3.43226	0.000598566	0.0163569
ENSG00000172382	270.247	-0.921066	0.237413	-3.87959	0.000104632	0.00423774
ENSG00000276791	58.9789	-1.01624	0.292507	-3.47423	0.000512317	0.0146611
ENSG00000006327	156.091	0.845885	0.252534	3.34959	0.000809308	0.0204374
ENSG00000008517	39.616	1.90522	0.358672	5.31186	1.08509e-07	1.32475e-05
ENSG00000263013	16.7559	1.79959	0.579955	3.10299	0.00191574	0.0378025
ENSG00000103540	1493.85	0.588156	0.193543	3.03888	0.00237456	0.0446249
ENSG00000167191	97.6007	0.890234	0.249339	3.57038	0.000356469	0.0110388
ENSG00000140743	382.484	0.415779	0.135076	3.0781	0.00208323	0.0403715
ENSG00000077238	59.2354	1.34566	0.257599	5.22385	1.75242e-07	2.02304e-05
ENSG00000149922	56.7483	-1.03569	0.312418	-3.31509	0.000916146	0.0221467
ENSG00000261474	68.1034	-0.867846	0.275091	-3.15476	0.00160628	0.0331612
ENSG00000260267	116.427	-0.771088	0.245075	-3.14634	0.00165328	0.0337619
ENSG00000260153	9.47983	-2.52769	0.686943	-3.67962	0.000233581	0.00802403
ENSG00000171241	232.73	0.898696	0.166302	5.404	6.51694e-08	8.3119e-06
ENSG00000091651	607.104	0.664999	0.17038	3.90304	9.49914e-05	0.00391891
ENSG00000278928	309.214	0.647557	0.156399	4.14043	3.46653e-05	0.00174065
ENSG00000125148	44.9	1.45632	0.402698	3.61641	0.000298718	0.00958654
ENSG00000125170	4162.24	0.693618	0.133668	5.18909	2.11324e-07	2.42309e-05
ENSG00000181938	229.82	0.799789	0.184855	4.32656	1.51453e-05	0.000898656
ENSG00000067955	1123.17	0.37489	0.118638	3.15995	0.00157798	0.0328971
ENSG00000103044	111.56	0.6881	0.218199	3.15354	0.00161303	0.0332602
ENSG00000181019	216.656	1.20647	0.214571	5.62269	1.88007e-08	2.87431e-06
ENSG00000168411	1450.62	0.595402	0.143905	4.13746	3.51172e-05	0.00174762
ENSG00000171724	1009.11	0.538414	0.168956	3.18671	0.00143901	0.0307557
ENSG00000103154	145.991	0.83573	0.258236	3.2363	0.00121091	0.0272293
ENSG00000103187	323.893	1.30428	0.200821	6.49473	8.31825e-11	2.1388e-08
ENSG00000131153	656.796	0.73278	0.185315	3.95425	7.67767e-05	0.00332372
ENSG00000103257	1801.56	0.672474	0.198168	3.39346	0.000690164	0.0182431
ENSG00000187741	527.76	0.523337	0.161727	3.23592	0.00121251	0.0272293
ENSG00000132386	837.518	-0.463986	0.152431	-3.04391	0.00233527	0.0440818
ENSG00000132535	1001.35	-0.461501	0.141382	-3.26421	0.00109768	0.0252444
ENSG00000072818	73.0373	-1.0854	0.282073	-3.84794	0.000119115	0.00467913
ENSG00000179111	51.1175	-1.5545	0.348527	-4.4602	8.18837e-06	0.000526351
ENSG00000133026	7009.33	0.467584	0.140725	3.32269	0.000891548	0.0217379
ENSG00000221926	235.05	-0.580942	0.174387	-3.33133	0.000864306	0.0213532
ENSG00000175061	4331.13	-0.459711	0.151344	-3.03752	0.00238532	0.0446787
ENSG00000108448	407.284	-0.637927	0.156864	-4.06676	4.76711e-05	0.00229172
ENSG00000128487	455.871	0.596174	0.13408	4.44639	8.73241e-06	0.000555015
ENSG00000109084	1108.39	0.386333	0.128958	2.9958	0.00273727	0.0498942
ENSG00000076382	1122.74	0.410219	0.11731	3.49688	0.000470729	0.013716
ENSG00000176658	344.519	1.03461	0.157285	6.57789	4.77172e-11	1.32748e-08
ENSG00000108691	123.597	3.04163	0.298021	10.2061	1.8619e-24	1.97477e-21
ENSG00000277161	351.106	0.667512	0.219293	3.04393	0.00233509	0.0440818
ENSG00000141736	321.399	-0.584769	0.172435	-3.39124	0.000695768	0.0183308
ENSG00000094804	869.944	0.988476	0.147071	6.72106	1.80403e-11	5.77629e-09
ENSG00000131747	9271.95	0.616249	0.162839	3.78441	0.000154074	0.00577182
ENSG00000187595	15.0419	-1.78017	0.539008	-3.30269	0.000957628	0.0229204
ENSG00000167925	394.639	-0.594485	0.188167	-3.15935	0.0015812	0.032924
ENSG00000177469	274.162	1.75535	0.161839	10.8462	2.07821e-27	3.20611e-24
ENSG00000108785	187.248	-0.738168	0.220446	-3.34852	0.000812442	0.0204631
ENSG00000012048	1016.29	1.02896	0.17896	5.74964	8.94338e-09	1.51769e-06
ENSG00000108309	1180.5	-0.559583	0.18587	-3.01061	0.00260725	0.0481972
ENSG00000182963	1427.41	0.413324	0.123024	3.3597	0.000780264	0.0198815
ENSG00000181513	144.205	-0.711351	0.219907	-3.23477	0.00121739	0.0272293
ENSG00000263412	108.161	-0.761866	0.233677	-3.26034	0.0011128	0.0255192
ENSG00000108821	311.372	1.01631	0.201776	5.03683	4.73313e-07	4.64894e-05
ENSG00000136444	1385.83	-0.449252	0.133385	-3.36807	0.000756964	0.0194927
ENSG00000136449	50.1265	-1.22574	0.314078	-3.90265	9.51439e-05	0.00391891
ENSG00000006282	820.38	-0.641844	0.174555	-3.67703	0.000235968	0.00805711
ENSG00000108846	38.3832	1.45786	0.385042	3.78623	0.000152952	0.00574245
ENSG00000229980	50.4554	-0.992532	0.304555	-3.25896	0.00111821	0.0255742
ENSG00000166292	1479.81	-0.741889	0.171668	-4.32166	1.5486e-05	0.000909332
ENSG00000141179	567.988	-0.574933	0.167173	-3.43916	0.000583527	0.0160754
ENSG00000182628	892.283	0.553905	0.175519	3.15581	0.00160053	0.0331166
ENSG00000136492	1209.84	0.994014	0.214245	4.63962	3.49056e-06	0.000257542
ENSG00000008283	2130.34	0.575174	0.126754	4.53771	5.68676e-06	0.00038144
ENSG00000182481	5298.72	0.484011	0.12798	3.78194	0.000155614	0.00579115
ENSG00000180616	156.262	1.34457	0.216768	6.20284	5.5454e-10	1.17632e-07
ENSG00000172794	24.7562	1.2747	0.390948	3.26054	0.001112	0.0255192
ENSG00000109065	1025.23	-0.489918	0.147321	-3.32552	0.000882545	0.0215804
ENSG00000167861	851.396	-0.575246	0.173886	-3.30819	0.000939022	0.0225711
ENSG00000073350	115.293	-0.786342	0.247811	-3.17316	0.00150791	0.0319068
ENSG00000266714	192.477	-1.15675	0.231436	-4.99814	5.78867e-07	5.61336e-05
ENSG00000108469	636.333	-0.485531	0.147046	-3.30191	0.000960305	0.0229204
ENSG00000141524	272.789	-0.683158	0.226946	-3.01023	0.00261049	0.0482047
ENSG00000167900	835.76	0.806445	0.192229	4.19523	2.72592e-05	0.00145012
ENSG00000035862	6038.55	0.623834	0.102502	6.08609	1.15703e-09	2.23123e-07
ENSG00000167280	907.978	-0.557541	0.15836	-3.52072	0.000430381	0.0128983
ENSG00000169660	635.178	-0.535595	0.170274	-3.14548	0.00165813	0.0338202
ENSG00000176890	588.137	0.632939	0.176833	3.57931	0.000344509	0.0107469
ENSG00000173482	140.971	-1.17021	0.203289	-5.75639	8.59336e-09	1.47302e-06
ENSG00000168461	553.109	0.443477	0.131656	3.36845	0.00075592	0.0194927
ENSG00000132872	2031.82	0.930064	0.193697	4.80164	1.57371e-06	0.000130272
ENSG00000184828	82.9343	-0.760408	0.234695	-3.23999	0.00119534	0.0270105
ENSG00000166845	330.909	0.824154	0.227792	3.61801	0.000296876	0.00957793
ENSG00000081923	48.1452	1.59408	0.328806	4.84808	1.2466e-06	0.000107385
ENSG00000125895	275.407	-0.98059	0.242556	-4.04274	5.28299e-05	0.00249034
ENSG00000088836	106.741	-0.848942	0.234613	-3.61848	0.000296334	0.00957793
ENSG00000101265	166.938	0.675069	0.184459	3.65972	0.000252488	0.00846784
ENSG00000132646	3349.4	0.65523	0.180592	3.62824	0.000285357	0.00929465
ENSG00000089199	2028.44	-0.373642	0.106229	-3.51732	0.000435932	0.0130242
ENSG00000125885	876.44	0.664894	0.156847	4.23913	2.24389e-05	0.0012366
ENSG00000101384	158.199	0.693086	0.201906	3.43271	0.000597572	0.0163561
ENSG00000101003	620.312	0.670752	0.176564	3.79892	0.000145325	0.00549258
ENSG00000088325	2963.97	0.426703	0.117398	3.63468	0.000278328	0.0091182
ENSG00000101412	1344.82	0.604579	0.182043	3.32107	0.000896726	0.0218015
ENSG00000088340	82.1369	-1.15061	0.285309	-4.03285	5.5104e-05	0.00258319
ENSG00000214078	1416.1	-0.376268	0.120204	-3.13024	0.00174664	0.0352444
ENSG00000118707	616.734	-0.36782	0.11785	-3.12108	0.00180186	0.0362294
ENSG00000149636	402.48	0.749341	0.178926	4.188	2.81418e-05	0.00148774
ENSG00000101347	282.759	0.560448	0.150307	3.72869	0.000192479	0.00676265
ENSG00000080839	267.127	0.894364	0.204508	4.37325	1.22409e-05	0.000752636
ENSG00000198959	123.919	1.45647	0.220877	6.59403	4.28039e-11	1.21064e-08
ENSG00000101445	869.036	0.55429	0.172504	3.2132	0.00131266	0.0288652
ENSG00000101057	3301.18	0.678262	0.142505	4.75956	1.9402e-06	0.000156786
ENSG00000124207	3776.12	0.53117	0.16458	3.22742	0.00124911	0.0278491
ENSG00000054803	24.1797	-3.87075	0.630709	-6.13714	8.4018e-10	1.67739e-07
ENSG00000101144	48.554	-2.263	0.357792	-6.3249	2.53395e-10	5.81097e-08
ENSG00000125531	170.58	-1.07372	0.256651	-4.18356	2.86979e-05	0.00150775
ENSG00000115257	96.2327	-0.926464	0.277556	-3.33794	0.000844032	0.0210512
ENSG00000167670	1247.8	0.61792	0.148335	4.16569	3.10411e-05	0.00160112
ENSG00000276043	1534.19	0.658712	0.179085	3.67821	0.000234876	0.00803598
ENSG00000105519	144.397	-0.907123	0.250464	-3.62177	0.000292598	0.00949405
ENSG00000205744	120.232	-0.955577	0.210575	-4.53794	5.68071e-06	0.00038144
ENSG00000125734	463.606	-0.704586	0.186935	-3.76915	0.000163805	0.00597802
ENSG00000090661	354.694	-0.618369	0.164285	-3.764	0.000167216	0.00602476
ENSG00000167772	66.8738	1.23361	0.316327	3.8998	9.6274e-05	0.00394413
ENSG00000105088	1544.85	-0.598696	0.186622	-3.20806	0.00133633	0.0292613
ENSG00000130816	4685.62	0.412172	0.136777	3.01346	0.0025829	0.0478514
ENSG00000090339	9.80901	2.50967	0.625077	4.01497	5.94531e-05	0.00272681
ENSG00000105376	65.5694	-1.09798	0.278267	-3.94579	7.95361e-05	0.00343442
ENSG00000130176	35.4912	1.92883	0.345364	5.58493	2.33796e-08	3.45002e-06
ENSG00000179284	78.227	-0.929245	0.271408	-3.4238	0.000617531	0.0167404
ENSG00000141854	75.9944	-1.00407	0.266714	-3.76457	0.000166834	0.00602379
ENSG00000105011	508.493	0.73745	0.137949	5.34581	9.0016e-08	1.11502e-05
ENSG00000011243	444.542	-0.51959	0.154259	-3.36829	0.000756352	0.0194927
ENSG00000131351	228.723	0.610099	0.190726	3.19882	0.00137991	0.0300605
ENSG00000130304	292.332	-0.727652	0.216271	-3.36454	0.000766727	0.0196844
ENSG00000105639	119.483	-0.981956	0.206831	-4.74762	2.05828e-06	0.000163986
ENSG00000105643	211.593	-0.588099	0.196251	-2.99666	0.00272952	0.04986
ENSG00000105649	822.035	-0.475717	0.156408	-3.04151	0.00235393	0.0443353
ENSG00000130513	320.457	-1.10413	0.264034	-4.18176	2.89258e-05	0.00151504
ENSG00000105696	1012.5	-0.696675	0.212452	-3.27922	0.00104095	0.0241985
ENSG00000160161	160.687	-0.988265	0.268823	-3.67627	0.000236671	0.00806486
ENSG00000184635	210.39	0.898714	0.228594	3.93149	8.44219e-05	0.00357267
ENSG00000197124	133.311	0.778837	0.226008	3.44605	0.000568837	0.0158249
ENSG00000213988	81.6263	0.74302	0.24183	3.07249	0.00212283	0.0409368
ENSG00000231205	183.23	0.842794	0.22328	3.77461	0.00016026	0.0059187
ENSG00000268119	84.5784	0.946991	0.252343	3.75279	0.000174879	0.00622158
ENSG00000197020	194.688	1.07458	0.235953	4.55422	5.25812e-06	0.000364205
ENSG00000197134	77.2148	1.22135	0.290333	4.20673	2.5909e-05	0.00139138
ENSG00000196081	150.605	0.868835	0.20032	4.33724	1.44283e-05	0.000862141
ENSG00000269416	339.547	0.662513	0.160082	4.13859	3.4945e-05	0.00174417
ENSG00000196172	287.269	0.765848	0.233682	3.2773	0.00104804	0.0243301
ENSG00000213967	91.8854	0.921742	0.24246	3.80162	0.000143752	0.00546431
ENSG00000153879	1348.95	0.396271	0.123375	3.21193	0.00131845	0.0289446
ENSG00000089351	3151.45	-0.687176	0.183495	-3.74492	0.000180451	0.00637968
ENSG00000236144	209.245	-0.621968	0.173046	-3.59423	0.000325351	0.0103394
ENSG00000099338	31.6892	-1.42979	0.408236	-3.50236	0.000461162	0.0135177
ENSG00000105204	820.111	-0.719473	0.2083	-3.45402	0.000552297	0.0154406
ENSG00000090006	804.301	-0.792551	0.214462	-3.69554	0.000219421	0.00759914
ENSG00000123815	596.002	-0.759404	0.195927	-3.87596	0.000106203	0.00429112
ENSG00000243137	29.401	1.20078	0.376546	3.18893	0.00142798	0.0307134
ENSG00000176531	197.958	-0.83373	0.246325	-3.38468	0.000712621	0.0186705
ENSG00000130202	596.135	-1.19736	0.203882	-5.87283	4.28425e-09	7.65303e-07
ENSG00000213889	122.334	-0.682997	0.218572	-3.12482	0.00177916	0.0358578
ENSG00000125746	301.725	-0.712099	0.177313	-4.01605	5.91829e-05	0.00272177
ENSG00000142230	2731.47	0.457988	0.137287	3.33599	0.000849953	0.0211182
ENSG00000105327	597.784	-1.26371	0.277008	-4.562	5.06683e-06	0.000352394
ENSG00000105373	10037.5	-0.732664	0.241512	-3.03366	0.0024161	0.0451556
ENSG00000105516	270.781	-0.902983	0.272182	-3.31757	0.000908025	0.0219817
ENSG00000198464	538.72	0.563502	0.182784	3.08289	0.00205	0.0399711
ENSG00000198300	517.788	0.659623	0.217141	3.03776	0.00238344	0.0446787
ENSG00000099326	562.99	-0.647616	0.169874	-3.81233	0.000137661	0.00527337
ENSG00000274602	335.233	-0.522897	0.165586	-3.15786	0.00158929	0.0330114
ENSG00000093009	724.722	0.842519	0.138285	6.09265	1.1106e-09	2.1663e-07
ENSG00000234409	272.223	-0.675244	0.184908	-3.65178	0.000260434	0.00869992
ENSG00000184117	3074.35	-0.364504	0.115145	-3.16562	0.00154753	0.032531
ENSG00000100297	1649.1	0.615346	0.160537	3.83306	0.000126559	0.00491465
ENSG00000100345	4577.06	0.662816	0.217545	3.0468	0.0023129	0.0437569
ENSG00000100353	3295.2	-0.369863	0.119221	-3.10233	0.00192003	0.0378063
ENSG00000189060	5799.93	-0.45317	0.119875	-3.78035	0.00015661	0.00581547
ENSG00000184381	89.5811	-0.866921	0.260456	-3.32847	0.000873233	0.0215076
ENSG00000244627	56.3751	-0.936825	0.277054	-3.38138	0.000721235	0.0188298
ENSG00000202058	21.2435	-2.58384	0.700439	-3.68889	0.000225236	0.00776881
ENSG00000093000	2073.9	0.402827	0.131968	3.05246	0.00226977	0.043085
ENSG00000075218	1247.48	0.405961	0.128546	3.15809	0.00158809	0.0330114
ENSG00000277437	53.4048	-4.60837	1.0346	-4.45427	8.41806e-06	0.000539074
ENSG00000276104	46.1261	-4.35218	1.08757	-4.00173	6.28808e-05	0.00283047
ENSG00000278047	49.2432	-3.49604	1.00421	-3.4814	0.000498801	0.0143226
ENSG00000277105	13850.4	-3.36353	0.979024	-3.43559	0.000591261	0.016262
ENSG00000276737	409.787	-4.52028	1.07123	-4.21969	2.44635e-05	0.00133487
ENSG00000275783	46.2097	-5.19964	1.46961	-3.5381	0.000403019	0.0123229
ENSG00000278189	13.0781	-4.39563	0.902196	-4.87215	1.10392e-06	9.60697e-05
ENSG00000274735	322.608	-2.81852	0.883248	-3.19108	0.00141742	0.0306025
ENSG00000154734	2372.64	-0.536869	0.114227	-4.70001	2.60144e-06	0.000197082
ENSG00000159259	510.049	0.698415	0.138307	5.04976	4.42374e-07	4.41593e-05
ENSG00000175894	596.369	-0.714222	0.199313	-3.58342	0.000339127	0.0106377
ENSG00000182912	1286.09	-0.724409	0.17027	-4.25446	2.09553e-05	0.00117363

## Sheet: CRISPR OT
CasOff finder									UCSC table browser 5kb (+/-) (hg19)																Gene stable ID
#Bulge type	crRNA	DNA	Chromosome	Position	Direction	Mismatches	Bulge Size		#bin	name	chrom	strand	txStart	txEnd	cdsStart	cdsEnd	exonCount	exonStarts	exonEnds	score	name2	cdsStartStat	cdsEndStat	exonFrames	ENSG00000278372
RNA	AGAGCATCGGACCGAAGCGGAGGNGG	AcA-CATCGGACCGAAGaGGAGGTGG	chr7	149240209	-	2	1		74	NM_014629.3	chr8	+	1772141	1906807	1791565	1905429	29	1772141,1791518,1806125,1808062,1812538,1814691,1817359,1824736,1828213,1830800,1833766,1841734,1842558,1844498,1846598,1851446,1853736,1857460,1871129,1871633,1871939,1873448,1874542,1876592,1877451,1881965,1893646,1900870,1904914,	1772279,1791602,1806281,1808350,1812602,1814768,1817416,1824900,1828330,1830915,1833873,1841812,1842738,1844615,1846691,1851617,1853882,1857636,1871245,1871761,1872040,1873570,1874629,1876816,1877609,1882108,1893821,1900993,1906807,	0	ARHGEF10	cmpl	cmpl	-1,0,1,1,1,2,1,1,0,0,1,0,0,0,0,0,0,2,1,0,2,1,0,0,2,1,0,1,1,	ENSG00000196562
RNA	AGAGCATCGGACCGAAGCGGAGGNGG	A-caCATCGGACCGAAGaGGAGGTGG	chr7	149240209	-	3	1		74	NM_001308152.1	chr8	+	1772141	1906807	1791565	1905429	28	1772141,1791518,1806125,1808062,1812535,1814691,1817359,1824736,1830800,1833766,1841734,1842558,1844498,1846598,1851446,1853736,1857460,1871129,1871633,1871939,1873448,1874542,1876592,1877451,1881965,1893646,1900870,1904914,	1772279,1791602,1806281,1808350,1812602,1814768,1817416,1824900,1830915,1833873,1841812,1842738,1844615,1846691,1851617,1853882,1857636,1871245,1871761,1872040,1873570,1874629,1876816,1877609,1882108,1893821,1900993,1906807,	0	ARHGEF10	cmpl	cmpl	-1,0,1,1,1,2,1,1,0,1,0,0,0,0,0,0,2,1,0,2,1,0,0,2,1,0,1,1,	ENSG00000057019
RNA	AGAGCATCGGACCGAAGCGGAGGNGG	Ac-aCATCGGACCGAAGaGGAGGTGG	chr7	149240209	-	3	1		74	NM_001308153.1	chr8	+	1772141	1906807	1774276	1905429	30	1772141,1774212,1791518,1806125,1808062,1812535,1814691,1817359,1824736,1828213,1830800,1833766,1841734,1842558,1844498,1846601,1851446,1853736,1857460,1871129,1871633,1871939,1873448,1874542,1876592,1877451,1881965,1893646,1900870,1904914,	1772279,1774301,1791602,1806281,1808350,1812602,1814768,1817416,1824900,1828330,1830915,1833873,1841812,1842738,1844615,1846691,1851617,1853882,1857636,1871245,1871761,1872040,1873570,1874629,1876816,1877609,1882108,1893821,1900993,1906807,	0	ARHGEF10	cmpl	cmpl	-1,0,1,1,1,1,2,1,1,0,0,1,0,0,0,0,0,0,2,1,0,2,1,0,0,2,1,0,1,1,	ENSG00000278788
RNA	AGAGCATCGGACCGAAGCGGAGGNGG	AcAc-ATCGGACCGAAGaGGAGGTGG	chr7	149240209	-	3	1		74	NM_014629.3	chr8	+	1772141	1906807	1791565	1905429	29	1772141,1791518,1806125,1808062,1812538,1814691,1817359,1824736,1828213,1830800,1833766,1841734,1842558,1844498,1846598,1851446,1853736,1857460,1871129,1871633,1871939,1873448,1874542,1876592,1877451,1881965,1893646,1900870,1904914,	1772279,1791602,1806281,1808350,1812602,1814768,1817416,1824900,1828330,1830915,1833873,1841812,1842738,1844615,1846691,1851617,1853882,1857636,1871245,1871761,1872040,1873570,1874629,1876816,1877609,1882108,1893821,1900993,1906807,	0	ARHGEF10	cmpl	cmpl	-1,0,1,1,1,2,1,1,0,0,1,0,0,0,0,0,0,2,1,0,2,1,0,0,2,1,0,1,1,	ENSG00000258984
RNA	AGAGCATCGGACCGAAGCGGAGGNGG	AGAGCA-CaGACaGAAGaGGAGGAGG	chr1	177356063	+	3	1		74	NM_001308152.1	chr8	+	1772141	1906807	1791565	1905429	28	1772141,1791518,1806125,1808062,1812535,1814691,1817359,1824736,1830800,1833766,1841734,1842558,1844498,1846598,1851446,1853736,1857460,1871129,1871633,1871939,1873448,1874542,1876592,1877451,1881965,1893646,1900870,1904914,	1772279,1791602,1806281,1808350,1812602,1814768,1817416,1824900,1830915,1833873,1841812,1842738,1844615,1846691,1851617,1853882,1857636,1871245,1871761,1872040,1873570,1874629,1876816,1877609,1882108,1893821,1900993,1906807,	0	ARHGEF10	cmpl	cmpl	-1,0,1,1,1,2,1,1,0,1,0,0,0,0,0,0,2,1,0,2,1,0,0,2,1,0,1,1,	ENSG00000184182
RNA	AGAGCATCGGACCGAAGCGGAGGNGG	AGAGaATCGcA-CGAAcCGGAGGGGG	chr2	66418549	+	3	1		74	NM_001308153.1	chr8	+	1772141	1906807	1774276	1905429	30	1772141,1774212,1791518,1806125,1808062,1812535,1814691,1817359,1824736,1828213,1830800,1833766,1841734,1842558,1844498,1846601,1851446,1853736,1857460,1871129,1871633,1871939,1873448,1874542,1876592,1877451,1881965,1893646,1900870,1904914,	1772279,1774301,1791602,1806281,1808350,1812602,1814768,1817416,1824900,1828330,1830915,1833873,1841812,1842738,1844615,1846691,1851617,1853882,1857636,1871245,1871761,1872040,1873570,1874629,1876816,1877609,1882108,1893821,1900993,1906807,	0	ARHGEF10	cmpl	cmpl	-1,0,1,1,1,1,2,1,1,0,0,1,0,0,0,0,0,0,2,1,0,2,1,0,0,2,1,0,1,1,	ENSG00000084710
RNA	AGAGCATCGGACCGAAGCGGAGGNGG	AGAGaATCGcAC-GAAcCGGAGGGGG	chr2	66418549	+	3	1		74	NM_014629.3	chr8	+	1772141	1906807	1791565	1905429	29	1772141,1791518,1806125,1808062,1812538,1814691,1817359,1824736,1828213,1830800,1833766,1841734,1842558,1844498,1846598,1851446,1853736,1857460,1871129,1871633,1871939,1873448,1874542,1876592,1877451,1881965,1893646,1900870,1904914,	1772279,1791602,1806281,1808350,1812602,1814768,1817416,1824900,1828330,1830915,1833873,1841812,1842738,1844615,1846691,1851617,1853882,1857636,1871245,1871761,1872040,1873570,1874629,1876816,1877609,1882108,1893821,1900993,1906807,	0	ARHGEF10	cmpl	cmpl	-1,0,1,1,1,2,1,1,0,0,1,0,0,0,0,0,0,2,1,0,2,1,0,0,2,1,0,1,1,	ENSG00000013275
RNA	AGAGCATCGGACCGAAGCGGAGGNGG	AcAGCAT-GGcCCGAAGaGGAGGAGG	chr18	77343259	+	3	1		74	NM_001308152.1	chr8	+	1772141	1906807	1791565	1905429	28	1772141,1791518,1806125,1808062,1812535,1814691,1817359,1824736,1830800,1833766,1841734,1842558,1844498,1846598,1851446,1853736,1857460,1871129,1871633,1871939,1873448,1874542,1876592,1877451,1881965,1893646,1900870,1904914,	1772279,1791602,1806281,1808350,1812602,1814768,1817416,1824900,1830915,1833873,1841812,1842738,1844615,1846691,1851617,1853882,1857636,1871245,1871761,1872040,1873570,1874629,1876816,1877609,1882108,1893821,1900993,1906807,	0	ARHGEF10	cmpl	cmpl	-1,0,1,1,1,2,1,1,0,1,0,0,0,0,0,0,2,1,0,2,1,0,0,2,1,0,1,1,	ENSG00000170382
DNA	C-CCAGGTTGCTAGGGCTTGGCGGNGG	CACCAGGTaGCTAGGGCaTGaCGGGGG	chr11	120205446	-	3	1		74	NM_001308153.1	chr8	+	1772141	1906807	1774276	1905429	30	1772141,1774212,1791518,1806125,1808062,1812535,1814691,1817359,1824736,1828213,1830800,1833766,1841734,1842558,1844498,1846601,1851446,1853736,1857460,1871129,1871633,1871939,1873448,1874542,1876592,1877451,1881965,1893646,1900870,1904914,	1772279,1774301,1791602,1806281,1808350,1812602,1814768,1817416,1824900,1828330,1830915,1833873,1841812,1842738,1844615,1846691,1851617,1853882,1857636,1871245,1871761,1872040,1873570,1874629,1876816,1877609,1882108,1893821,1900993,1906807,	0	ARHGEF10	cmpl	cmpl	-1,0,1,1,1,1,2,1,1,0,0,1,0,0,0,0,0,0,2,1,0,2,1,0,0,2,1,0,1,1,	ENSG00000154975
DNA	CCCA-GGTTGCTAGGGCTTGGCGGNGG	CtCAGGGTTGCTAGGGgTTtGCGGGGG	chr8	1851012	+	3	1		20	NM_080927.3	chr3	-	98514813	98620533	98518215	98620170	16	98514813,98519422,98520443,98526924,98530037,98530311,98531175,98536612,98538045,98539091,98541071,98541512,98544158,98568304,98600383,98619965,	98518685,98519560,98520493,98527018,98530163,98530398,98531326,98536737,98538261,98539132,98541205,98541585,98544210,98568442,98600611,98620533,	0	DCBLD2	cmpl	cmpl	1,1,2,1,1,1,0,1,1,2,0,2,1,1,1,0,	ENSG00000163239
DNA	CCCA-GGTTGCTAGGGCTTGGCGGNGG	CCaATGGTTGCTAGGGgTTGGgGGTGG	chr16	69528388	+	3	1		26	NM_014141.5	chr7	+	145813452	148118090	145813968	148112708	24	145813452,146471362,146536802,146740998,146805238,146818070,146825784,146829336,146997232,147092700,147183026,147259229,147336197,147600656,147674953,147815209,147844582,147869333,147914379,147926737,147964124,148080740,148106482,148112508,	145814065,146471473,146536996,146741146,146805442,146818255,146825928,146829601,146997382,147092872,147183133,147259349,147336398,147600813,147675081,147815380,147844801,147869570,147914616,147926871,147964218,148080980,148106563,148118090,	0	CNTNAP2	cmpl	cmpl	0,1,1,0,1,1,0,0,1,1,2,1,1,1,2,1,1,1,1,1,0,1,1,1,	ENSG00000278728
DNA	CCCAG-GTTGCTAGGGCTTGGCGGNGG	CtCAGGGTTGCTAGGGgTTtGCGGGGG	chr8	1851012	+	3	1		26	NM_014141.5	chr7	+	145813452	148118090	145813968	148112708	24	145813452,146471362,146536802,146740998,146805238,146818070,146825784,146829336,146997232,147092700,147183026,147259229,147336197,147600656,147674953,147815209,147844582,147869333,147914379,147926737,147964124,148080740,148106482,148112508,	145814065,146471473,146536996,146741146,146805442,146818255,146825928,146829601,146997382,147092872,147183133,147259349,147336398,147600813,147675081,147815380,147844801,147869570,147914616,147926871,147964218,148080980,148106563,148118090,	0	CNTNAP2	cmpl	cmpl	0,1,1,0,1,1,0,0,1,1,2,1,1,1,2,1,1,1,1,1,0,1,1,1,	ENSG00000174469
DNA	CCCAG-GTTGCTAGGGCTTGGCGGNGG	CCCAGAGgTGCcAGtGCTTGGCGGAGG	chr11	113957950	+	3	1		24	NM_001145354.1	chr7	+	130794854	131181398	130827671	131172487	19	130794854,130827578,131060182,131071878,131073642,131082025,131083999,131096064,131099403,131113791,131122543,131128239,131130532,131147975,131149052,131151034,131155600,131163381,131172365,	130794966,130827700,131060252,131072021,131073731,131082135,131084192,131096142,131099469,131113904,131122756,131128461,131130662,131148123,131149167,131151174,131155703,131163436,131181398,	0	MKLN1	cmpl	cmpl	-1,0,2,0,2,1,0,1,1,1,0,0,0,1,2,0,2,0,1,	ENSG00000181264
DNA	CCCAGG-TTGCTAGGGCTTGGCGGNGG	CtCAGGGTTGCTAGGGgTTtGCGGGGG	chr8	1851012	+	3	1		1584	NR_125364.1	chr7	-	130994502	131012538	131012538	131012538	6	130994502,130995888,131008123,131009061,131011564,131012373,	130995532,130995982,131008627,131009184,131011694,131012538,	0	MKLN1-AS	none	none	-1,-1,-1,-1,-1,-1,	ENSG00000104728
DNA	CCCAGG-TTGCTAGGGCTTGGCGGNGG	CCCAGGATTtCTtGGGCTTGGgGGTGG	chr2	25296799	+	3	1		144	NM_005338.6	chr7	-	75162618	75368290	75167492	75368238	31	75162618,75168642,75171237,75172169,75173992,75174385,75176236,75177052,75178188,75182751,75183411,75183738,75184719,75185329,75186013,75186957,75187470,75189035,75190632,75191376,75192238,75192491,75197502,75203065,75210552,75211390,75216070,75221373,75221689,75228501,75368118,	75167545,75168751,75171299,75172293,75174098,75174486,75176330,75177111,75178299,75182888,75183519,75183825,75184855,75185473,75186115,75187074,75187559,75189219,75190705,75191474,75192379,75192567,75197560,75203206,75210614,75211467,75216151,75221430,75221832,75228565,75368290,	0	HIP1	cmpl	cmpl	1,0,1,0,2,0,2,0,0,1,1,1,0,0,0,0,1,0,2,0,0,2,1,1,2,0,0,0,1,0,0,	ENSG00000112655
DNA	CCCAGGTTGCTAGGGCT-TGGCGGNGG	CgCAGGTTGCTAGGGCTCaGGCtGTGG	chr5	141484668	+	3	1		144	NM_001243198.2	chr7	-	75162618	75368290	75167492	75368238	29	75162618,75168642,75171237,75172169,75173992,75174385,75178188,75182751,75183411,75183738,75184719,75185329,75186013,75186957,75187470,75189035,75190632,75191376,75192238,75192491,75197502,75203065,75210552,75211390,75216070,75221373,75221689,75228501,75368118,	75167545,75168751,75171299,75172293,75174098,75174486,75178299,75182888,75183519,75183825,75184855,75185473,75186115,75187074,75187559,75189219,75190705,75191474,75192379,75192567,75197560,75203206,75210614,75211467,75216151,75221430,75221832,75228565,75368290,	0	HIP1	cmpl	cmpl	1,0,1,0,2,0,0,1,1,1,0,0,0,0,1,0,2,0,0,2,1,1,2,0,0,0,1,0,0,	ENSG00000274726
DNA	CCCAGGTTGCTAGGGCT-TGGCGGNGG	CCCAGGgTGCagGGGCTGTGGCGGAGG	chr1	21854553	-	3	1		1349	NR_133946.1	chr7	+	100254183	100264049	100264049	100264049	3	100254183,100257290,100263724,	100254313,100257365,100264049,	0	LOC105375429	none	none	-1,-1,-1,	ENSG00000105726
DNA	CCCAGGTTGCTAGGGCTT-GGCGGNGG	CgCAGGTTGCTAGGGCTcAGGCtGTGG	chr5	141484668	+	3	1		732	NM_001256720.1	chr16	+	19297104	19322269	19297173	19320405	5	19297104,19309994,19315383,19318866,19320325,	19297261,19310160,19315477,19318999,19322269,	0	CLEC19A	cmpl	cmpl	0,1,2,0,1,	ENSG00000236753
DNA	CCCAGGTTGCTAGGGCTTGG-CGGNGG	CCtAGGaTGCTAGaGCTTGGTCGGGGG	chr5	106004717	-	3	1		268	NM_006338.2	chr1	-	204586300	204654481	204586978	204589120	3	204586300,204651997,204654447,	204589346,204652125,204654481,	0	LRRN2	cmpl	cmpl	0,-1,-1,	ENSG00000128585
DNA	CCCAGGTTGCTAGGGCTTGG-CGGNGG	tCCAGGcTGCTAGGGCTTGGTaGGAGG	chr13	74758459	-	3	1		268	NM_201630.1	chr1	-	204586300	204654597	204586978	204589120	2	204586300,204654447,	204589346,204654597,	0	LRRN2	cmpl	cmpl	0,-1,	ENSG00000127946
DNA	CCCAGGTTGCTAGGGCTTGGC-GGNGG	CCCAGGTgGCcAGGGCcTGGCTGGGGG	chr4	7755063	+	3	1		268	NM_006338.2	chr1	-	204586300	204654481	204586978	204589120	3	204586300,204651997,204654447,	204589346,204652125,204654481,	0	LRRN2	cmpl	cmpl	0,-1,-1,	ENSG00000100325
DNA	CCCAGGTTGCTAGGGCTTGGC-GGNGG	tCCAGGcTGCTAGGGCTTGGtAGGAGG	chr13	74758459	-	3	1		268	NM_201630.1	chr1	-	204586300	204654597	204586978	204589120	2	204586300,204654447,	204589346,204654597,	0	LRRN2	cmpl	cmpl	0,-1,	ENSG00000109906
DNA	CCCAGGTTGCTAGGGCTTGGC-GGNGG	CCCAGGTTGgTAtGGCTTGGCAGcTGG	chr9	128889118	+	3	1		9	NM_199454.2	chr1	+	2985741	3355185	2985823	3350375	17	2985741,3102688,3160650,3301715,3313054,3319354,3321302,3322058,3327947,3331123,3334391,3335230,3342144,3342614,3347435,3348529,3350297,	2985860,3103038,3160701,3301850,3313157,3319562,3321450,3322212,3329364,3331211,3334561,3335308,3342314,3342789,3347672,3348704,3355185,	0	PRDM16	cmpl	cmpl	0,1,0,0,0,1,2,0,1,2,0,2,2,1,2,2,0,	ENSG00000278259
RNA	CCCAGGTTGCTAGGGCTTGGCGGNGG	CCCAGcTTGCT-GGGCTTGGtGtAGG	chr3	98551275	+	3	1		9	NM_022114.3	chr1	+	2985741	3355185	2985823	3350375	17	2985741,3102688,3160650,3301715,3313054,3319354,3321302,3322058,3327947,3331123,3334391,3335230,3342144,3342614,3347435,3348529,3350240,	2985860,3103038,3160701,3301850,3313157,3319562,3321450,3322212,3329364,3331211,3334561,3335308,3342314,3342789,3347672,3348704,3355185,	0	PRDM16	cmpl	cmpl	0,1,0,0,0,1,2,0,1,2,0,2,2,1,2,2,0,	ENSG00000167468
RNA	CCCAGGTTGCTAGGGCTTGGCGGNGG	C-CAGGTTGCcAGGGCaTGGtGGAGG	chr7	148042346	+	3	1		268	NM_006338.2	chr1	-	204586300	204654481	204586978	204589120	3	204586300,204651997,204654447,	204589346,204652125,204654481,	0	LRRN2	cmpl	cmpl	0,-1,-1,	ENSG00000127616
RNA	CCCAGGTTGCTAGGGCTTGGCGGNGG	CC-AGGTTGCcAGGGCaTGGtGGAGG	chr7	148042346	+	3	1		268	NM_201630.1	chr1	-	204586300	204654597	204586978	204589120	2	204586300,204654447,	204589346,204654597,	0	LRRN2	cmpl	cmpl	0,-1,	ENSG00000064932
RNA	CCCAGGTTGCTAGGGCTTGGCGGNGG	aCCAGGcT-CTAGGGCTTGGCaGAGG	chr7	73158727	-	3	1		1763	NM_182499.3	chr1	+	154474694	154520623	154479379	154520186	13	154474694,154479352,154479716,154480898,154492779,154493798,154514499,154515206,154516438,154516847,154517270,154519884,154520153,	154475505,154479381,154479796,154480957,154492850,154493955,154514542,154515297,154516586,154516993,154517425,154519955,154520623,	0	TDRD10	cmpl	cmpl	-1,0,2,1,0,2,0,1,2,0,2,1,0,	ENSG00000142611
RNA	CCCAGGTTGCTAGGGCTTGGCGGNGG	CCCAGGTT-CaAGGtgTTGGCGGGGG	chr7	74404448	+	3	1		1763	NM_001098475.1	chr1	+	154474694	154520623	154479379	154520033	12	154474694,154479352,154479716,154480898,154492779,154493798,154514499,154515206,154516438,154516847,154517270,154519884,	154475505,154479381,154479796,154480957,154492850,154493955,154514542,154515297,154516586,154516993,154517425,154520623,	0	TDRD10	cmpl	cmpl	-1,0,2,1,0,2,0,1,2,0,2,1,	ENSG00000248550
RNA	CCCAGGTTGCTAGGGCTTGGCGGNGG	aCCAGGcT-CTAGGGCTTGGCaGAGG	chr7	74968424	-	3	1		1763	NM_182499.3	chr1	+	154474694	154520623	154479379	154520186	13	154474694,154479352,154479716,154480898,154492779,154493798,154514499,154515206,154516438,154516847,154517270,154519884,154520153,	154475505,154479381,154479796,154480957,154492850,154493955,154514542,154515297,154516586,154516993,154517425,154519955,154520623,	0	TDRD10	cmpl	cmpl	-1,0,2,1,0,2,0,1,2,0,2,1,0,	ENSG00000261210
RNA	CCCAGGTTGCTAGGGCTTGGCGGNGG	aCCAGGcT-CTAGGGCTTGGCaGAGG	chr7	75233930	+	3	1		1763	NM_001098475.1	chr1	+	154474694	154520623	154479379	154520033	12	154474694,154479352,154479716,154480898,154492779,154493798,154514499,154515206,154516438,154516847,154517270,154519884,	154475505,154479381,154479796,154480957,154492850,154493955,154514542,154515297,154516586,154516993,154517425,154520623,	0	TDRD10	cmpl	cmpl	-1,0,2,1,0,2,0,1,2,0,2,1,	ENSG00000122335
RNA	CCCAGGTTGCTAGGGCTTGGCGGNGG	aCCAGGcT-CTAGGGCTTGGCaGAGG	chr7	100268531	+	3	1		1763	NM_182499.3	chr1	+	154474694	154520623	154479379	154520186	13	154474694,154479352,154479716,154480898,154492779,154493798,154514499,154515206,154516438,154516847,154517270,154519884,154520153,	154475505,154479381,154479796,154480957,154492850,154493955,154514542,154515297,154516586,154516993,154517425,154519955,154520623,	0	TDRD10	cmpl	cmpl	-1,0,2,1,0,2,0,1,2,0,2,1,0,	ENSG00000162551
RNA	CCCAGGTTGCTAGGGCTTGGCGGNGG	CCCAGGTTGC-AGaGCTaGGCaGTGG	chr16	19306786	+	3	1		1763	NM_001098475.1	chr1	+	154474694	154520623	154479379	154520033	12	154474694,154479352,154479716,154480898,154492779,154493798,154514499,154515206,154516438,154516847,154517270,154519884,	154475505,154479381,154479796,154480957,154492850,154493955,154514542,154515297,154516586,154516993,154517425,154520623,	0	TDRD10	cmpl	cmpl	-1,0,2,1,0,2,0,1,2,0,2,1,	ENSG00000281221
RNA	CCCAGGTTGCTAGGGCTTGGCGGNGG	C-CAGGaTGCTAGGGCTTGGgaGGGG	chr1	204622331	+	3	1		1763	NM_182499.3	chr1	+	154474694	154520623	154479379	154520186	13	154474694,154479352,154479716,154480898,154492779,154493798,154514499,154515206,154516438,154516847,154517270,154519884,154520153,	154475505,154479381,154479796,154480957,154492850,154493955,154514542,154515297,154516586,154516993,154517425,154519955,154520623,	0	TDRD10	cmpl	cmpl	-1,0,2,1,0,2,0,1,2,0,2,1,0,
RNA	CCCAGGTTGCTAGGGCTTGGCGGNGG	CC-AGGaTGCTAGGGCTTGGgaGGGG	chr1	204622331	+	3	1		1763	NM_001098475.1	chr1	+	154474694	154520623	154479379	154520033	12	154474694,154479352,154479716,154480898,154492779,154493798,154514499,154515206,154516438,154516847,154517270,154519884,	154475505,154479381,154479796,154480957,154492850,154493955,154514542,154515297,154516586,154516993,154517425,154520623,	0	TDRD10	cmpl	cmpl	-1,0,2,1,0,2,0,1,2,0,2,1,
RNA	CCCAGGTTGCTAGGGCTTGGCGGNGG	tCCAGGcTGC-AGGGCTTGGCcGCGG	chr1	3155315	+	3	1		93	NM_001177520.2	chr1	+	21835850	21904905	21887172	21904141	10	21835850,21887118,21889602,21890533,21894596,21896797,21900157,21902225,21903014,21903875,	21836010,21887238,21889777,21890709,21894740,21896867,21900292,21902417,21903134,21904905,	0	ALPL	cmpl	cmpl	-1,0,0,1,0,0,1,1,1,1,
RNA	CCCAGGTTGCTAGGGCTTGGCGGNGG	CCCAGGcTGCTA-GGCcTGGCaGTGG	chr1	211634624	-	3	1		93	NM_001127501.3	chr1	+	21835850	21904905	21887222	21904141	11	21835850,21887118,21887589,21889602,21890533,21894596,21896797,21900157,21902225,21903014,21903875,	21836010,21887238,21887705,21889777,21890709,21894740,21896867,21900292,21902417,21903134,21904905,	0	ALPL	cmpl	cmpl	-1,0,1,0,1,0,0,1,1,1,1,
RNA	CCCAGGTTGCTAGGGCTTGGCGGNGG	CCCAGGcTGCTAG-GCcTGGCaGTGG	chr1	211634624	-	3	1		93	NM_000478.5	chr1	+	21835850	21904905	21880574	21904141	12	21835850,21880470,21887118,21887589,21889602,21890533,21894596,21896797,21900157,21902225,21903014,21903875,	21836010,21880635,21887238,21887705,21889777,21890709,21894740,21896867,21900292,21902417,21903134,21904905,	0	ALPL	cmpl	cmpl	-1,0,1,1,0,1,0,0,1,1,1,1,
RNA	CCCAGGTTGCTAGGGCTTGGCGGNGG	CCCAGGcTGCTAGG-CcTGGCaGTGG	chr1	211634624	-	3	1		97	NM_014971.1	chr2	+	25264972	25382004	25265181	25377209	23	25264972,25314193,25315871,25326505,25344541,25351051,25352843,25353420,25354236,25354618,25355771,25356251,25358335,25359391,25360209,25361927,25364234,25366603,25367828,25372562,25374782,25376580,25377103,	25265188,25314270,25315999,25326656,25344663,25351201,25352978,25353499,25354372,25354780,25355883,25356303,25358508,25359467,25360371,25362059,25364302,25366731,25367920,25372611,25374889,25376630,25382004,	0	EFR3B	cmpl	cmpl	0,1,0,2,0,2,2,2,0,1,1,2,0,2,0,0,0,2,1,0,1,0,2,
RNA	CCCAGGTTGCTAGGGCTTGGCGGNGG	tCCAGGaTGCTAGGGCTTGG-GaGGG	chr1	204622330	+	3	1		97	NM_001319099.1	chr2	+	25265331	25382004	25315892	25377209	23	25265331,25314193,25315871,25326505,25344541,25351051,25352843,25353420,25354236,25354618,25355771,25356251,25358335,25359391,25360209,25361927,25364234,25366603,25367828,25372562,25374782,25376580,25377103,	25265535,25314270,25315999,25326656,25344663,25351201,25352978,25353499,25354372,25354780,25355883,25356303,25358508,25359467,25360371,25362059,25364302,25366731,25367920,25372611,25374889,25376630,25382004,	0	EFR3B	cmpl	cmpl	-1,-1,0,2,0,2,2,2,0,1,1,2,0,2,0,0,0,2,1,0,1,0,2,
RNA	CCCAGGTTGCTAGGGCTTGGCGGNGG	CCCAGGcTGCTAGGcC-TGGCaGTGG	chr1	211634624	-	3	1		300	NM_001278306.1	chr2	+	238875586	238951423	238875728	238949979	9	238875586,238896604,238903385,238925207,238933982,238939196,238940862,238944518,238949928,	238875774,238896634,238903451,238925275,238934053,238939254,238940895,238944581,238951423,	0	UBE2F	cmpl	cmpl	0,1,1,1,0,2,0,0,0,
RNA	CCCAGGTTGCTAGGGCTTGGCGGNGG	CCCAGGcTGCTAGGcCT-GGCaGTGG	chr1	211634624	-	3	1		300	NM_001278307.1	chr2	+	238875586	238951423	238881749	238949979	8	238875586,238881733,238925207,238933982,238939196,238940862,238944518,238949928,	238875774,238881867,238925275,238934053,238939254,238940895,238944581,238951423,	0	UBE2F	cmpl	cmpl	-1,0,1,0,2,0,0,0,
RNA	CCCAGGTTGCTAGGGCTTGGCGGNGG	CCCAGGTTGCT-GGGCTTaGatGGGG	chr22	30214490	+	3	1		300	NR_103498.1	chr2	+	238875586	238951423	238951423	238951423	9	238875586,238881733,238896604,238903385,238933982,238939196,238940862,238944518,238949928,	238875774,238881867,238896634,238903451,238934053,238939254,238940895,238944581,238951423,	0	UBE2F	none	none	-1,-1,-1,-1,-1,-1,-1,-1,-1,
RNA	CCCAGGTTGCTAGGGCTTGGCGGNGG	CtCAGGTTcC-AGGGCTTGGCaGTGG	chr19	35733480	+	3	1		300	NR_103499.1	chr2	+	238875586	238951423	238951423	238951423	8	238875586,238881733,238896604,238903385,238925207,238933982,238944518,238949928,	238875774,238881867,238896634,238903451,238925275,238934053,238944581,238951423,	0	UBE2F	none	none	-1,-1,-1,-1,-1,-1,-1,-1,
RNA	CCCAGGTTGCTAGGGCTTGGCGGNGG	CCCAtGTTGC-gGGGCTTGGCaGGGG	chr19	40490263	-	3	1		300	NM_001278308.1	chr2	+	238875586	238951423	238881749	238949979	9	238875586,238881733,238896604,238903385,238925207,238933982,238939196,238940862,238949928,	238875774,238881867,238896634,238903451,238925275,238934053,238939254,238940895,238951423,	0	UBE2F	cmpl	cmpl	-1,0,1,1,1,0,2,0,0,
RNA	CCCAGGTTGCTAGGGCTTGGCGGNGG	CtCAGGTT-CcAGGGCTTGGCaGTGG	chr19	35733480	+	3	1		300	NM_080678.2	chr2	+	238875586	238951423	238881749	238949979	10	238875586,238881733,238896604,238903385,238925207,238933982,238939196,238940862,238944518,238949928,	238875774,238881867,238896634,238903451,238925275,238934053,238939254,238940895,238944581,238951423,	0	UBE2F	cmpl	cmpl	-1,0,1,1,1,0,2,0,0,0,
RNA	CCCAGGTTGCTAGGGCTTGGCGGNGG	CCCAtGTTGCg-GGGCTTGGCaGGGG	chr19	40490263	-	3	1		300	NR_103500.1	chr2	+	238875586	238951423	238951423	238951423	11	238875586,238881733,238882290,238896604,238903385,238925207,238933982,238939196,238940862,238944518,238949928,	238875774,238881867,238882389,238896634,238903451,238925275,238934053,238939254,238940895,238944581,238951423,	0	UBE2F	none	none	-1,-1,-1,-1,-1,-1,-1,-1,-1,-1,-1,
RNA	CCCAGGTTGCTAGGGCTTGGCGGNGG	taCAGG-TGCTAGGGCTTGcCGGTGG	chr19	19768960	-	3	1		300	NR_037904.1	chr2	+	238875586	239008054	239008054	239008054	19	238875586,238881733,238896604,238903385,238939196,238940862,238944518,238965798,238972997,238976705,238977937,238990349,238990685,238991888,238999858,239002501,239003060,239005441,239006842,	238875774,238881867,238896634,238903451,238939254,238940895,238944581,238965891,238973110,238976806,238978118,238990477,238990850,238991995,238999895,239002585,239003163,239005517,239008054,	0	UBE2F-SCLY	none	none	-1,-1,-1,-1,-1,-1,-1,-1,-1,-1,-1,-1,-1,-1,-1,-1,-1,-1,-1,
RNA	CCCAGGTTGCTAGGGCTTGGCGGNGG	taCAGGT-GCTAGGGCTTGcCGGTGG	chr19	19768960	-	3	1		300	NM_001278305.1	chr2	+	238877434	238951423	238881749	238949979	10	238877434,238881733,238896604,238903385,238925207,238933982,238939196,238940862,238944518,238949928,	238877551,238881867,238896634,238903451,238925275,238934053,238939254,238940895,238944581,238951423,	0	UBE2F	cmpl	cmpl	-1,0,1,1,1,0,2,0,0,0,
RNA	CCCAGGTTGCTAGGGCTTGGCGGNGG	tCCAGGTT-CTAGGGtTTGGaGGAGG	chr17	34881470	-	3	1		300	NM_001278306.1	chr2	+	238875586	238951423	238875728	238949979	9	238875586,238896604,238903385,238925207,238933982,238939196,238940862,238944518,238949928,	238875774,238896634,238903451,238925275,238934053,238939254,238940895,238944581,238951423,	0	UBE2F	cmpl	cmpl	0,1,1,1,0,2,0,0,0,
RNA	CCCAGGTTGCTAGGGCTTGGCGGNGG	CCCAGG-TGCTAGaGCTgGGCtGGGG	chr17	49946077	-	3	1		300	NM_001278307.1	chr2	+	238875586	238951423	238881749	238949979	8	238875586,238881733,238925207,238933982,238939196,238940862,238944518,238949928,	238875774,238881867,238925275,238934053,238939254,238940895,238944581,238951423,	0	UBE2F	cmpl	cmpl	-1,0,1,0,2,0,0,0,
RNA	CCCAGGTTGCTAGGGCTTGGCGGNGG	CCCAGGT-GCTAGaGCTgGGCtGGGG	chr17	49946077	-	3	1		300	NR_103498.1	chr2	+	238875586	238951423	238951423	238951423	9	238875586,238881733,238896604,238903385,238933982,238939196,238940862,238944518,238949928,	238875774,238881867,238896634,238903451,238934053,238939254,238940895,238944581,238951423,	0	UBE2F	none	none	-1,-1,-1,-1,-1,-1,-1,-1,-1,
RNA	CCCAGGTTGCTAGGGCTTGGCGGNGG	CtCAGGTTGCT-GGGCTTcGtGGGGG	chr14	57365124	-	3	1		300	NR_103499.1	chr2	+	238875586	238951423	238951423	238951423	8	238875586,238881733,238896604,238903385,238925207,238933982,238944518,238949928,	238875774,238881867,238896634,238903451,238925275,238934053,238944581,238951423,	0	UBE2F	none	none	-1,-1,-1,-1,-1,-1,-1,-1,
RNA	CCCAGGTTGCTAGGGCTTGGCGGNGG	CCCAGGTTGC-AtGGCTcGGCaGTGG	chr20	58609389	-	3	1		300	NM_001278308.1	chr2	+	238875586	238951423	238881749	238949979	9	238875586,238881733,238896604,238903385,238925207,238933982,238939196,238940862,238949928,	238875774,238881867,238896634,238903451,238925275,238934053,238939254,238940895,238951423,	0	UBE2F	cmpl	cmpl	-1,0,1,1,1,0,2,0,0,
RNA	CCCAGGTTGCTAGGGCTTGGCGGNGG	CCCAGGTTtCTgGGGC-TGGCcGAGG	chr20	46307058	-	3	1		300	NM_080678.2	chr2	+	238875586	238951423	238881749	238949979	10	238875586,238881733,238896604,238903385,238925207,238933982,238939196,238940862,238944518,238949928,	238875774,238881867,238896634,238903451,238925275,238934053,238939254,238940895,238944581,238951423,	0	UBE2F	cmpl	cmpl	-1,0,1,1,1,0,2,0,0,0,
RNA	CCCAGGTTGCTAGGGCTTGGCGGNGG	CCCAGGTTtCTgGGGCT-GGCcGAGG	chr20	46307058	-	3	1		300	NR_103500.1	chr2	+	238875586	238951423	238951423	238951423	11	238875586,238881733,238882290,238896604,238903385,238925207,238933982,238939196,238940862,238944518,238949928,	238875774,238881867,238882389,238896634,238903451,238925275,238934053,238939254,238940895,238944581,238951423,	0	UBE2F	none	none	-1,-1,-1,-1,-1,-1,-1,-1,-1,-1,-1,
RNA	CCCAGGTTGCTAGGGCTTGGCGGNGG	CCCAGGTTGCTAGGGCTTGG-cGGGG	chrX	18425286	+	1	1		300	NR_037904.1	chr2	+	238875586	239008054	239008054	239008054	19	238875586,238881733,238896604,238903385,238939196,238940862,238944518,238965798,238972997,238976705,238977937,238990349,238990685,238991888,238999858,239002501,239003060,239005441,239006842,	238875774,238881867,238896634,238903451,238939254,238940895,238944581,238965891,238973110,238976806,238978118,238990477,238990850,238991995,238999895,239002585,239003163,239005517,239008054,	0	UBE2F-SCLY	none	none	-1,-1,-1,-1,-1,-1,-1,-1,-1,-1,-1,-1,-1,-1,-1,-1,-1,-1,-1,
RNA	CCCAGGTTGCTAGGGCTTGGCGGNGG	CCCAGGTTGCTAGGGC-TtGgcGGGG	chrX	18425286	+	3	1		300	NM_001278305.1	chr2	+	238877434	238951423	238881749	238949979	10	238877434,238881733,238896604,238903385,238925207,238933982,238939196,238940862,238944518,238949928,	238877551,238881867,238896634,238903451,238925275,238934053,238939254,238940895,238944581,238951423,	0	UBE2F	cmpl	cmpl	-1,0,1,1,1,0,2,0,0,0,
RNA	CCCAGGTTGCTAGGGCTTGGCGGNGG	CCCAGGTTGCTAGGGCT-tGgcGGGG	chrX	18425286	+	3	1		815	NM_032204.4	chr22	-	30184596	30234293	30185001	30228314	20	30184596,30186457,30188421,30189348,30189565,30196979,30197982,30200626,30202204,30202473,30202785,30204099,30209418,30210645,30211994,30218323,30221075,30221610,30228233,30234166,	30185173,30186537,30188524,30189479,30189665,30197099,30198197,30200819,30202279,30202542,30202893,30204174,30209531,30210756,30212062,30218453,30221246,30221769,30228331,30234293,	0	ASCC2	cmpl	cmpl	2,0,2,0,2,2,0,2,2,2,2,2,0,0,1,0,0,0,0,-1,
RNA	CCCAGGTTGCTAGGGCTTGGCGGNGG	CCCAGGTTGCTAGGGCTT-GgcGGGG	chrX	18425286	+	2	1		815	NM_001242906.1	chr22	-	30184596	30234293	30185001	30228314	19	30184596,30186457,30188421,30189348,30189565,30196979,30197982,30200626,30202204,30202473,30202785,30204099,30209418,30210645,30211994,30218323,30221075,30228233,30234166,	30185173,30186537,30188524,30189479,30189665,30197099,30198197,30200819,30202279,30202542,30202893,30204174,30209531,30210756,30212062,30218384,30221246,30228331,30234293,	0	ASCC2	cmpl	cmpl	2,0,2,0,2,2,0,2,2,2,2,2,0,0,1,0,0,0,-1,
RNA	CCCAGGTTGCTAGGGCTTGGCGGNGG	CCCAGGTTGCTAGGGCTTG-gcGGGG	chrX	18425286	+	2	1		893	NM_153001.2	chr19	+	40476911	40487671	40477109	40487212	11	40476911,40478052,40478368,40480200,40480430,40480641,40485723,40485976,40486192,40486568,40487098,	40477145,40478151,40478462,40480347,40480540,40480735,40485891,40486053,40486361,40486624,40487671,	0	PSMC4	cmpl	cmpl	0,0,0,1,1,0,1,1,0,1,0,
RNA	CCCAGGTTGCTAGGGCTTGGCGGNGG	CCCAGGTTGCTAGGGCTTGGC-GGGG	chrX	18425286	+	0	1		893	NM_006503.3	chr19	+	40476911	40487671	40477109	40487212	11	40476911,40478052,40478275,40480200,40480430,40480641,40485723,40485976,40486192,40486568,40487098,	40477145,40478151,40478462,40480347,40480540,40480735,40485891,40486053,40486361,40486624,40487671,	0	PSMC4	cmpl	cmpl	0,0,0,1,1,0,1,1,0,1,0,
RNA	CCCAGGTTGCTAGGGCTTGGCGGNGG	C-CAGGTaGCTAGGGCaTGaCGGGGG	chr11	120205446	-	3	1		83	NM_003072.3	chr19	+	11071597	11172958	11094827	11172492	35	11071597,11094796,11095948,11096864,11097580,11098341,11099992,11101825,11105503,11106888,11107169,11113704,11114015,11118577,11121056,11123624,11129632,11130266,11132400,11134193,11135006,11136097,11136975,11138459,11141405,11143965,11144442,11144798,11145589,11151982,11168930,11169463,11170428,11170720,11172459,	11071850,11095049,11096081,11097269,11097679,11098600,11100119,11101999,11105677,11107056,11107220,11113835,11114073,11118699,11121207,11123788,11129699,11130377,11132643,11134307,11135114,11136184,11137022,11138626,11141569,11144193,11144541,11144876,11145808,11152236,11169039,11169565,11170561,11170863,11172958,	0	SMARCA4	cmpl	cmpl	-1,0,0,1,1,1,2,0,0,0,0,0,2,0,2,0,2,0,0,0,0,0,0,2,1,0,0,0,0,0,2,0,0,1,0,
RNA	CCCAGGTTGCTAGGGCTTGGCGGNGG	CC-AGGTaGCTAGGGCaTGaCGGGGG	chr11	120205446	-	3	1		83	NM_001128844.1	chr19	+	11071597	11172958	11094827	11172492	36	11071597,11091452,11094796,11095948,11096864,11097580,11098341,11099992,11101825,11105503,11106888,11107169,11113704,11114015,11118577,11121056,11123624,11129632,11130266,11132400,11134193,11135006,11136097,11136975,11138459,11141405,11143965,11144442,11144798,11145589,11151982,11168930,11169463,11170428,11170720,11172459,	11071850,11091528,11095049,11096081,11097269,11097679,11098600,11100119,11101999,11105677,11107056,11107220,11113835,11114073,11118699,11121207,11123788,11129699,11130377,11132643,11134307,11135114,11136184,11137022,11138626,11141569,11144193,11144541,11144876,11145808,11152236,11169039,11169565,11170561,11170863,11172958,	0	SMARCA4	cmpl	cmpl	-1,-1,0,0,1,1,1,2,0,0,0,0,0,2,0,2,0,2,0,0,0,0,0,0,2,1,0,0,0,0,0,2,0,0,1,0,
DNA	GGGGGA-GAACATACTCGGGGCGGNGG	GGGGcAGGAACATcCTCtGGGCGGTGG	chr1	1138615	+	3	1		83	NM_001128849.1	chr19	+	11071807	11172958	11094827	11172492	36	11071807,11094796,11095948,11096864,11097580,11098341,11099992,11101825,11105503,11106888,11107169,11113704,11114015,11118577,11121056,11123624,11129632,11130266,11132400,11134193,11135006,11136097,11136975,11138459,11141405,11143965,11144442,11144798,11145589,11150133,11151982,11168930,11169463,11170428,11170720,11172459,	11071850,11095049,11096081,11097269,11097679,11098600,11100119,11101999,11105677,11107056,11107220,11113835,11114073,11118699,11121207,11123788,11129699,11130377,11132643,11134307,11135114,11136184,11137022,11138626,11141569,11144193,11144541,11144876,11145808,11150229,11152236,11169039,11169565,11170561,11170863,11172958,	0	SMARCA4	cmpl	cmpl	-1,0,0,1,1,1,2,0,0,0,0,0,2,0,2,0,2,0,0,0,0,0,0,2,1,0,0,0,0,0,0,2,0,0,1,0,
DNA	GGGGGAG-AACATACTCGGGGCGGNGG	GGGGcAGGAACATcCTCtGGGCGGTGG	chr1	1138615	+	3	1		83	NM_001128848.1	chr19	+	11094827	11172958	11094827	11172492	33	11094827,11095948,11096864,11097580,11098341,11099992,11101825,11105503,11106888,11107169,11113704,11114015,11118577,11121056,11123624,11129632,11130266,11132400,11134193,11135006,11136097,11136975,11138459,11141405,11143965,11144798,11145589,11151982,11168933,11169463,11170428,11170720,11172459,	11095049,11096081,11097269,11097679,11098600,11100119,11101999,11105677,11107056,11107220,11113835,11114073,11118699,11121207,11123788,11129699,11130377,11132643,11134307,11135114,11136184,11137022,11138626,11141569,11144193,11144876,11145808,11152236,11169039,11169565,11170561,11170863,11172958,	0	SMARCA4	cmpl	cmpl	0,0,1,1,1,2,0,0,0,0,0,2,0,2,0,2,0,0,0,0,0,0,2,1,0,0,0,0,2,0,0,1,0,
DNA	GGGGGAGA-ACATACTCGGGGCGGNGG	GGGGGAaACACATACaCGGGGCaGAGG	chr6	140107089	-	3	1		83	NM_001128847.1	chr19	+	11094827	11172958	11094827	11172492	33	11094827,11095948,11096864,11097580,11098341,11099992,11101825,11105503,11106888,11107169,11113704,11114015,11118577,11121056,11123624,11129632,11130266,11132400,11134193,11135006,11136097,11136975,11138459,11141405,11143965,11144798,11145589,11151982,11168930,11169463,11170428,11170720,11172459,	11095049,11096081,11097269,11097679,11098600,11100119,11101999,11105677,11107056,11107220,11113835,11114073,11118699,11121207,11123788,11129699,11130377,11132643,11134307,11135114,11136184,11137022,11138626,11141569,11144193,11144876,11145808,11152236,11169039,11169565,11170561,11170863,11172958,	0	SMARCA4	cmpl	cmpl	0,0,1,1,1,2,0,0,0,0,0,2,0,2,0,2,0,0,0,0,0,0,2,1,0,0,0,0,2,0,0,1,0,
DNA	GGGGGAGAACAT-ACTCGGGGCGGNGG	GGGGGAGAAggTGACTCGGGGaGGAGG	chr19	1111617	+	3	1		83	NM_001128846.1	chr19	+	11094827	11172958	11094827	11172492	33	11094827,11095948,11096864,11097580,11098341,11099992,11101825,11105503,11106888,11107169,11113704,11114015,11118577,11121056,11123624,11129632,11130266,11132400,11134193,11135006,11136097,11136975,11138459,11141405,11143965,11144798,11145589,11151973,11168933,11169463,11170428,11170720,11172459,	11095049,11096081,11097269,11097679,11098600,11100119,11101999,11105677,11107056,11107220,11113835,11114073,11118699,11121207,11123788,11129699,11130377,11132643,11134307,11135114,11136184,11137022,11138626,11141569,11144193,11144876,11145808,11152236,11169039,11169565,11170561,11170863,11172958,	0	SMARCA4	cmpl	cmpl	0,0,1,1,1,2,0,0,0,0,0,2,0,2,0,2,0,0,0,0,0,0,2,1,0,0,0,0,2,0,0,1,0,
DNA	GGGGGAGAACATACTCGGGGC-GGNGG	GGaaGAGAgCATACTCGGGGCAGGGGG	chr13	30601997	+	3	1		83	NM_001128845.1	chr19	+	11094827	11172958	11094827	11172492	33	11094827,11095948,11096864,11097580,11098341,11099992,11101825,11105503,11106888,11107169,11113704,11114015,11118577,11121056,11123624,11129632,11130266,11132400,11134193,11135006,11136097,11136975,11138459,11141405,11143965,11144798,11145589,11151973,11168930,11169463,11170428,11170720,11172459,	11095049,11096081,11097269,11097679,11098600,11100119,11101999,11105677,11107056,11107220,11113835,11114073,11118699,11121207,11123788,11129699,11130377,11132643,11134307,11135114,11136184,11137022,11138626,11141569,11144193,11144876,11145808,11152236,11169039,11169565,11170561,11170863,11172958,	0	SMARCA4	cmpl	cmpl	0,0,1,1,1,2,0,0,0,0,0,2,0,2,0,2,0,0,0,0,0,0,2,1,0,0,0,0,2,0,0,1,0,
RNA	GGGGGAGAACATACTCGGGGCGGNGG	GGGGaAtAACATACTCtGGG-GGTGG	chr7	130998512	-	3	1		893	NM_153001.2	chr19	+	40476911	40487671	40477109	40487212	11	40476911,40478052,40478368,40480200,40480430,40480641,40485723,40485976,40486192,40486568,40487098,	40477145,40478151,40478462,40480347,40480540,40480735,40485891,40486053,40486361,40486624,40487671,	0	PSMC4	cmpl	cmpl	0,0,0,1,1,0,1,1,0,1,0,
RNA	GGGGGAGAACATACTCGGGGCGGNGG	GGaGGAGAACAgAgTC-GGGCGGGGG	chr1	154485267	-	3	1		893	NM_006503.3	chr19	+	40476911	40487671	40477109	40487212	11	40476911,40478052,40478275,40480200,40480430,40480641,40485723,40485976,40486192,40486568,40487098,	40477145,40478151,40478462,40480347,40480540,40480735,40485891,40486053,40486361,40486624,40487671,	0	PSMC4	cmpl	cmpl	0,0,0,1,1,0,1,1,0,1,0,
RNA	GGGGGAGAACATACTCGGGGCGGNGG	GGaGGAGAACAgAgTCG-GGCGGGGG	chr1	154485267	-	3	1		735	NM_020410.2	chr19	-	19756006	19774503	19756230	19774475	26	19756006,19756455,19756682,19757013,19757937,19758222,19758407,19760375,19760549,19762497,19763403,19764592,19764777,19765351,19765927,19766124,19766336,19766686,19766862,19767468,19767655,19767802,19768144,19770409,19770706,19774079,	19756341,19756599,19756794,19757156,19758134,19758337,19758568,19760472,19760749,19762606,19763529,19764703,19764953,19765509,19766048,19766262,19766463,19766742,19766992,19767575,19767725,19767958,19768217,19770600,19770796,19774503,	0	ATP13A1	cmpl	cmpl	0,0,2,0,1,0,1,0,1,0,0,0,1,2,1,1,0,1,0,1,0,0,2,0,0,0,
RNA	GGGGGAGAACATACTCGGGGCGGNGG	GGaGGAGAACAgAgTCGG-GCGGGGG	chr1	154485267	-	3	1		735	NM_020410.2	chr19	-	19756006	19774503	19756230	19774475	26	19756006,19756455,19756682,19757013,19757937,19758222,19758407,19760375,19760549,19762497,19763403,19764592,19764777,19765351,19765927,19766124,19766336,19766686,19766862,19767468,19767655,19767802,19768144,19770409,19770706,19774079,	19756341,19756599,19756794,19757156,19758134,19758337,19758568,19760472,19760749,19762606,19763529,19764703,19764953,19765509,19766048,19766262,19766463,19766742,19766992,19767575,19767725,19767958,19768217,19770600,19770796,19774503,	0	ATP13A1	cmpl	cmpl	0,0,2,0,1,0,1,0,1,0,0,0,1,2,1,1,0,1,0,1,0,0,2,0,0,0,
RNA	GGGGGAGAACATACTCGGGGCGGNGG	GGaGGAGAACAgAgTCGGG-CGGGGG	chr1	154485267	-	3	1		83	NM_003072.3	chr19	+	11071597	11172958	11094827	11172492	35	11071597,11094796,11095948,11096864,11097580,11098341,11099992,11101825,11105503,11106888,11107169,11113704,11114015,11118577,11121056,11123624,11129632,11130266,11132400,11134193,11135006,11136097,11136975,11138459,11141405,11143965,11144442,11144798,11145589,11151982,11168930,11169463,11170428,11170720,11172459,	11071850,11095049,11096081,11097269,11097679,11098600,11100119,11101999,11105677,11107056,11107220,11113835,11114073,11118699,11121207,11123788,11129699,11130377,11132643,11134307,11135114,11136184,11137022,11138626,11141569,11144193,11144541,11144876,11145808,11152236,11169039,11169565,11170561,11170863,11172958,	0	SMARCA4	cmpl	cmpl	-1,0,0,1,1,1,2,0,0,0,0,0,2,0,2,0,2,0,0,0,0,0,0,2,1,0,0,0,0,0,2,0,0,1,0,
RNA	GGGGGAGAACATACTCGGGGCGGNGG	GGGcGAG-ACATgCTgGGGGCGGGGG	chr2	238913415	+	3	1		83	NM_001128844.1	chr19	+	11071597	11172958	11094827	11172492	36	11071597,11091452,11094796,11095948,11096864,11097580,11098341,11099992,11101825,11105503,11106888,11107169,11113704,11114015,11118577,11121056,11123624,11129632,11130266,11132400,11134193,11135006,11136097,11136975,11138459,11141405,11143965,11144442,11144798,11145589,11151982,11168930,11169463,11170428,11170720,11172459,	11071850,11091528,11095049,11096081,11097269,11097679,11098600,11100119,11101999,11105677,11107056,11107220,11113835,11114073,11118699,11121207,11123788,11129699,11130377,11132643,11134307,11135114,11136184,11137022,11138626,11141569,11144193,11144541,11144876,11145808,11152236,11169039,11169565,11170561,11170863,11172958,	0	SMARCA4	cmpl	cmpl	-1,-1,0,0,1,1,1,2,0,0,0,0,0,2,0,2,0,2,0,0,0,0,0,0,2,1,0,0,0,0,0,2,0,0,1,0,
RNA	GGGGGAGAACATACTCGGGGCGGNGG	GGGcGAGA-CATgCTgGGGGCGGGGG	chr2	238913415	+	3	1		83	NM_001128849.1	chr19	+	11071807	11172958	11094827	11172492	36	11071807,11094796,11095948,11096864,11097580,11098341,11099992,11101825,11105503,11106888,11107169,11113704,11114015,11118577,11121056,11123624,11129632,11130266,11132400,11134193,11135006,11136097,11136975,11138459,11141405,11143965,11144442,11144798,11145589,11150133,11151982,11168930,11169463,11170428,11170720,11172459,	11071850,11095049,11096081,11097269,11097679,11098600,11100119,11101999,11105677,11107056,11107220,11113835,11114073,11118699,11121207,11123788,11129699,11130377,11132643,11134307,11135114,11136184,11137022,11138626,11141569,11144193,11144541,11144876,11145808,11150229,11152236,11169039,11169565,11170561,11170863,11172958,	0	SMARCA4	cmpl	cmpl	-1,0,0,1,1,1,2,0,0,0,0,0,2,0,2,0,2,0,0,0,0,0,0,2,1,0,0,0,0,0,0,2,0,0,1,0,
RNA	GGGGGAGAACATACTCGGGGCGGNGG	GaGGGAGAACAaACg-GGGGCGGGGG	chr19	11142614	+	3	1		83	NM_001128848.1	chr19	+	11094827	11172958	11094827	11172492	33	11094827,11095948,11096864,11097580,11098341,11099992,11101825,11105503,11106888,11107169,11113704,11114015,11118577,11121056,11123624,11129632,11130266,11132400,11134193,11135006,11136097,11136975,11138459,11141405,11143965,11144798,11145589,11151982,11168933,11169463,11170428,11170720,11172459,	11095049,11096081,11097269,11097679,11098600,11100119,11101999,11105677,11107056,11107220,11113835,11114073,11118699,11121207,11123788,11129699,11130377,11132643,11134307,11135114,11136184,11137022,11138626,11141569,11144193,11144876,11145808,11152236,11169039,11169565,11170561,11170863,11172958,	0	SMARCA4	cmpl	cmpl	0,0,1,1,1,2,0,0,0,0,0,2,0,2,0,2,0,0,0,0,0,0,2,1,0,0,0,0,2,0,0,1,0,
RNA	GGGGGAGAACATACTCGGGGCGGNGG	GaGGGAGAACAaAC-gGGGGCGGGGG	chr19	11142614	+	3	1		83	NM_001128847.1	chr19	+	11094827	11172958	11094827	11172492	33	11094827,11095948,11096864,11097580,11098341,11099992,11101825,11105503,11106888,11107169,11113704,11114015,11118577,11121056,11123624,11129632,11130266,11132400,11134193,11135006,11136097,11136975,11138459,11141405,11143965,11144798,11145589,11151982,11168930,11169463,11170428,11170720,11172459,	11095049,11096081,11097269,11097679,11098600,11100119,11101999,11105677,11107056,11107220,11113835,11114073,11118699,11121207,11123788,11129699,11130377,11132643,11134307,11135114,11136184,11137022,11138626,11141569,11144193,11144876,11145808,11152236,11169039,11169565,11170561,11170863,11172958,	0	SMARCA4	cmpl	cmpl	0,0,1,1,1,2,0,0,0,0,0,2,0,2,0,2,0,0,0,0,0,0,2,1,0,0,0,0,2,0,0,1,0,
RNA	GGGGGAGAACATACTCGGGGCGGNGG	GGGGGAGAAC-gACgCGGGGCGcAGG	chr6	158537193	-	3	1		83	NM_001128846.1	chr19	+	11094827	11172958	11094827	11172492	33	11094827,11095948,11096864,11097580,11098341,11099992,11101825,11105503,11106888,11107169,11113704,11114015,11118577,11121056,11123624,11129632,11130266,11132400,11134193,11135006,11136097,11136975,11138459,11141405,11143965,11144798,11145589,11151973,11168933,11169463,11170428,11170720,11172459,	11095049,11096081,11097269,11097679,11098600,11100119,11101999,11105677,11107056,11107220,11113835,11114073,11118699,11121207,11123788,11129699,11130377,11132643,11134307,11135114,11136184,11137022,11138626,11141569,11144193,11144876,11145808,11152236,11169039,11169565,11170561,11170863,11172958,	0	SMARCA4	cmpl	cmpl	0,0,1,1,1,2,0,0,0,0,0,2,0,2,0,2,0,0,0,0,0,0,2,1,0,0,0,0,2,0,0,1,0,
RNA	GGGGGAGAACATACTCGGGGCGGNGG	GcGGG-GAACAgACTCGGGGCaGGGG	chr6	43059292	+	3	1		83	NM_001128845.1	chr19	+	11094827	11172958	11094827	11172492	33	11094827,11095948,11096864,11097580,11098341,11099992,11101825,11105503,11106888,11107169,11113704,11114015,11118577,11121056,11123624,11129632,11130266,11132400,11134193,11135006,11136097,11136975,11138459,11141405,11143965,11144798,11145589,11151973,11168930,11169463,11170428,11170720,11172459,	11095049,11096081,11097269,11097679,11098600,11100119,11101999,11105677,11107056,11107220,11113835,11114073,11118699,11121207,11123788,11129699,11130377,11132643,11134307,11135114,11136184,11137022,11138626,11141569,11144193,11144876,11145808,11152236,11169039,11169565,11170561,11170863,11172958,	0	SMARCA4	cmpl	cmpl	0,0,1,1,1,2,0,0,0,0,0,2,0,2,0,2,0,0,0,0,0,0,2,1,0,0,0,0,2,0,0,1,0,
RNA	GGGGGAGAACATACTCGGGGCGGNGG	GGGGGAGAACg-ACgCGGGGCGcAGG	chr6	158537193	-	3	1		593	NM_002085.4	chr19	+	1103924	1106788	1104042	1106571	7	1103924,1105184,1105364,1105656,1106240,1106398,1106538,	1104126,1105279,1105509,1105808,1106265,1106458,1106788,	0	GPX4	cmpl	cmpl	0,0,2,0,2,0,0,
									593	NM_001039847.2	chr19	+	1103924	1106788	1104042	1106639	7	1103924,1105184,1105364,1105656,1106240,1106376,1106538,	1104126,1105279,1105509,1105808,1106265,1106458,1106788,	0	GPX4	cmpl	cmpl	0,0,2,0,2,0,1,
									593	NM_001039848.3	chr19	+	1104476	1106788	1104733	1106571	7	1104476,1105184,1105364,1105656,1106240,1106398,1106538,	1104928,1105279,1105509,1105808,1106265,1106458,1106788,	0	GPX4	cmpl	cmpl	0,0,2,0,2,0,0,
									593	NM_001100122.1	chr19	-	1107632	1132273	1108218	1132196	29	1107632,1108777,1109133,1109290,1109504,1109681,1110743,1111017,1111504,1111994,1112187,1112400,1112816,1113533,1114229,1116019,1116827,1117321,1119009,1119514,1119904,1122137,1122466,1122656,1122892,1123532,1123940,1127602,1132088,	1108703,1108968,1109210,1109422,1109597,1109776,1110887,1111092,1111613,1112066,1112300,1112536,1112948,1113703,1114421,1116102,1116925,1117498,1119163,1119620,1120022,1122281,1122557,1122790,1123044,1123638,1124021,1127764,1132273,	0	SBNO2	cmpl	cmpl	1,2,0,0,0,1,1,1,0,0,1,0,0,1,1,2,0,0,2,1,0,0,2,0,1,0,0,0,0,
									593	NM_014963.2	chr19	-	1107632	1174282	1108218	1154275	32	1107632,1108777,1109133,1109290,1109504,1109681,1110743,1111017,1111504,1111994,1112187,1112400,1112816,1113533,1114229,1116019,1116827,1117321,1119009,1119514,1119904,1122137,1122466,1122656,1122892,1123532,1123940,1127602,1147307,1149367,1154182,1174170,	1108703,1108968,1109210,1109422,1109597,1109776,1110887,1111092,1111613,1112066,1112300,1112536,1112948,1113703,1114421,1116102,1116925,1117498,1119163,1119620,1120022,1122281,1122557,1122790,1123044,1123638,1124021,1127764,1147419,1149441,1154401,1174282,	0	SBNO2	cmpl	cmpl	1,2,0,0,0,1,1,1,0,0,1,0,0,1,1,2,0,0,2,1,0,0,2,0,1,0,0,0,2,0,0,-1,
									106	NM_001163735.1	chr17	-	34851598	34891305	34852094	34888368	26	34851598,34854109,34854918,34856669,34856908,34858936,34859789,34861135,34862294,34862801,34863237,34863641,34864900,34866584,34867203,34869271,34869471,34870288,34870955,34871700,34881058,34883381,34883894,34888356,34889779,34890587,	34852250,34854403,34855004,34856799,34857075,34859040,34859860,34861243,34862447,34862978,34863351,34863763,34864974,34866756,34867294,34869348,34869568,34870391,34871025,34871833,34881172,34883530,34884033,34888511,34889931,34891305,	0	MYO19	cmpl	cmpl	0,0,1,0,1,2,0,0,0,0,0,1,2,1,0,1,0,2,1,0,0,1,0,0,-1,-1,
									106	NM_025109.5	chr17	-	34851598	34891305	34852094	34888368	22	34851598,34854109,34854918,34856669,34856908,34858936,34859789,34863681,34864900,34866584,34867203,34869271,34869471,34870288,34870955,34871700,34881058,34883381,34883894,34888356,34889779,34890587,	34852250,34854403,34855004,34856799,34857075,34859040,34859852,34863763,34864974,34866756,34867294,34869348,34869568,34870391,34871025,34871833,34881172,34883530,34884033,34888511,34889931,34891305,	0	MYO19	cmpl	cmpl	0,0,1,0,1,2,2,1,2,1,0,1,0,2,1,0,0,1,0,0,-1,-1,
sgRNA 1 target	AGAGCATCGGACCGAAGCGGAGG								851	NM_001033580.2	chr17	-	34868916	34891305	34869211	34888368	11	34868916,34869471,34870288,34870955,34871700,34881058,34883381,34883894,34888356,34889779,34890587,	34869348,34869568,34870391,34871025,34871833,34881172,34883530,34884033,34888511,34889931,34891305,	0	MYO19	cmpl	cmpl	1,0,2,1,0,0,1,0,0,-1,-1,
sgRNA 2 target	GGGGGAGAACATACTCGGGGCGG								120	NM_020178.4	chr17	-	49707673	50236132	49708944	50235146	9	49707673,49710836,49713215,49726542,49731001,49824992,50008349,50149678,50235085,	49708967,49711011,49713370,49726615,49731097,49825178,50008492,50149753,50236132,	0	CA10	cmpl	cmpl	1,0,1,0,0,0,1,1,0,
sgRNA 3 target	CCCAGGTTGCTAGGGCTTGGCGG								120	NM_001082533.1	chr17	-	49707673	50237161	49708944	50235146	10	49707673,49710836,49713215,49726542,49731001,49824992,50008349,50149678,50235085,50236632,	49708967,49711011,49713370,49726615,49731097,49825178,50008492,50149753,50235729,50237161,	0	CA10	cmpl	cmpl	1,0,1,0,0,0,1,1,0,-1,
									120	NM_001082534.1	chr17	-	49707673	50237377	49708944	50235146	10	49707673,49710836,49713215,49726542,49731001,49824992,50008349,50149678,50235085,50237283,	49708967,49711011,49713370,49726615,49731097,49825178,50008492,50149753,50235729,50237377,	0	CA10	cmpl	cmpl	1,0,1,0,0,0,1,1,0,-1,
									120	NM_020178.4	chr17	-	49707673	50236132	49708944	50235146	9	49707673,49710836,49713215,49726542,49731001,49824992,50008349,50149678,50235085,	49708967,49711011,49713370,49726615,49731097,49825178,50008492,50149753,50236132,	0	CA10	cmpl	cmpl	1,0,1,0,0,0,1,1,0,
									120	NM_001082533.1	chr17	-	49707673	50237161	49708944	50235146	10	49707673,49710836,49713215,49726542,49731001,49824992,50008349,50149678,50235085,50236632,	49708967,49711011,49713370,49726615,49731097,49825178,50008492,50149753,50235729,50237161,	0	CA10	cmpl	cmpl	1,0,1,0,0,0,1,1,0,-1,
									120	NM_001082534.1	chr17	-	49707673	50237377	49708944	50235146	10	49707673,49710836,49713215,49726542,49731001,49824992,50008349,50149678,50235085,50237283,	49708967,49711011,49713370,49726615,49731097,49825178,50008492,50149753,50235729,50237377,	0	CA10	cmpl	cmpl	1,0,1,0,0,0,1,1,0,-1,
									1794	NM_032861.3	chr6	-	158530535	158589312	158532397	158579395	17	158530535,158534480,158535820,158537216,158538758,158540060,158541456,158549139,158551404,158564087,158565330,158567813,158569896,158571484,158576346,158579304,158589171,	158532534,158534624,158536003,158537314,158538853,158540202,158541607,158549302,158551518,158564216,158565452,158567945,158569986,158571621,158576383,158579396,158589312,	0	SERAC1	cmpl	cmpl	1,1,1,2,0,2,1,0,0,0,1,1,1,2,1,0,-1,
									1794	NR_073096.1	chr6	-	158535502	158589312	158589312	158589312	13	158535502,158537216,158540060,158541456,158549139,158564087,158565330,158567813,158569896,158571484,158576346,158579304,158589171,	158536003,158537314,158540202,158541607,158549302,158564216,158565452,158567945,158569986,158571621,158576383,158579396,158589312,	0	SERAC1	none	none	-1,-1,-1,-1,-1,-1,-1,-1,-1,-1,-1,-1,-1,
									114	NR_072997.1	chr6	+	43044005	43129458	43129458	43129458	19	43044005,43096714,43097464,43098248,43099753,43100158,43106586,43106873,43107143,43109405,43109668,43109909,43111159,43112188,43112937,43114355,43126554,43127525,43128458,	43044305,43097002,43097567,43098399,43099902,43100425,43106720,43107009,43107263,43109555,43109819,43110037,43111358,43112344,43113170,43114436,43126706,43127704,43129458,	0	PTK7	none	none	-1,-1,-1,-1,-1,-1,-1,-1,-1,-1,-1,-1,-1,-1,-1,-1,-1,-1,-1,
									114	NM_152881.3	chr6	+	43044005	43129458	43044226	43128619	17	43044005,43096714,43097464,43097967,43098248,43099753,43100158,43109405,43109668,43109909,43111154,43112188,43112937,43114355,43126554,43127525,43128458,	43044305,43097002,43097567,43098158,43098399,43099902,43100425,43109555,43109819,43110037,43111358,43112344,43113170,43114436,43126706,43127704,43129458,	0	PTK7	cmpl	cmpl	0,1,1,2,1,2,1,1,1,2,1,1,1,0,0,2,1,
									114	NM_152880.3	chr6	+	43044005	43129458	43044226	43128619	19	43044005,43096714,43097464,43097967,43098248,43099753,43100158,43106586,43106873,43109405,43109668,43109909,43111154,43112188,43112937,43114355,43126554,43127525,43128458,	43044305,43097002,43097567,43098158,43098399,43099902,43100425,43106720,43107009,43109555,43109819,43110037,43111358,43112344,43113170,43114436,43126706,43127704,43129458,	0	PTK7	cmpl	cmpl	0,1,1,2,1,2,1,1,0,1,1,2,1,1,1,0,0,2,1,
									114	NM_152882.3	chr6	+	43044005	43129458	43044226	43128619	19	43044005,43096714,43097464,43097967,43098248,43099753,43100158,43106586,43106873,43107143,43109405,43109668,43111154,43112188,43112937,43114355,43126554,43127525,43128458,	43044305,43097002,43097567,43098158,43098399,43099902,43100425,43106720,43107009,43107263,43109555,43109779,43111358,43112344,43113170,43114436,43126706,43127704,43129458,	0	PTK7	cmpl	cmpl	0,1,1,2,1,2,1,1,0,1,1,1,1,1,1,0,0,2,1,
									114	NR_072998.1	chr6	+	43044005	43129458	43129458	43129458	19	43044005,43096714,43097464,43097967,43098248,43099753,43100158,43106586,43106873,43107143,43109405,43109668,43109909,43111154,43112188,43114355,43126554,43127525,43128458,	43044305,43097002,43097567,43098158,43098399,43099902,43100425,43106720,43107009,43107263,43109555,43109819,43110037,43111358,43112344,43114436,43126706,43127704,43129458,	0	PTK7	none	none	-1,-1,-1,-1,-1,-1,-1,-1,-1,-1,-1,-1,-1,-1,-1,-1,-1,-1,-1,
									114	NM_002821.4	chr6	+	43044005	43129458	43044226	43128619	20	43044005,43096714,43097464,43097967,43098248,43099753,43100158,43106586,43106873,43107143,43109405,43109668,43109909,43111154,43112188,43112937,43114355,43126554,43127525,43128458,	43044305,43097002,43097567,43098158,43098399,43099902,43100425,43106720,43107009,43107263,43109555,43109819,43110037,43111358,43112344,43113170,43114436,43126706,43127704,43129458,	0	PTK7	cmpl	cmpl	0,1,1,2,1,2,1,1,0,1,1,1,2,1,1,1,0,0,2,1,
									114	NM_001270398.1	chr6	+	43044551	43129458	43044621	43128619	20	43044551,43096714,43097464,43097967,43098248,43099753,43100158,43106586,43106873,43107143,43109405,43109668,43109909,43111154,43112188,43112937,43114355,43126554,43127525,43128458,	43044724,43097002,43097567,43098158,43098399,43099902,43100425,43106720,43107009,43107263,43109555,43109819,43110037,43111358,43112344,43113170,43114436,43126706,43127704,43129458,	0	PTK7	cmpl	cmpl	0,1,1,2,1,2,1,1,0,1,1,1,2,1,1,1,0,0,2,1,
									1794	NM_032861.3	chr6	-	158530535	158589312	158532397	158579395	17	158530535,158534480,158535820,158537216,158538758,158540060,158541456,158549139,158551404,158564087,158565330,158567813,158569896,158571484,158576346,158579304,158589171,	158532534,158534624,158536003,158537314,158538853,158540202,158541607,158549302,158551518,158564216,158565452,158567945,158569986,158571621,158576383,158579396,158589312,	0	SERAC1	cmpl	cmpl	1,1,1,2,0,2,1,0,0,0,1,1,1,2,1,0,-1,
									1794	NR_073096.1	chr6	-	158535502	158589312	158589312	158589312	13	158535502,158537216,158540060,158541456,158549139,158564087,158565330,158567813,158569896,158571484,158576346,158579304,158589171,	158536003,158537314,158540202,158541607,158549302,158564216,158565452,158567945,158569986,158571621,158576383,158579396,158589312,	0	SERAC1	none	none	-1,-1,-1,-1,-1,-1,-1,-1,-1,-1,-1,-1,-1,
									206	NR_038399.2	chr6	+	140092209	140181608	140181608	140181608	3	140092209,140177900,140180421,	140092260,140177956,140181608,	0	LOC100132735	none	none	-1,-1,-1,
									1022	NR_029385.1	chr14	+	57279900	57397551	57397551	57397551	4	57279900,57364257,57364985,57395597,	57280187,57364366,57365063,57397551,	0	OTX2-AS1	none	none	-1,-1,-1,-1,
									117	NM_018837.3	chr20	-	46286149	46414808	46287105	46386107	21	46286149,46288142,46288440,46290516,46291813,46292196,46292873,46293942,46294600,46295003,46300941,46305237,46305821,46307419,46311737,46313174,46318869,46331262,46365446,46385932,46414578,	46287136,46288196,46288474,46290640,46291956,46292366,46292933,46294037,46294697,46295232,46301137,46305367,46305878,46307548,46311913,46313325,46319039,46331414,46365686,46386207,46414808,	0	SULF2	cmpl	cmpl	2,2,1,0,1,2,2,0,2,1,0,2,2,2,0,2,0,1,1,0,-1,
									117	NM_001161841.1	chr20	-	46286149	46415360	46287105	46386107	21	46286149,46288142,46288440,46290516,46291813,46292196,46292873,46293942,46294600,46295003,46300941,46305237,46305821,46307419,46311737,46313174,46318869,46331262,46365446,46385932,46414791,	46287136,46288196,46288474,46290640,46291956,46292366,46292933,46294037,46294697,46295232,46301137,46305367,46305878,46307548,46311913,46313325,46319039,46331414,46365686,46386207,46415360,	0	SULF2	cmpl	cmpl	2,2,1,0,1,2,2,0,2,1,0,2,2,2,0,2,0,1,1,0,-1,
									117	NM_198596.2	chr20	-	46286149	46415360	46287105	46386107	21	46286149,46288142,46288440,46290516,46291813,46292196,46292873,46293942,46294600,46295003,46300941,46305237,46305821,46307419,46311737,46313174,46318869,46331262,46365446,46385932,46414791,	46287136,46288196,46288465,46290640,46291956,46292366,46292933,46294037,46294697,46295232,46301137,46305367,46305878,46307548,46311913,46313325,46319039,46331414,46365686,46386207,46415360,	0	SULF2	cmpl	cmpl	2,2,1,0,1,2,2,0,2,1,0,2,2,2,0,2,0,1,1,0,-1,
									117	NM_018837.3	chr20	-	46286149	46414808	46287105	46386107	21	46286149,46288142,46288440,46290516,46291813,46292196,46292873,46293942,46294600,46295003,46300941,46305237,46305821,46307419,46311737,46313174,46318869,46331262,46365446,46385932,46414578,	46287136,46288196,46288474,46290640,46291956,46292366,46292933,46294037,46294697,46295232,46301137,46305367,46305878,46307548,46311913,46313325,46319039,46331414,46365686,46386207,46414808,	0	SULF2	cmpl	cmpl	2,2,1,0,1,2,2,0,2,1,0,2,2,2,0,2,0,1,1,0,-1,
									117	NM_001161841.1	chr20	-	46286149	46415360	46287105	46386107	21	46286149,46288142,46288440,46290516,46291813,46292196,46292873,46293942,46294600,46295003,46300941,46305237,46305821,46307419,46311737,46313174,46318869,46331262,46365446,46385932,46414791,	46287136,46288196,46288474,46290640,46291956,46292366,46292933,46294037,46294697,46295232,46301137,46305367,46305878,46307548,46311913,46313325,46319039,46331414,46365686,46386207,46415360,	0	SULF2	cmpl	cmpl	2,2,1,0,1,2,2,0,2,1,0,2,2,2,0,2,0,1,1,0,-1,
									117	NM_198596.2	chr20	-	46286149	46415360	46287105	46386107	21	46286149,46288142,46288440,46290516,46291813,46292196,46292873,46293942,46294600,46295003,46300941,46305237,46305821,46307419,46311737,46313174,46318869,46331262,46365446,46385932,46414791,	46287136,46288196,46288465,46290640,46291956,46292366,46292933,46294037,46294697,46295232,46301137,46305367,46305878,46307548,46311913,46313325,46319039,46331414,46365686,46386207,46415360,	0	SULF2	cmpl	cmpl	2,2,1,0,1,2,2,0,2,1,0,2,2,2,0,2,0,1,1,0,-1,
									1502	NM_001198675.1	chr11	+	120195837	120204388	120200789	120201224	2	120195837,120200685,	120196077,120204388,	0	TMEM136	cmpl	cmpl	-1,0,
									1502	NM_001198673.1	chr11	+	120195837	120204388	120200789	120201224	3	120195837,120198174,120200685,	120196077,120198349,120204388,	0	TMEM136	cmpl	cmpl	-1,-1,0,
									1502	NM_001198672.1	chr11	+	120195837	120204388	120200789	120201224	3	120195837,120198160,120200685,	120196077,120198349,120204388,	0	TMEM136	cmpl	cmpl	-1,-1,0,
									1502	NM_001198674.1	chr11	+	120195837	120204388	120198150	120201224	4	120195837,120198149,120200685,120201115,	120196077,120198349,120200758,120204388,	0	TMEM136	cmpl	cmpl	-1,0,1,2,
									1502	NM_001198671.1	chr11	+	120195837	120204388	120198150	120201224	3	120195837,120198149,120200685,	120196077,120198349,120204388,	0	TMEM136	cmpl	cmpl	-1,0,1,
									1502	NM_174926.2	chr11	+	120195837	120204388	120198084	120201224	4	120195837,120197830,120200685,120201115,	120196077,120198349,120200758,120204388,	0	TMEM136	cmpl	cmpl	-1,0,1,2,
									1502	NM_001198670.1	chr11	+	120195837	120204388	120198084	120201224	3	120195837,120197830,120200685,	120196077,120198349,120204388,	0	TMEM136	cmpl	cmpl	-1,0,1,
									1502	NM_001198675.1	chr11	+	120195837	120204388	120200789	120201224	2	120195837,120200685,	120196077,120204388,	0	TMEM136	cmpl	cmpl	-1,0,
									1502	NM_001198673.1	chr11	+	120195837	120204388	120200789	120201224	3	120195837,120198174,120200685,	120196077,120198349,120204388,	0	TMEM136	cmpl	cmpl	-1,-1,0,
									1502	NM_001198672.1	chr11	+	120195837	120204388	120200789	120201224	3	120195837,120198160,120200685,	120196077,120198349,120204388,	0	TMEM136	cmpl	cmpl	-1,-1,0,
									1502	NM_001198674.1	chr11	+	120195837	120204388	120198150	120201224	4	120195837,120198149,120200685,120201115,	120196077,120198349,120200758,120204388,	0	TMEM136	cmpl	cmpl	-1,0,1,2,
									1502	NM_001198671.1	chr11	+	120195837	120204388	120198150	120201224	3	120195837,120198149,120200685,	120196077,120198349,120204388,	0	TMEM136	cmpl	cmpl	-1,0,1,
									1502	NM_174926.2	chr11	+	120195837	120204388	120198084	120201224	4	120195837,120197830,120200685,120201115,	120196077,120198349,120200758,120204388,	0	TMEM136	cmpl	cmpl	-1,0,1,2,
									1502	NM_001198670.1	chr11	+	120195837	120204388	120198084	120201224	3	120195837,120197830,120200685,	120196077,120198349,120204388,	0	TMEM136	cmpl	cmpl	-1,0,1,
									1502	NM_001198675.1	chr11	+	120195837	120204388	120200789	120201224	2	120195837,120200685,	120196077,120204388,	0	TMEM136	cmpl	cmpl	-1,0,
									1502	NM_001198673.1	chr11	+	120195837	120204388	120200789	120201224	3	120195837,120198174,120200685,	120196077,120198349,120204388,	0	TMEM136	cmpl	cmpl	-1,-1,0,
									1502	NM_001198672.1	chr11	+	120195837	120204388	120200789	120201224	3	120195837,120198160,120200685,	120196077,120198349,120204388,	0	TMEM136	cmpl	cmpl	-1,-1,0,
									1502	NM_001198674.1	chr11	+	120195837	120204388	120198150	120201224	4	120195837,120198149,120200685,120201115,	120196077,120198349,120200758,120204388,	0	TMEM136	cmpl	cmpl	-1,0,1,2,
									1502	NM_001198671.1	chr11	+	120195837	120204388	120198150	120201224	3	120195837,120198149,120200685,	120196077,120198349,120204388,	0	TMEM136	cmpl	cmpl	-1,0,1,
									1502	NM_174926.2	chr11	+	120195837	120204388	120198084	120201224	4	120195837,120197830,120200685,120201115,	120196077,120198349,120200758,120204388,	0	TMEM136	cmpl	cmpl	-1,0,1,2,
									1502	NM_001198670.1	chr11	+	120195837	120204388	120198084	120201224	3	120195837,120197830,120200685,	120196077,120198349,120204388,	0	TMEM136	cmpl	cmpl	-1,0,1,
									181	NM_006006.4	chr11	+	113930430	114121398	113934022	114121277	7	113930430,113933932,114027058,114057673,114112888,114117919,114121047,	113930604,113935290,114027156,114057760,114113059,114118087,114121398,	0	ZBTB16	cmpl	cmpl	-1,0,2,1,1,1,1,
									181	NM_001018011.1	chr11	+	113931287	114121398	113934022	114121277	7	113931287,113933932,114027058,114057673,114112888,114117919,114121047,	113931306,113935290,114027156,114057760,114113059,114118087,114121398,	0	ZBTB16	cmpl	cmpl	-1,0,2,1,1,1,1,

## Sheet: GO analysis
Annotation Cluster 1	Enrichment Score: 0.422977379421513
Category	Term	Count	%	PValue	Genes	List Total	Pop Hits	Pop Total	Fold Enrichment	Bonferroni	Benjamini	FDR
GOTERM_BP_DIRECT	GO:0006355~regulation of transcription, DNA-templated	4	26.6667	0.104116	ENSG00000167244, ENSG00000085276, ENSG00000104313, ENSG00000168348	14	1504	16792	3.18997	1	0.999993	75.2522
GOTERM_MF_DIRECT	GO:0003677~DNA binding	3	20	0.260654	ENSG00000138795, ENSG00000085276, ENSG00000168348	11	1674	16881	2.75024	1	1	94.5447
GOTERM_MF_DIRECT	GO:0046872~metal ion binding	3	20	0.351684	ENSG00000085276, ENSG00000104313, ENSG00000168348	11	2069	16881	2.22519	1	0.99998	98.461
GOTERM_BP_DIRECT	GO:0006351~transcription, DNA-templated	3	20	0.457293	ENSG00000085276, ENSG00000104313, ENSG00000168348	14	1955	16792	1.84056	1	1	99.9575
GOTERM_CC_DIRECT	GO:0005737~cytoplasm	5	33.3333	0.602671	ENSG00000138795, ENSG00000085276, ENSG00000104313, ENSG00000135269, ENSG00000168348	15	5222	18224	1.16328	1	0.999253	99.9774
GOTERM_CC_DIRECT	GO:0005634~nucleus	5	33.3333	0.636105	ENSG00000138795, ENSG00000085276, ENSG00000104313, ENSG00000135269, ENSG00000168348	15	5415	18224	1.12182	1	0.998599	99.9898
GOTERM_CC_DIRECT	GO:0005654~nucleoplasm	3	20	0.65406	ENSG00000138795, ENSG00000085276, ENSG00000104313	15	2784	18224	1.3092	1	0.997299	99.9936
